# Supplementary material for: Olfactory cleft proteome does not reflect olfactory performance in patients with idiopathic and postinfectious olfactory disorder: A pilot study
Source: Sci Rep. 2018 Dec 3;8:17554. doi: 10.1038/s41598-018-35776-8 (PMC6277379; doi:10.1038/s41598-018-35776-8)
Supplement: Supplementary file 1 — Supplementary Table ST1 [file 41598_2018_35776_MOESM1_ESM.xlsx]

## Sheet: Tabelle1
ST 1: Descriptive data of the study population (ID=subject number, ± Standard error of the mean, m=male, f=female, TDI = threshold-discrimination-identification score, i = idiopathic olfactory disorder, p = postinfectious olfactory disorder, c = control, m = male, f = female, a = anosmia, h = hyposmia, n = normosmia, PC = protein concentration)
ID	Age (years)	Sex		Diagnosis									TDI score	PC [µg/µL]
1	51	m		i						h			17.25	0.17
2	55	m		i						h			22	0.67
3	51	m		i							a		12.25	0.24
4	66	m		i							a		12	0.42
5	24	m		i						h			26.25	0.22
6	57	m		i							a		17.25	0.59
7	60	m		i							a		14	0.15
8	57		f			p					a		14.25	0.82
9	51	m				p				h			22	0.61
10	39	m				p					a		9.25	0.52
11	59		f			p				h			26.5	0.22
12	57		f			p				h			24.25	0.96
13	71	m				p					a		14.25	0.23
14	60	m				p					a		16	0.64
15	33		f				c	n					36.5	0.54
16	23		f				c	n					35.25	0.59
17	29	m					c	n					35	0.05
18	28		f				c	n					32	0.66
19	56		f				c	n					35.25	0.27
20	35		f				c	n					34.75	1.03
21	35		f				c	n					32	0.46
Total	47.74 ± 3.2	m=12	f=9	i=7		p=7	c=7	n= 7		h=6	a=8		23.25 ± 5.1	0.48 ± 0.06
								n= 7		h=6	a=8
