# Supplementary material for: Olfactory cleft proteome does not reflect olfactory performance in patients with idiopathic and postinfectious olfactory disorder: A pilot study
Source: Sci Rep. 2018 Dec 3;8:17554. doi: 10.1038/s41598-018-35776-8 (PMC6277379; doi:10.1038/s41598-018-35776-8)
Supplement: Supplementary file 2 — Supplementary Table ST2 [file 41598_2018_35776_MOESM2_ESM.xlsx]

## Sheet: ANOVA-result-new-PermutBased
Protein IDs	Majority protein IDs	Protein names	Gene names	Fasta headers	ID1 log2 LFQ intensity 1	ID2 log2 LFQ intensity 2	ID6 log2 LFQ intensity 3	ID7 log2 LFQ intensity 7	ID 3 log2 LFQ intensity 10	ID4 log2 LFQ intensity 11	ID5 log2 LFQ intensity 20	ID8 log2 LFQ intensity 4	ID9 log2 LFQ intensity 5	ID10 log2 LFQ intensity 6	ID11 log2 LFQ intensity 8	ID12 log2 LFQ intensity 9	ID13 log2 LFQ intensity 12	ID14 log2 LFQ intensity 13	ID15 log2 LFQ intensity 16	ID16 log2 LFQ intensity 17	ID17 log2 LFQ intensity 18	ID18 log2 LFQ intensity 19	ID19log2 LFQ intensity 21	ID20 log2 LFQ intensity 22	ID21 log2 LFQ intensity 23	LFQ Mean Overall	ANOVA Significant	Peptides	Razor + unique peptides	Unique peptides	Sequence coverage [%]	Unique + razor sequence coverage [%]	Unique sequence coverage [%]	Mol. weight [kDa]	Score	Intensity	MS/MS count	Number of proteins	ANOVA p value	ANOVA q-value	idiop sdev	post-inf sdev	contr sdev	idiop mean	post-inf mean	contr mean	Gene names	Idiopath SE	postinf SE
P01876	P01876	Ig alpha-1 chain C region	IGHA1	sp|P01876|IGHA1_HUMAN Ig alpha-1 chain C region OS=Homo sapiens GN=IGHA1 PE=1 SV=2	31.7317	29.1396	30.5629	30.9095	32.6831	29.9913	31.2669	29.0492	29.6365	29.5454	33.1391	30.0359	33.6185	32.5652	31.4914	31.842	32.9479	31.3326	32.7553	30.5198	33.1158	31.3276		33	33	12	84.4	84.4	46.7	37.654	323.31	72583000000	6304	1	0.320708	0.837549	1.15789	1.93834	0.969035	30.8979	31.0843	32.0007	IGHA1	0.437641	0.732625
P02788	P02788	Lactotransferrin;Lactoferricin-H;Kaliocin-1;Lactoferroxin-A;Lactoferroxin-B;Lactoferroxin-C	LTF	sp|P02788|TRFL_HUMAN Lactotransferrin OS=Homo sapiens GN=LTF PE=1 SV=6	31.2344	29.5723	30.4303	31.264	32.4914	30.8105	30.3656	29.9743	29.6862	31.4283	32.609	30.9297	32.9484	31.6872	31.312	31.5948	31.2363	32.1213	31.6479	29.8158	32.8547	31.2388		84	84	82	84.4	84.4	82.7	78.181	323.31	55796000000	8198	1	0.517814	0.898124	0.91755	1.23098	0.930273	30.8812	31.3233	31.5118	LTF	0.346801	0.465266
P01833	P01833	Polymeric immunoglobulin receptor;Secretory component	PIGR	sp|P01833|PIGR_HUMAN Polymeric immunoglobulin receptor OS=Homo sapiens GN=PIGR PE=1 SV=4	30.8289	28.2449	29.3227	29.6087	32.0065	30.3455	29.9806	28.2503	29.1625	28.1323	32.1758	29.4387	32.8721	31.8336	30.2246	30.748	31.5533	30.392	31.7866	29.1887	32.0414	30.3875		49	49	49	65.3	65.3	65.3	83.283	323.31	36047000000	4541	1	0.57807	0.886183	1.19086	1.97543	1.01346	30.0483	30.2665	30.8478	PIGR	0.450103	0.746644
P01834	P01834	Ig kappa chain C region	IGKC	sp|P01834|IGKC_HUMAN Ig kappa chain C region OS=Homo sapiens GN=IGKC PE=1 SV=1	30.217	28.8845	29.852	29.6652	31.7983	29.1453	30.6087	28.0566	28.1804	28.5323	31.6971	29.2114	32.3542	31.4142	31.0202	30.9983	31.8265	30.4831	32.0199	29.9022	32.21	30.3846		15	15	15	97.2	97.2	97.2	11.609	323.31	35898000000	2478	1	0.148441	0.823422	0.979479	1.83678	0.852011	30.0244	29.9209	31.2086	IGKC	0.370208	0.694237
P61626	P61626	Lysozyme C	LYZ	sp|P61626|LYSC_HUMAN Lysozyme C OS=Homo sapiens GN=LYZ PE=1 SV=1	30.2442	27.8433	28.1828	30.7885	30.8641	29.6487	29.2637	28.0031	28.4121	29.2583	31.5274	29.2913	32.1617	30.8297	29.905	30.0076	31.1016	29.9662	31.0278	28.0067	31.4884	29.8963		21	21	21	73	73	73	16.537	323.31	25890000000	3244	1	0.650349	0.900207	1.19837	1.59257	1.16519	29.5479	29.9263	30.2148	LYZ	0.45294	0.601935
P25311	P25311	Zinc-alpha-2-glycoprotein	AZGP1	sp|P25311|ZA2G_HUMAN Zinc-alpha-2-glycoprotein OS=Homo sapiens GN=AZGP1 PE=1 SV=2	29.9841	27.2758	27.6352	30.259	30.155	30.1493	27.6634	29.1123	28.3202	28.9933	31.0204	29.1365	30.7791	29.6832	29.5445	30.0192	30.7847	29.7407	29.0527	28.6083	30.0105	29.4251		25	25	25	69.1	69.1	69.1	34.258	323.31	14686000000	2295	1	0.162102	0.834416	1.40408	0.989101	0.708135	29.0174	29.5779	29.6801	AZGP1	0.530691	0.373845
P12273	P12273	Prolactin-inducible protein	PIP	sp|P12273|PIP_HUMAN Prolactin-inducible protein OS=Homo sapiens GN=PIP PE=1 SV=1	29.4734	27.1938	27.5752	27.6517	30.4884	27.5511	29.2402	25.9304	27.3277	28.586	30.1681	28.2986	32.3207	30.239	29.9749	30.1009	30.763	30.651	32.0183	28.6186	32.1557	29.3489		14	14	14	77.4	77.4	77.4	16.572	323.31	15704000000	1736	1	0.475678	0.892451	1.26591	2.11372	1.22653	28.4534	28.9815	30.6118	PIP	0.478468	0.798912
Q9NP55	Q9NP55	BPI fold-containing family A member 1	BPIFA1	sp|Q9NP55|BPIA1_HUMAN BPI fold-containing family A member 1 OS=Homo sapiens GN=BPIFA1 PE=1 SV=1	29.3926	27.3853	27.3973	29.3796	30.2648	28.6651	28.8971	27.8842	28.1086	29.2751	30.2284	28.6357	30.8647	29.9873	29.3569	29.7152	29.7565	30.3019	30.5288	28.4422	30.8866	29.3026		9	9	9	50	50	50	26.712	323.31	16084000000	2009	1	0.306037	0.837185	1.06635	1.12891	0.815612	28.7688	29.2834	29.8554	BPIFA1	0.403042	0.426686
Q9HC84	Q9HC84	Mucin-5B	MUC5B	sp|Q9HC84|MUC5B_HUMAN Mucin-5B OS=Homo sapiens GN=MUC5B PE=1 SV=3	28.2943	28.4822	28.3697	29.4333	31.1726	29.482	24.9868	28.3756	29.164	29.5231	29.2638	29.9792	31.8342	30.7327	30.1732	30.8472	28.0902	30.07	27.9714	27.8043	29.0187	29.1937		85	85	80	20.8	20.8	20.2	596.33	323.31	21723000000	5909	1	0.0516437	0.636114	1.88442	1.14216	1.23244	28.603	29.8389	29.1393	MUC5B	0.712245	0.431696
P0CG05;P0CG06;P0CF74	P0CG05;P0CG06	Ig lambda-2 chain C regions;Ig lambda-3 chain C regions	IGLC2;IGLC3	sp|P0CG05|LAC2_HUMAN Ig lambda-2 chain C regions OS=Homo sapiens GN=IGLC2 PE=1 SV=1;sp|P0CG06|LAC3_HUMAN Ig lambda-3 chain C regions OS=Homo sapiens GN=IGLC3 PE=1 SV=1	29.6623	28.6821	25.7893	29.3819	29.9662	28.114	28.8435	27.4671	29.322	28.8893	30.6193	28.9472	31.5268	29.228	29.2561	29.1145	29.4505	29.3987	29.2005	27.4562	30.3622	29.0799		11	11	3	96.2	96.2	53.8	11.293	323.31	13482000000	739	3	0.459265	0.889866	1.40239	1.30651	0.866101	28.6342	29.4285	29.177	IGLC2;IGLC3	0.530054	0.493816
Q9UGM3	Q9UGM3	Deleted in malignant brain tumors 1 protein	DMBT1	sp|Q9UGM3|DMBT1_HUMAN Deleted in malignant brain tumors 1 protein OS=Homo sapiens GN=DMBT1 PE=1 SV=2	28.1322	28.7156	29.5192	28.8422	29.1669	29.1436	29.42	28.7967	28.7895	28.4244	29.369	29.0642	28.5736	28.4184	30.5178	28.9636	28.7117	28.7268	29.6871	30.3825	28.8911	29.0598		30	30	30	41.9	41.9	41.9	260.73	323.31	13461000000	3379	1	0.472275	0.889073	0.474832	0.348287	0.782373	28.9914	28.7765	29.4115	DMBT1	0.17947	0.13164
P63261;P60709;Q6S8J3;A5A3E0;P0CG38;P0CG39;Q9BYX7	P63261;P60709	Actin, cytoplasmic 2;Actin, cytoplasmic 2, N-terminally processed;Actin, cytoplasmic 1;Actin, cytoplasmic 1, N-terminally processed	ACTG1;ACTB	sp|P63261|ACTG_HUMAN Actin, cytoplasmic 2 OS=Homo sapiens GN=ACTG1 PE=1 SV=1;sp|P60709|ACTB_HUMAN Actin, cytoplasmic 1 OS=Homo sapiens GN=ACTB PE=1 SV=1	29.2525	27.6497	28.5316	28.3598	29.9383	28.0944	28.6369	26.6405	26.8497	27.702	30.9274	27.9113	30.8848	29.9539	28.6938	29.5743	30.0779	28.3717	30.0967	28.4138	30.6861	28.9165		28	28	13	80.8	80.8	45.3	41.792	323.31	13498000000	4289	7	0.130558	0.887284	0.756029	1.85248	0.92703	28.6376	28.6957	29.4163	ACTG1;ACTB	0.285752	0.700171
P01857	P01857	Ig gamma-1 chain C region	IGHG1	sp|P01857|IGHG1_HUMAN Ig gamma-1 chain C region OS=Homo sapiens GN=IGHG1 PE=1 SV=1	28.9898	28.0085	28.2168	28.5979	29.0017	28.0227	27.1472	28.3586	28.5232	28.6753	29.5835	29.1435	31.206	29.0896	29.0238	29.2416	27.9952	29.3293	28.9942	28.0082	30.1483	28.8241		18	18	9	65.5	65.5	37	36.105	323.31	11463000000	1934	1	0.130511	0.7964	0.652259	0.968085	0.760446	28.2835	29.2257	28.9629	IGHG1	0.246531	0.365902
Q04118	Q04118	Basic salivary proline-rich protein 3	PRB3	sp|Q04118|PRB3_HUMAN Basic salivary proline-rich protein 3 OS=Homo sapiens GN=PRB3 PE=1 SV=2	28.5551	27.7304	27.2299	29.0555	29.7848	27.6184	27.5946	28.0925	28.9492	29.6549	29.7476	29.5033	29.688	29.6752	27.7631	29.3343	28.813	29.4789	28.7412	27.0774	29.4057	28.7378		7	7	6	28.5	28.5	28.5	30.98	113.99	10288000000	705	1	0.482619	0.886487	0.933786	0.610139	0.914713	28.2241	29.3301	28.6591	PRB3	0.352938	0.230611
P01591	P01591	Immunoglobulin J chain	IGJ	sp|P01591|IGJ_HUMAN Immunoglobulin J chain OS=Homo sapiens GN=JCHAIN PE=1 SV=4	27.8386	26.8174	26.7598	29.1849	30.2271	29.48	28.3901	27.465	27.4271	28.7621	30.3715	27.9749	29.34	29.5497	29.5108	29.8534	28.6569	28.5565	29.4604	27.8135	29.9164	28.7312		14	14	14	77.4	77.4	77.4	18.098	204.65	11871000000	1425	1	0.322331	0.855842	1.33101	1.12552	0.78303	28.3854	28.6986	29.1097	IGJ	0.503075	0.425405
Q8TDL5	Q8TDL5	BPI fold-containing family B member 1	BPIFB1	sp|Q8TDL5|BPIB1_HUMAN BPI fold-containing family B member 1 OS=Homo sapiens GN=BPIFB1 PE=1 SV=1	29.2692	26.1919	27.9834	28.2036	30.2655	27.4461	28.5286	26.1815	26.6699	26.7477	30.544	27.2859	31.1163	30.0878	28.9697	29.3431	30.2367	28.8688	30.274	27.6155	30.7832	28.6958		28	28	28	69	69	69	52.441	323.31	10129000000	2526	1	0.105284	0.842344	1.29943	2.10973	1.08169	28.2698	28.3761	29.4416	BPIFB1	0.491138	0.797405
P03973	P03973	Antileukoproteinase	SLPI	sp|P03973|SLPI_HUMAN Antileukoproteinase OS=Homo sapiens GN=SLPI PE=1 SV=2	28.4514	28.9756	29.1753	25.7123	28.9993	28.7169	29.8249	27.3757	26.0481	26.5295	28.7441	28.1308	28.2159	29.6481	30.8338	28.4367	26.9683	28.9245	30.2767	29.5419	30.0766	28.5527		13	13	13	68.2	68.2	68.2	14.326	320.13	10808000000	2302	1	0.0679972	0.79132	1.32221	1.25508	1.30965	28.5508	27.8132	29.2941	SLPI	0.499748	0.474377
P00352;P30837;O94788	P00352	Retinal dehydrogenase 1	ALDH1A1	sp|P00352|AL1A1_HUMAN Retinal dehydrogenase 1 OS=Homo sapiens GN=ALDH1A1 PE=1 SV=2	29.0551	29.2733	28.1362	29.0921	27.9866	29.0055	29.339	28.8132	29.2063	28.4045	27.2041	28.688	25.7333	28.8865	26.5816	28.7102	29.136	28.9288	26.7016	28.6186	27.2012	28.3191		38	38	35	74.7	74.7	71.5	54.861	323.31	9277800000	3681	3	0.262553	0.877311	0.547354	1.23732	1.1086	28.8411	28.1337	27.9826	ALDH1A1	0.20688	0.467662
P09211	P09211	Glutathione S-transferase P	GSTP1	sp|P09211|GSTP1_HUMAN Glutathione S-transferase P OS=Homo sapiens GN=GSTP1 PE=1 SV=2	27.2123	27.4665	27.3449	29.8354	28.3753	26.7074	27.4207	28.1881	26.8591	27.7968	29.1468	27.8356	30.3434	29.1397	29.1007	27.1288	28.8648	28.9231	27.9657	27.4043	29.0058	28.1936		21	21	21	72.9	72.9	72.9	23.356	323.31	5374300000	1500	1	0.346747	0.888019	1.03819	1.15082	0.828674	27.7661	28.4728	28.3419	GSTP1	0.3924	0.434969
Q96DA0	Q96DA0	Zymogen granule protein 16 homolog B	ZG16B	sp|Q96DA0|ZG16B_HUMAN Zymogen granule protein 16 homolog B OS=Homo sapiens GN=ZG16B PE=1 SV=3	28.6237	26.2515	27.0771	28.1437	29.1485	26.7127	27.8997	26.9299	26.6642	26.257	30.1261	26.6497	30.8403	29.2967	28.0401	28.7663	29.5731	27.1608	29.4122	26.9006	30.2884	28.1315		10	10	10	55.3	55.3	55.3	22.739	323.31	5651600000	980	1	0.053407	0.690629	1.05267	1.91383	1.27523	27.6938	28.1091	28.5916	ZG16B	0.397873	0.72336
Q06830	Q06830	Peroxiredoxin-1	PRDX1	sp|Q06830|PRDX1_HUMAN Peroxiredoxin-1 OS=Homo sapiens GN=PRDX1 PE=1 SV=1	25.9946	26.2432	26.6487	25.1511	29.3249	26.8271	27.6988	27.098	26.8547	27.7009	29.6429	28.1579	27.6034	29.3126	28.7768	29.3434	26.9092	28.9579	28.4914	27.1789	28.634	27.7405		20	20	16	86.4	86.4	73.4	22.11	180.88	5394300000	1269	1	0.355031	0.88149	1.34614	1.06454	0.920406	26.8412	28.0529	28.3274	PRDX1	0.508791	0.402359
P04406;O14556	P04406	Glyceraldehyde-3-phosphate dehydrogenase	GAPDH	sp|P04406|G3P_HUMAN Glyceraldehyde-3-phosphate dehydrogenase OS=Homo sapiens GN=GAPDH PE=1 SV=3	28.1193	28.4168	27.6647	27.9926	27.4358	27.944	28.1229	28.7865	28.7093	28.2904	26.6755	28.1817	25.3031	27.5812	26.8458	27.6849	28.2108	27.4768	26.445	27.7761	26.4932	27.6265		19	19	19	75.2	75.2	75.2	36.053	323.31	4265600000	1475	2	0.286332	0.891791	0.322449	1.26287	0.685542	27.9566	27.6468	27.2761	GAPDH	0.121874	0.477319
P02787;CON__Q2HJF0	P02787	Serotransferrin	TF	sp|P02787|TRFE_HUMAN Serotransferrin OS=Homo sapiens GN=TF PE=1 SV=3	26.9864	27.9808	26.6622	27.6604	27.4222	28.5059	28.9359	28.7628	28.1269	28.1988	25.7621	28.345	24.71	28.7289	25.3746	27.92	28.1394	28.1121	26.3741	28.1821	26.7398	27.5062		47	47	46	63	63	62	77.063	323.31	5049900000	2225	2	0.147995	0.805705	0.807418	1.60736	1.11019	27.7363	27.5192	27.2632	TF	0.305175	0.607525
P14618	P14618	Pyruvate kinase PKM	PKM	sp|P14618|KPYM_HUMAN Pyruvate kinase PKM OS=Homo sapiens GN=PKM PE=1 SV=4	26.4897	27.3292	28.4484	25.8066	27.4109	27.4978	28.0301	26.1249	25.764	25.6004	27.5999	27.1859	28.7252	28.1386	29.4538	27.7005	26.1526	27.912	29.3023	28.4935	28.1157	27.4896		39	39	38	73.1	73.1	71	57.936	323.31	4061900000	1678	1	0.451713	0.9083	0.893459	1.21908	1.11014	27.2875	27.0198	28.1615	PKM	0.337696	0.46077
P29508	P29508	Serpin B3	SERPINB3	sp|P29508|SPB3_HUMAN Serpin B3 OS=Homo sapiens GN=SERPINB3 PE=1 SV=2	28.061	28.2594	27.4155	28.1856	27.013	27.6766	28.496	27.7814	27.6891	27.991	26.0497	27.9706	24.5567	27.989	26.0217	27.6809	28.6753	27.7128	26.0503	27.9379	26.1453	27.398		28	28	15	64.9	64.9	35.9	44.564	323.31	4311800000	2900	1	0.617611	0.937454	0.525682	1.33601	1.08271	27.8724	27.1468	27.1749	SERPINB3	0.198689	0.504965
P61769	P61769	Beta-2-microglobulin;Beta-2-microglobulin form pI 5.3	B2M	sp|P61769|B2MG_HUMAN Beta-2-microglobulin OS=Homo sapiens GN=B2M PE=1 SV=1	27.0359	27.4199	27.4462	27.6805	26.3807	28.8711	28.2739	28.1341	27.7242	27.7644	26.1947	27.7993	26.6362	26.6051	26.6396	28.3207	27.3366	27.4439	27.0193	26.5703	27.3526	27.3642		6	6	6	57.1	57.1	57.1	13.714	36.234	3410600000	309	1	0.543434	0.885283	0.809956	0.761279	0.590071	27.5869	27.2654	27.2404	B2M	0.306135	0.287736
P08727	P08727	Keratin, type I cytoskeletal 19	KRT19	sp|P08727|K1C19_HUMAN Keratin, type I cytoskeletal 19 OS=Homo sapiens GN=KRT19 PE=1 SV=4	26.299	27.4466	27.804	26.7964	26.6118	28.0876	27.817	27.804	27.2624	27.4538	26.6531	27.8118	25.7499	26.7598	28.2687	27.8654	26.5557	27.6459	27.6688	28.584	27.1359	27.3372		35	35	1	83.2	83.2	7.5	44.105	323.31	3943200000	1324	1	0.444312	0.89173	0.693331	0.740042	0.678136	27.266	27.0707	27.6749	KRT19	0.262054	0.27971
P04792	P04792	Heat shock protein beta-1	HSPB1	sp|P04792|HSPB1_HUMAN Heat shock protein beta-1 OS=Homo sapiens GN=HSPB1 PE=1 SV=2	28.39	25.3442	25.532	28.5235	27.5833	27.0043	26.5365	27.0184	27.0886	26.1451	28.9584	27.932	29.8361	27.0399	27.3211	28.2624	27.4012	26.8875	27.3724	25.3192	26.7998	27.2522		17	17	17	81	81	81	22.782	323.31	2832600000	1524	1	0.106187	0.835196	1.27171	1.28388	0.899575	26.9877	27.7169	27.0519	HSPB1	0.48066	0.485262
P04075;P00883;P05062	P04075;P00883	Fructose-bisphosphate aldolase A	ALDOA	sp|P04075|ALDOA_HUMAN Fructose-bisphosphate aldolase A OS=Homo sapiens GN=ALDOA PE=1 SV=2;sp|P00883|ALDOA_RABIT Fructose-bisphosphate aldolase A OS=Oryctolagus cuniculus GN=ALDOA PE=1 SV=2	27.1379	27.9168	27.8089	27.1653	26.6843	27.8142	27.9857	27.8562	27.8514	27.3528	26.1086	27.3904	25.1902	27.1604	27.1589	27.6626	26.5028	27.7838	26.7789	28.2624	26.5906	27.2459		27	27	24	84.3	84.3	74.7	39.42	323.31	2722400000	1222	3	0.447382	0.918128	0.502026	0.985697	0.671241	27.5019	26.9871	27.2486	ALDOA	0.189748	0.372558
Q14508	Q14508	WAP four-disulfide core domain protein 2	WFDC2	sp|Q14508|WFDC2_HUMAN WAP four-disulfide core domain protein 2 OS=Homo sapiens GN=WFDC2 PE=1 SV=2	26.5231	26.9155	27.5732	26.9563	27.0153	27.6252	27.4314	27.056	27.0568	26.8439	26.9839	27.1929	26.1932	26.7843	28.4446	27.4247	27.0819	26.8903	27.2776	27.8443	26.985	27.1476		6	6	6	67.7	67.7	67.7	12.993	323.31	2202500000	466	1	0.705153	0.93698	0.405749	0.329851	0.552909	27.1486	26.873	27.4212	WFDC2	0.153359	0.124672
P0DMV9;P0DMV8	P0DMV9;P0DMV8	Heat shock 70 kDa protein 1B;Heat shock 70 kDa protein 1A	HSPA1B;HSPA1A	sp|P0DMV9|HS71B_HUMAN Heat shock 70 kDa protein 1B OS=Homo sapiens GN=HSPA1B PE=1 SV=1;sp|P0DMV8|HS71A_HUMAN Heat shock 70 kDa protein 1A OS=Homo sapiens GN=HSPA1A PE=1 SV=1	25.7586	23.4247	26.4585	28.6523	28.3287	27.113	26.6091	25.5534	25.56	27.7355	28.6051	27.8224	27.8662	28.6148	26.4927	27.6179	28.0246	27.8436	27.2965	25.6266	27.665	27.0795		29	29	17	60.7	60.7	36.3	70.051	323.31	2444800000	1865	2	0.788384	0.974296	1.74504	1.30584	0.862766	26.6207	27.3939	27.2238	HSPA1B;HSPA1A	0.659563	0.493563
P06702	P06702	Protein S100-A9	S100A9	sp|P06702|S10A9_HUMAN Protein S100-A9 OS=Homo sapiens GN=S100A9 PE=1 SV=1	27.8405	28.1038	27.4146	28.3749	26.6087	26.6787	27.4765	27.9624	28.1688	27.1299	25.8718	27.3306	23.3981	27.6007	25.5201	27.4538	27.637	27.7733	25.8102	27.7163	25.216	27.0041		12	12	12	86	86	86	13.242	323.31	7215300000	1374	1	0.1863	0.735143	0.673645	1.66774	1.15542	27.4997	26.7803	26.7324	S100A9	0.254614	0.630347
Q71U36;Q13748;Q6PEY2	Q71U36;Q13748;Q6PEY2	Tubulin alpha-1A chain;Tubulin alpha-3C/D chain;Tubulin alpha-3E chain	TUBA1A;TUBA3C;TUBA3E	sp|Q71U36|TBA1A_HUMAN Tubulin alpha-1A chain OS=Homo sapiens GN=TUBA1A PE=1 SV=1;sp|Q13748|TBA3C_HUMAN Tubulin alpha-3C/D chain OS=Homo sapiens GN=TUBA3C PE=1 SV=3;sp|Q6PEY2|TBA3E_HUMAN Tubulin alpha-3E chain OS=Homo sapiens GN=TUBA3E PE=1 SV=2	26.7175	27.0023	27.2455	26.4169	26.3853	27.0814	27.4179	27.2947	27.0069	26.8731	25.7441	26.9728	24.8075	26.7054	26.9864	26.9835	27.2549	26.9488	26.1657	27.4866	26.064	26.741		24	24	1	79.8	79.8	3.1	50.135	323.31	2808000000	1518	3	0.364442	0.884831	0.400503	0.887705	0.532433	26.8953	26.4864	26.8414	TUBA1A;TUBA3C;TUBA3E	0.151376	0.335521
P04083	P04083	Annexin A1	ANXA1	sp|P04083|ANXA1_HUMAN Annexin A1 OS=Homo sapiens GN=ANXA1 PE=1 SV=2	27.1391	27.2393	26.3998	27.2277	26.9911	27.7142	27.7844	27.1238	27.0593	27.6388	26.018	26.7112	25.375	26.9114	25.2129	27.5104	25.3865	27.0046	25.3617	26.8657	26.8224	26.738		26	26	26	70.5	70.5	70.5	38.714	323.31	2535100000	1036	1	0.00193672	0.679182	0.464503	0.758829	0.953124	27.2136	26.6911	26.3092	ANXA1	0.175566	0.286811
P30838;P51648	P30838	Aldehyde dehydrogenase, dimeric NADP-preferring	ALDH3A1	sp|P30838|AL3A1_HUMAN Aldehyde dehydrogenase, dimeric NADP-preferring OS=Homo sapiens GN=ALDH3A1 PE=1 SV=3	22.9168	24.1548	28.4482	22.7733	27.6729	27.7437	26.8147	23.4722	24.0865	24.3117	28.8386	26.6308	28.5839	26.6137	31.5885	26.7287	24.9972	24.9991	29.5774	29.6745	28.7024	26.6347		28	28	27	70.9	70.9	68.2	50.394	323.31	5670100000	2012	2	0.771195	0.928249	2.43269	2.17443	2.52622	25.7892	26.0768	28.0383	ALDH3A1	0.919469	0.821859
P68104;Q5VTE0;Q05639	P68104;Q5VTE0	Elongation factor 1-alpha 1;Putative elongation factor 1-alpha-like 3	EEF1A1;EEF1A1P5	sp|P68104|EF1A1_HUMAN Elongation factor 1-alpha 1 OS=Homo sapiens GN=EEF1A1 PE=1 SV=1;sp|Q5VTE0|EF1A3_HUMAN Putative elongation factor 1-alpha-like 3 OS=Homo sapiens GN=EEF1A1P5 PE=5 SV=1	26.8789	27.0826	26.6642	27.0353	26.3574	26.4485	26.7615	27.2318	27.0448	27.1662	26.0717	26.8461	24.9657	26.7596	27.206	26.766	26.7203	26.1488	25.9716	27.1235	25.8395	26.6233		20	20	20	54.1	54.1	54.1	50.14	201.55	1995300000	1414	3	0.7984	0.954063	0.277223	0.811584	0.552922	26.7469	26.5837	26.5394	EEF1A1;EEF1A1P5	0.104781	0.30675
P30044	P30044	Peroxiredoxin-5, mitochondrial	PRDX5	sp|P30044|PRDX5_HUMAN Peroxiredoxin-5, mitochondrial OS=Homo sapiens GN=PRDX5 PE=1 SV=4	25.8361	25.8046	27.2832	24.3047	26.6819	27.0129	26.6475	26.0634	24.6469	24.75	26.922	26.6422	28.0302	27.4886	27.9599	27.0995	25.9439	26.7239	28.6157	27.2001	27.1737	26.611		11	11	11	56.1	56.1	56.1	22.086	323.31	2178500000	793	1	0.168006	0.826636	1.01186	1.29573	0.854654	26.2244	26.3633	27.2452	PRDX5	0.382447	0.489741
P04280	P04280	Basic salivary proline-rich protein 1;Proline-rich peptide II-2;Basic peptide IB-6;Peptide P-H	PRB1	sp|P04280|PRP1_HUMAN Basic salivary proline-rich protein 1 OS=Homo sapiens GN=PRB1 PE=1 SV=2	26.324	25.2364	25.4823	26.6024	27.0383	27.4299	26.668	25.1641	25.7056	26.6185	27.4041	26.0419	28.0013	26.9885	26.3767	26.5749	26.7401	27.5562	27.1944	25.0794	28.1681	26.5902		16	16	7	77.3	77.3	29.6	38.545	198.5	2667800000	564	1	0.996044	0.995283	0.794016	0.993644	0.982513	26.3973	26.5606	26.8128	PRB1	0.30011	0.375562
P20061	P20061	Transcobalamin-1	TCN1	sp|P20061|TCO1_HUMAN Transcobalamin-1 OS=Homo sapiens GN=TCN1 PE=1 SV=2	26.7893	26.8209	26.925	26.4704	26.27	26.9747	27.1046	27.0638	27.0596	26.7103	25.6363	26.7787	24.4834	26.288	26.803	26.9313	26.7995	26.6232	26.4516	27.3325	25.7873	26.5764		11	11	11	32.8	32.8	32.8	48.206	323.31	1527200000	1024	1	0.484097	0.895447	0.294508	0.939655	0.47793	26.765	26.2886	26.6755	TCN1	0.111314	0.355156
P01859	P01859	Ig gamma-2 chain C region	IGHG2	sp|P01859|IGHG2_HUMAN Ig gamma-2 chain C region OS=Homo sapiens GN=IGHG2 PE=1 SV=2	27.2154	27.1379	26.8479	28.2059	27.4761	27.0241	28.0283	25.282	25.3267	25.9004	26.7205	25.3122	25.7766	26.3257	26.5153	25.9685	28.4623	25.4322	25.9858	26.181	25.7336	26.5171		16	11	8	58.6	43.9	31	35.9	265.15	2335400000	775	1	0.0614479	0.707422	0.515804	0.557432	1.00116	27.4194	25.8063	26.3255	IGHG2	0.194956	0.21069
P00558;P07205	P00558	Phosphoglycerate kinase 1	PGK1	sp|P00558|PGK1_HUMAN Phosphoglycerate kinase 1 OS=Homo sapiens GN=PGK1 PE=1 SV=3	27.0779	27.495	26.4879	27.7105	26.8344	25.9975	26.2988	27.7701	28.3416	27.5748	25.9819	27.9361	23.9497	26.8395	24.3649	26.5603	27.1315	26.8045	24.0282	26.8375	24.5381	26.5029		27	27	27	73.4	73.4	73.4	44.614	323.31	2381500000	1371	2	0.34685	0.909338	0.628495	1.52282	1.36699	26.8431	26.9134	25.7521	PGK1	0.237549	0.575572
P01871	P01871	Ig mu chain C region	IGHM	sp|P01871|IGHM_HUMAN Ig mu chain C region OS=Homo sapiens GN=IGHM PE=1 SV=3	25.9827	26.3695	26.9901	25.8842	26.9905	26.4347	26.7064	26.0012	26.0894	26.2252	27.0228	26.492	26.4297	26.3542	27.7843	26.2256	25.5681	26.2007	27.1155	27.1162	26.5716	26.5026		18	18	7	49.6	49.6	15.3	49.306	323.31	1861400000	854	1	0.351271	0.840131	0.445092	0.336763	0.739277	26.4797	26.3735	26.6546	IGHM	0.168229	0.127284
P68371	P68371	Tubulin beta-4B chain	TUBB4B	sp|P68371|TBB4B_HUMAN Tubulin beta-4B chain OS=Homo sapiens GN=TUBB4B PE=1 SV=1	26.8283	27.4718	26.7403	27.0894	26.4705	26.1251	26.4346	27.7508	28.0786	27.4269	25.5344	27.7882	23.6928	27.0155	24.7931	26.6988	27.1353	26.91	24.093	27.0675	24.7525	26.4713		25	25	2	73.3	73.3	3.6	49.83	323.31	3073000000	2031	1	0.17221	0.795036	0.448961	1.59149	1.31347	26.7372	26.7553	25.9215	TUBB4B	0.169691	0.601526
P07900;Q14568;Q58FF6;Q58FG0;Q58FG1	P07900	Heat shock protein HSP 90-alpha	HSP90AA1	sp|P07900|HS90A_HUMAN Heat shock protein HSP 90-alpha OS=Homo sapiens GN=HSP90AA1 PE=1 SV=5	26.7818	26.6342	26.3412	26.5945	26.0099	26.4315	26.6795	26.6067	26.4528	26.9342	25.6194	26.3593	24.6383	25.9135	26.3966	26.6466	26.9111	26.3611	25.7297	26.5902	25.7196	26.3025		35	35	20	49.7	49.7	32.4	84.659	323.31	1740200000	1215	5	0.601429	0.907372	0.26095	0.768352	0.455306	26.4961	26.0749	26.3364	HSP90AA1	0.0986298	0.29041
P05109	P05109	Protein S100-A8;Protein S100-A8, N-terminally processed	S100A8	sp|P05109|S10A8_HUMAN Protein S100-A8 OS=Homo sapiens GN=S100A8 PE=1 SV=1	27.2196	27.4849	26.6469	26.9638	26.3484	25.582	26.2083	26.8986	27.527	27.1031	25.7526	27.1712	23.7462	26.4752	25.0642	26.0982	27.3023	25.59	24.1323	26.5619	23.8382	26.1769		10	10	10	78.5	78.5	78.5	10.834	208.72	4313200000	591	1	0.15488	0.681804	0.651315	1.29569	1.26248	26.6363	26.382	25.5124	S100A8	0.246174	0.489727
P11142	P11142	Heat shock cognate 71 kDa protein	HSPA8	sp|P11142|HSP7C_HUMAN Heat shock cognate 71 kDa protein OS=Homo sapiens GN=HSPA8 PE=1 SV=1	25.691	26.7283	27.3952	23.9933	25.994	25.1499	26.6099	25.0405	24.8366	23.1556	26.8202	24.6262	27.1133	26.5158	27.7247	26.6388	25.5113	25.8977	29.0129	27.4469	27.598	26.1667		27	26	19	48.1	46.1	36.7	70.897	323.31	1693000000	1295	1	0.6845	0.948565	1.13036	1.42984	1.19704	25.9374	25.444	27.1186	HSPA8	0.427236	0.540429
P01024;CON__Q2UVX4	P01024	Complement C3;Complement C3 beta chain;C3-beta-c;Complement C3 alpha chain;C3a anaphylatoxin;Acylation stimulating protein;Complement C3b alpha chain;Complement C3c alpha chain fragment 1;Complement C3dg fragment;Complement C3g fragment;Complement C3d fragment;Complement C3f fragment;Complement C3c alpha chain fragment 2	C3	sp|P01024|CO3_HUMAN Complement C3 OS=Homo sapiens GN=C3 PE=1 SV=2	25.6197	26.4966	26.3124	26.1199	25.8395	26.7329	26.7614	26.8599	26.9421	26.5055	25.3128	27.2563	24.1539	26.3394	25.0223	26.9717	25.7539	26.7662	25.013	26.7214	25.6075	26.148		84	84	84	64.9	64.9	64.9	187.15	323.31	1822900000	2226	2	0.127453	0.807251	0.435813	1.09455	0.836012	26.2689	26.1957	25.9794	C3	0.164722	0.413701
P30086	P30086	Phosphatidylethanolamine-binding protein 1;Hippocampal cholinergic neurostimulating peptide	PEBP1	sp|P30086|PEBP1_HUMAN Phosphatidylethanolamine-binding protein 1 OS=Homo sapiens GN=PEBP1 PE=1 SV=3	25.7762	25.4648	24.8364	26.4607	26.2626	25.8453	25.7202	24.7221	25	25.4522	26.7864	25.6046	28.0254	27.3066	26.2185	26.2685	26.0447	27.014	26.6826	24.8667	27.4708	26.0871		13	13	13	79.7	79.7	79.7	21.057	323.31	1248500000	573	1	0.3554	0.885566	0.531136	1.25181	0.82897	25.7666	26.1282	26.3665	PEBP1	0.20075	0.473141
Q13228	Q13228	Selenium-binding protein 1	SELENBP1	sp|Q13228|SBP1_HUMAN Selenium-binding protein 1 OS=Homo sapiens GN=SELENBP1 PE=1 SV=2	26.177	26.3426	26.6625	26.1069	25.8943	26.1567	26.2157	26.6676	26.4209	27.0658	25.3797	26.5704	24.283	26.1187	26.2728	26.0929	26.3453	26.2531	25.1409	26.3245	24.9463	26.0685		34	34	34	78.2	78.2	78.2	52.39	323.31	1472800000	981	1	0.258736	0.864365	0.236484	0.948202	0.600568	26.2222	26.0723	25.9108	SELENBP1	0.0893826	0.358387
P60174	P60174	Triosephosphate isomerase	TPI1	sp|P60174|TPIS_HUMAN Triosephosphate isomerase OS=Homo sapiens GN=TPI1 PE=1 SV=3	26.2446	23.605	23.7115	27.644	27.2108	27.8308	26.5712	25.6126	24.3688	26.6476	28.3982	26.3502	28.1628	22.4166	27.2921	16.9586	27.9162	26.3933	29.027	25.8353	28.6026	26.0381		16	16	16	69.2	69.2	69.2	30.791	323.31	1916700000	900	1	0.355206	0.916486	1.7694	2.10643	4.14741	26.1168	25.9938	26.0036	TPI1	0.668769	0.796157
P06733;P13929	P06733	Alpha-enolase	ENO1	sp|P06733|ENOA_HUMAN Alpha-enolase OS=Homo sapiens GN=ENO1 PE=1 SV=2	23.6057	23.8263	27.5153	22.6852	26.9128	26.4761	26.298	23.0788	23.5212	22.993	28.0102	25.6606	27.9539	25.952	30.631	25.6236	24.4974	24.1997	29.6908	29.2943	28.2107	26.0303		26	26	23	73.5	73.5	60.8	47.168	323.31	3334800000	1610	2	0.0925545	0.894776	1.90443	2.17422	2.63749	25.3313	25.31	27.4496	ENO1	0.719808	0.821778
Q13938	Q13938	Calcyphosin	CAPS	sp|Q13938|CAYP1_HUMAN Calcyphosin OS=Homo sapiens GN=CAPS PE=1 SV=1	27.0099	24.2905	26.7505	24.9748	26.2586	26.3491	24.4164	24.2248	23.3477	22.851	26.7251	26.9721	28.153	27.2763	25.7096	26.5825	27.8172	25.2095	27.2152	26.8134	27.6679	26.0293		12	12	12	55.6	55.6	55.6	20.967	322.53	2758700000	600	1	0.154389	0.706164	1.13356	2.12053	0.972769	25.7214	25.65	26.7165	CAPS	0.428445	0.801484
P07737;CON__P02584	P07737	Profilin-1	PFN1	sp|P07737|PROF1_HUMAN Profilin-1 OS=Homo sapiens GN=PFN1 PE=1 SV=2	25.3096	26.2953	27.0533	23.3817	26.006	25.6612	26.4186	25.1861	23.6648	24.9121	25.769	25.6607	26.3923	27.0278	27.9797	25.6255	24.9078	26.2461	28.0353	26.8838	27.691	26.0051		9	9	9	70.7	70.7	70.7	15.054	323.31	1537500000	557	2	0.110145	0.847209	1.17737	1.08312	1.22321	25.7322	25.5161	26.767	PFN1	0.445005	0.409381
P10599	P10599	Thioredoxin	TXN	sp|P10599|THIO_HUMAN Thioredoxin OS=Homo sapiens GN=TXN PE=1 SV=3	25.6534	23.7564	26.6422	24.3584	26.1924	27.6053	26.4007	23.7006	24.1038	25.0457	27.3043	25.3159	27.561	26.1643	27.5189	24.7534	25.4688	25.9178	27.5902	26.518	27.8304	25.9715		10	10	10	88.6	88.6	88.6	11.737	233.68	1325800000	656	1	0.0597862	0.83227	1.33911	1.48901	1.18662	25.8013	25.5994	26.5139	TXN	0.506135	0.562795
P07339	P07339	Cathepsin D;Cathepsin D light chain;Cathepsin D heavy chain	CTSD	sp|P07339|CATD_HUMAN Cathepsin D OS=Homo sapiens GN=CTSD PE=1 SV=1	26.2714	26.4079	25.9538	25.8589	25.6821	26.0962	26.0474	26.1539	26.2677	26.6599	25.1326	26.2214	24.2781	25.3091	26.3953	26.2347	26.6084	25.7645	25.7693	26.3697	25.5697	25.9548		16	16	16	52.2	52.2	52.2	44.552	323.31	1104200000	895	1	0.524935	0.945541	0.245037	0.838254	0.395727	26.0454	25.7175	26.1017	CTSD	0.0926154	0.31683
P08263;Q16772;Q7RTV2	P08263	Glutathione S-transferase A1;Glutathione S-transferase A1, N-terminally processed	GSTA1	sp|P08263|GSTA1_HUMAN Glutathione S-transferase A1 OS=Homo sapiens GN=GSTA1 PE=1 SV=3	26.1408	26.7685	26.8945	26.1136	25.3291	25.689	26.003	27.0172	26.853	27.1163	24.5732	27.1153	23.4816	25.9238	25.4451	25.9277	26.0741	26.4384	24.5384	26.3534	24.4503	25.9165		13	13	2	66.2	66.2	15.8	25.631	126.9	1788100000	946	3	0.15768	0.819874	0.554433	1.45118	0.824156	26.1341	26.0115	25.6039	GSTA1	0.209556	0.548494
P06396;CON__Q3SX14;REV__Q6TDU7	P06396	Gelsolin	GSN	sp|P06396|GELS_HUMAN Gelsolin OS=Homo sapiens GN=GSN PE=1 SV=1	27.4924	27.8335	27.3704	27.8872	26.2101	23.4435	25.8342	27.398	28.0324	27.9711	24.8969	27.8295	22.0842	27.1502	24.2408	25.0926	27.142	26.0141	21.9982	26.5852	20.9159	25.8773		35	35	35	56.9	56.9	56.9	85.696	323.31	2149800000	1546	3	0.618843	0.950438	1.59518	2.22022	2.3491	26.5816	26.4803	24.5698	GSN	0.602922	0.839164
P80188	P80188	Neutrophil gelatinase-associated lipocalin	LCN2	sp|P80188|NGAL_HUMAN Neutrophil gelatinase-associated lipocalin OS=Homo sapiens GN=LCN2 PE=1 SV=2	26.7685	25.9655	25.4195	26.3727	25.5283	26.2326	24.7567	21.733	25.0884	24.9166	26.8741	24.2438	28.2832	26.2236	26.8286	26.2073	25.5432	25.4906	27.3346	25.0812	27.8851	25.8465		11	11	11	62.1	62.1	62.1	22.588	237.72	1707300000	640	1	0.426165	0.871074	0.678156	2.0917	1.04674	25.8634	25.3375	26.3386	LCN2	0.256319	0.790587
P08118	P08118	Beta-microseminoprotein	MSMB	sp|P08118|MSMB_HUMAN Beta-microseminoprotein OS=Homo sapiens GN=MSMB PE=1 SV=1	25.1421	25.4626	26.9201	25.1033	25.409	25.7713	25.5538	25.4608	25.4823	25.7234	26.0257	25.7644	25.1454	24.6283	28.2434	25.4113	25.3664	25.3145	26.9281	27.1133	26.0203	25.809		3	3	3	40.4	40.4	40.4	12.865	23.398	1395900000	332	1	0.427315	0.876526	0.616748	0.460647	1.12034	25.6232	25.4615	26.3425	MSMB	0.233109	0.174108
P62937;P0DN26;A0A0B4J2A2;A0A075B759;Q9Y536;F5H284;P0DN37	P62937	Peptidyl-prolyl cis-trans isomerase A;Peptidyl-prolyl cis-trans isomerase A, N-terminally processed	PPIA	sp|P62937|PPIA_HUMAN Peptidyl-prolyl cis-trans isomerase A OS=Homo sapiens GN=PPIA PE=1 SV=2	26.5728	27.5092	25.9684	26.1239	25.4908	25.5827	26.4143	27.2041	26.9898	26.738	24.6095	27.3722	20.9887	26.3726	23.5036	26.2628	26.1047	27.3089	23.4429	26.5521	24.035	25.7689		12	12	12	70.9	70.9	70.9	18.012	245.09	1526400000	705	7	0.393373	0.92336	0.687072	2.29555	1.60481	26.2374	25.7536	25.3157	PPIA	0.259689	0.867638
P00326;P07327	P00326	Alcohol dehydrogenase 1C	ADH1C	sp|P00326|ADH1G_HUMAN Alcohol dehydrogenase 1C OS=Homo sapiens GN=ADH1C PE=1 SV=2	26.4766	26.2073	25.7448	27.1796	26.0309	25.6257	25.4269	26.9292	27.2293	26.7591	25.5712	27.5512	22.9799	25.9873	23.999	25.4814	27.3508	25.4924	22.6763	25.8661	23.0404	25.6955		25	25	14	72.5	72.5	45.3	39.867	323.31	1921700000	724	2	0.593736	0.890901	0.595507	1.5555	1.67436	26.0988	26.1439	24.8438	ADH1C	0.225081	0.587923
P16050	P16050	Arachidonate 15-lipoxygenase	ALOX15	sp|P16050|LOX15_HUMAN Arachidonate 15-lipoxygenase OS=Homo sapiens GN=ALOX15 PE=1 SV=3	26.1968	25.5417	25.5042	26.1666	26.0805	26.5763	27.1872	25.2852	25.0948	26.2167	25.0003	25.5961	24.142	25.8875	25.4264	25.6197	26.7049	25.9346	24.5159	25.5717	25.332	25.6943		42	42	42	72.1	72.1	72.1	74.804	323.31	1394500000	1485	1	0.592876	0.895541	0.583952	0.676306	0.659541	26.179	25.3175	25.5865	ALOX15	0.220713	0.25562
P98088	P98088	Mucin-5AC	MUC5AC	sp|P98088|MUC5A_HUMAN Mucin-5AC OS=Homo sapiens GN=MUC5AC PE=1 SV=4	26.4954	26.9557	25.6589	26.3086	25.2467	25.4948	26.3775	26.2557	26.3862	26.7965	25.0883	26.9594	22.9615	25.663	23.8208	25.4113	26.1856	26.2395	23.9695	25.858	24.3395	25.6415		79	74	74	26.7	25.9	25.9	585.56	323.31	1039500000	1563	1	0.431618	0.894567	0.618378	1.3806	1.0519	26.0768	25.7301	25.1177	MUC5AC	0.233725	0.521817
P01034	P01034	Cystatin-C	CST3	sp|P01034|CYTC_HUMAN Cystatin-C OS=Homo sapiens GN=CST3 PE=1 SV=1	25.6943	26.4634	25.8968	26.2388	25.3916	25.1622	25.7323	25.8472	26.3683	26.0873	25.3496	25.8932	24.6113	25.6657	25.0268	25.208	26.2679	25.3093	24.5927	25.5228	24.9604	25.5852		7	7	7	56.8	56.8	56.8	15.799	126.12	901230000	487	1	0.332485	0.882981	0.452998	0.57212	0.528975	25.7971	25.6889	25.2697	CST3	0.171217	0.216241
Q8N4F0	Q8N4F0	BPI fold-containing family B member 2	BPIFB2	sp|Q8N4F0|BPIB2_HUMAN BPI fold-containing family B member 2 OS=Homo sapiens GN=BPIFB2 PE=1 SV=2	24.9082	24.1033	23.3346	25.565	27.739	23.8049	26.202	24.3002	24.6097	26.4937	28.0292	24.8931	28.0316	26.7932	24.8312	26.3711	24.7152	26.0723	27.8391	24.995	23.2086	25.5638		13	13	13	41.5	41.5	41.5	49.172	293.32	1171700000	602	1	0.0848366	0.732179	1.53943	1.57988	1.47736	25.0939	26.1644	25.4332	BPIFB2	0.581851	0.597139
Q04828	Q04828	Aldo-keto reductase family 1 member C1	AKR1C1	sp|Q04828|AK1C1_HUMAN Aldo-keto reductase family 1 member C1 OS=Homo sapiens GN=AKR1C1 PE=1 SV=1	26.383	26.6946	25.3874	26.3245	25.2454	25.3313	25.5723	25.8631	26.4637	26.7897	24.5378	26.1023	23.5531	25.6364	24.5467	25.801	26.3287	25.5827	24.0069	25.6434	23.9675	25.5125		22	22	1	66.9	66.9	5.3	36.788	319.64	1369200000	837	1	0.0848525	0.806561	0.59835	1.13967	0.940597	25.8484	25.5637	25.1253	AKR1C1	0.226155	0.430755
P02808	P02808	Statherin	STATH	sp|P02808|STAT_HUMAN Statherin OS=Homo sapiens GN=STATH PE=1 SV=2	25.6883	25.8243	24.6872	25.2836	25.8554	25.8491	26.4986	25.0589	25.8313	25.3156	25.0398	25.2306	25.0935	26.1661	24.9058	25.5917	26.0135	25.679	25.0552	25.5381	25.5054	25.51		3	3	3	54.8	54.8	54.8	7.3044	28.126	1663900000	450	1	0.63854	0.886809	0.561604	0.43744	0.37644	25.6695	25.3908	25.4698	STATH	0.212266	0.165337
O43707	O43707	Alpha-actinin-4	ACTN4	sp|O43707|ACTN4_HUMAN Alpha-actinin-4 OS=Homo sapiens GN=ACTN4 PE=1 SV=2	25.0678	24.0362	25.285	26.0338	27.078	26.6799	24.8257	25.4599	25.2076	25.2751	25.9188	26.8104	25.4837	25.8977	24.6582	24.4735	26.077	24.2431	25.6649	23.9741	26.6216	25.4653		48	48	32	63.6	63.6	44	104.85	323.31	869680000	1209	1	0.186788	0.905312	1.07711	0.554382	1.01475	25.5723	25.7219	25.1018	ACTN4	0.40711	0.209537
P02647;CON__P15497	P02647	Apolipoprotein A-I;Proapolipoprotein A-I;Truncated apolipoprotein A-I	APOA1	sp|P02647|APOA1_HUMAN Apolipoprotein A-I OS=Homo sapiens GN=APOA1 PE=1 SV=1	25.469	24.0306	23.2458	24.3909	26.5639	23.5404	25.0338	23.4956	24.5122	24.9583	26.8274	24.7114	28.1137	26.3243	26.0758	25.904	24.8541	26.9378	27.5086	25.3545	26.7871	25.459		16	16	16	54.7	54.7	54.7	30.777	323.31	1177000000	580	2	0.267564	0.840185	1.16362	1.5892	0.933695	24.6106	25.5633	26.2031	APOA1	0.439806	0.600662
P40394	P40394	Alcohol dehydrogenase class 4 mu/sigma chain	ADH7	sp|P40394|ADH7_HUMAN Alcohol dehydrogenase class 4 mu/sigma chain OS=Homo sapiens GN=ADH7 PE=1 SV=2	25.3971	25.2125	26.1201	26.0707	25.4789	26.4002	24.4154	25.7217	23.6123	24.9516	26.4732	24.5664	27.393	27.0853	24.5639	24.804	23.3205	25.7281	26.1489	23.9271	27.1924	25.4563		21	21	21	61.1	61.1	61.1	41.481	323.31	1164900000	798	1	0.230348	0.797467	0.675762	1.38957	1.34104	25.585	25.6862	25.0978	ADH7	0.255414	0.525209
Q07654	Q07654	Trefoil factor 3	TFF3	sp|Q07654|TFF3_HUMAN Trefoil factor 3 OS=Homo sapiens GN=TFF3 PE=1 SV=1	25.5042	25.7381	25.4173	26.0063	25.4633	25.6843	25.8787	25.8305	25.8057	25.3844	25.2633	25.5544	24.0984	25.1281	25.4312	25.5447	25.8915	25.548	24.6885	25.6024	24.6612	25.4345		5	5	5	38.8	38.8	38.8	8.641	20.179	864570000	235	1	0.424675	0.886694	0.221933	0.589303	0.474634	25.6703	25.295	25.3382	TFF3	0.083883	0.222736
P01011	P01011	Alpha-1-antichymotrypsin;Alpha-1-antichymotrypsin His-Pro-less	SERPINA3	sp|P01011|AACT_HUMAN Alpha-1-antichymotrypsin OS=Homo sapiens GN=SERPINA3 PE=1 SV=2	25.9581	26.7944	25.9846	26.4464	25.0108	24.8037	25.7755	25.8218	26.6312	25.4624	23.8006	26.2613	22.2462	25.8273	23.4327	26.4758	25.4861	26.954	23.8047	26.2518	24.8593	25.4328		17	17	17	50.6	50.6	50.6	47.65	323.31	1026500000	546	1	0.616752	0.89811	0.716179	1.56468	1.35228	25.8248	25.1501	25.3235	SERPINA3	0.27069	0.591393
O95994	O95994	Anterior gradient protein 2 homolog	AGR2	sp|O95994|AGR2_HUMAN Anterior gradient protein 2 homolog OS=Homo sapiens GN=AGR2 PE=1 SV=1	25.6383	24.2306	24.6264	25.011	26.4541	25.8864	24.7128	23.9724	23.7402	25.4646	26.1542	25.638	27.1011	26.2432	25.3142	25.2956	25.3043	25.9378	26.316	23.7889	27.162	25.4282		10	10	9	60	60	53.7	19.979	323.31	946040000	586	1	0.077514	0.794471	0.79312	1.22405	1.04942	25.2228	25.4734	25.5884	AGR2	0.299771	0.462649
P63104	P63104	14-3-3 protein zeta/delta	YWHAZ	sp|P63104|1433Z_HUMAN 14-3-3 protein zeta/delta OS=Homo sapiens GN=YWHAZ PE=1 SV=1	25.5099	26.4889	24.9105	25.6399	25.8702	26.6827	27.6079	25.6587	25.5142	24.9822	23.61	25.0053	23.6985	26.5104	23.0549	25.4002	25.4581	25.358	24.6376	26.3898	24.7972	25.3707		13	11	11	56.3	49	49	27.745	323.31	1044100000	482	1	0.266484	0.916864	0.893703	1.04928	1.03155	26.1014	24.997	25.0137	YWHAZ	0.337788	0.396592
B9A064;P0CG04	B9A064;P0CG04	Immunoglobulin lambda-like polypeptide 5;Ig lambda-1 chain C regions	IGLL5;IGLC1	sp|B9A064|IGLL5_HUMAN Immunoglobulin lambda-like polypeptide 5 OS=Homo sapiens GN=IGLL5 PE=2 SV=2;sp|P0CG04|LAC1_HUMAN Ig lambda-1 chain C regions OS=Homo sapiens GN=IGLC1 PE=1 SV=1	25.4741	26.0574	25.2454	25.8056	25.3981	25.7179	25.9631	25.5734	25.7965	25.7878	24.8547	24.9196	22.9122	25.4783	24.3497	26.3807	26.0349	25.8793	24.2827	25.6293	24.9907	25.3586		10	3	3	46.7	25.2	25.2	23.063	47.239	1177000000	535	2	0.247637	0.791063	0.302534	1.01522	0.832381	25.666	25.0461	25.3639	IGLL5;IGLC1	0.114347	0.383718
P30041	P30041	Peroxiredoxin-6	PRDX6	sp|P30041|PRDX6_HUMAN Peroxiredoxin-6 OS=Homo sapiens GN=PRDX6 PE=1 SV=3	25.1587	24.4687	24.8348	25.2018	26.1511	25.1749	24.7307	24.4053	24.4324	25.5583	26.2934	25.4282	26.1408	26.2985	24.776	25.2418	25.5211	25.7924	25.3916	24.0846	26.4657	25.3119		17	17	17	76.3	76.3	76.3	25.035	301.85	745370000	559	1	0.213411	0.87305	0.536875	0.818952	0.753796	25.103	25.5081	25.3247	PRDX6	0.20292	0.309535
P01619	P01619	Ig kappa chain V-III region B6	IGKV3-20	sp|P01619|KV320_HUMAN Immunoglobulin kappa variable 3-20 OS=Homo sapiens GN=IGKV3-20 PE=1 SV=2	24.5168	25.1733	24.6114	24.4906	25.3724	26.3892	26.4284	24.4354	24.3171	24.3012	24.0797	26.3639	24.2091	26.3096	25.9403	25.6102	26.1013	25.7617	25.418	25.9574	25.4536	25.2972		4	4	3	40.5	40.5	26.7	12.557	177.83	936130000	210	1	0.166779	0.793481	0.838793	1.01513	0.2647	25.2831	24.8594	25.7489	IGKV3-20	0.317034	0.383684
P04080	P04080	Cystatin-B	CSTB	sp|P04080|CYTB_HUMAN Cystatin-B OS=Homo sapiens GN=CSTB PE=1 SV=2	23.7616	24.7454	26.7594	23.5138	24.5929	26.3231	24.9604	23.8185	23.8496	24.1111	25.4651	25.9681	25.796	25.6647	26.442	25.6994	22.7163	25.8333	28.2024	26.5055	26.4206	25.2928		5	5	5	55.1	55.1	55.1	11.139	213.91	1052800000	468	1	0.128542	0.864	1.21133	0.976654	1.65201	24.9509	24.9533	25.9742	CSTB	0.45784	0.369141
P62979;P62987;P0CG47;P0CG48	P62979;P62987;P0CG47;P0CG48	Ubiquitin-40S ribosomal protein S27a;Ubiquitin;40S ribosomal protein S27a;Ubiquitin-60S ribosomal protein L40;Ubiquitin;60S ribosomal protein L40;Polyubiquitin-B;Ubiquitin;Polyubiquitin-C;Ubiquitin	RPS27A;UBA52;UBB;UBC	sp|P62979|RS27A_HUMAN Ubiquitin-40S ribosomal protein S27a OS=Homo sapiens GN=RPS27A PE=1 SV=2;sp|P62987|RL40_HUMAN Ubiquitin-60S ribosomal protein L40 OS=Homo sapiens GN=UBA52 PE=1 SV=2;sp|P0CG47|UBB_HUMAN Polyubiquitin-B OS=Homo sapiens GN=UBB PE=1 SV=1;	24.5222	24.418	25.6332	24.993	25.5087	25.825	25.7613	24.6309	24.9267	24.792	25.7973	25.1079	25.1538	24.5751	26.8954	25.1225	25.3508	24.9346	25.7147	26.0662	25.0401	25.2747		4	4	4	34	34	34	17.965	144.06	773540000	216	4	0.906047	0.991897	0.590552	0.415591	0.701675	25.2374	24.9977	25.5892	RPS27A;UBA52;UBB;UBC	0.223208	0.157079
P10163	P10163	Basic salivary proline-rich protein 4;Protein N1;Glycosylated protein A;Peptide P-D	PRB4	sp|P10163|PRB4_HUMAN Basic salivary proline-rich protein 4 OS=Homo sapiens GN=PRB4 PE=1 SV=4	25.2763	23.8721	23.1867	25.3557	26.1484	24.8206	24.9126	23.8379	24.1604	25.1324	26.3603	24.8973	26.8844	26.1034	25.297	25.6907	25.3136	26.1652	26.6356	23.9643	26.1707	25.2469		5	4	4	21.3	21.3	21.3	31.325	7.6185	5143600000	27	1	0.0739541	0.450667	0.985773	1.14715	0.87322	24.7961	25.3394	25.6053	PRB4	0.372587	0.433583
Q09666	Q09666	Neuroblast differentiation-associated protein AHNAK	AHNAK	sp|Q09666|AHNK_HUMAN Neuroblast differentiation-associated protein AHNAK OS=Homo sapiens GN=AHNAK PE=1 SV=2	26.1754	26.1797	24.6256	26.0831	25.3816	25.4842	25.8994	24.7555	25.5189	26.3718	24.8289	26.3173	23.0383	25.5965	24.2064	25.842	26.9583	25.1461	23.3663	25.9234	22.3091	25.2385		178	178	177	59	59	58.6	629.09	323.31	1068800000	1643	1	0.350547	0.896869	0.569255	1.14661	1.61942	25.6898	25.2039	24.8216	AHNAK	0.215158	0.433377
P15311	P15311	Ezrin	EZR	sp|P15311|EZRI_HUMAN Ezrin OS=Homo sapiens GN=EZR PE=1 SV=4	26.5597	25.8419	22.2624	25.2123	28.2749	24.8674	24.3732	23.3872	24.8629	25.4045	28.4556	24.695	28.7004	23.8254	26.2038	24.8351	24.7004	24.2505	25.2505	22.6437	25.2824	25.2328		33	33	21	51.4	51.4	37.4	69.412	323.31	1159200000	843	1	0.163518	0.89039	1.87079	2.12957	1.10622	25.3417	25.6187	24.7381	EZR	0.707093	0.804903
Q08380	Q08380	Galectin-3-binding protein	LGALS3BP	sp|Q08380|LG3BP_HUMAN Galectin-3-binding protein OS=Homo sapiens GN=LGALS3BP PE=1 SV=1	27.0459	23.3704	24.0671	24.2117	25.8629	23.6748	25.2931	22.891	22.943	23.8946	26.095	23.4079	27.9974	26.5968	26.0104	26.5835	26.5603	25.204	26.5906	24.1374	27.1984	25.2208		15	15	15	34.7	34.7	34.7	65.33	323.31	830920000	687	1	0.57754	0.931599	1.32975	2.04009	1.04328	24.7894	24.8322	26.0407	LGALS3BP	0.502598	0.771083
P02766	P02766	Transthyretin	TTR	sp|P02766|TTHY_HUMAN Transthyretin OS=Homo sapiens GN=TTR PE=1 SV=1	26.448	24.1345	24.5203	23.6381	26.0988	24.2697	25.2653	22.9608	23.3727	22.9964	25.7123	24.6196	26.9837	26.2647	25.5825	25.7656	26.2404	24.807	27.0495	24.945	27.2914	25.1889		10	10	10	69.4	69.4	69.4	15.887	323.31	771840000	696	1	0.144203	0.840656	1.0556	1.65245	0.964186	24.9107	24.7014	25.9545	TTR	0.398978	0.624567
P55072	P55072	Transitional endoplasmic reticulum ATPase	VCP	sp|P55072|TERA_HUMAN Transitional endoplasmic reticulum ATPase OS=Homo sapiens GN=VCP PE=1 SV=4	25.5213	22.8127	24.2755	24.4854	26.1627	24.6675	24.7831	23.7937	23.2897	26.4867	26.4838	26.0085	26.797	25.5106	24.5845	24.8271	25.5083	25.3843	27.1697	23.6792	26.152	25.1611		38	38	38	63.8	63.8	63.8	89.321	323.31	697520000	997	1	0.365488	0.896494	1.04919	1.39503	1.1276	24.6726	25.4814	25.3293	VCP	0.396556	0.527272
P14550	P14550	Alcohol dehydrogenase [NADP(+)]	AKR1A1	sp|P14550|AK1A1_HUMAN Alcohol dehydrogenase [NADP(+)] OS=Homo sapiens GN=AKR1A1 PE=1 SV=3	24.7794	25.3239	25.6826	24.9412	25.0362	25.4181	25.7793	25.2418	25.2555	25.0406	24.671	25.0567	23.9528	25.0332	25.9353	25.3181	25.2447	25.1499	24.7111	25.821	24.7876	25.1514		19	19	19	68.9	68.9	68.9	36.573	323.31	755370000	619	1	0.307469	0.88249	0.377985	0.45727	0.466876	25.2801	24.8931	25.2811	AKR1A1	0.142865	0.172832
P10909	P10909	Clusterin;Clusterin beta chain;Clusterin alpha chain	CLU	sp|P10909|CLUS_HUMAN Clusterin OS=Homo sapiens GN=CLU PE=1 SV=1	26.6399	26.7929	26.007	26.2722	25.1323	23.6468	24.3913	26.3082	26.5198	26.1514	24.2335	26.3032	18.3091	26.6674	23.578	24.5712	25.3056	25.2784	26.0597	26.1904	23.5659	25.1392		14	14	14	31.4	31.4	31.4	52.494	323.31	955120000	530	1	0.798932	0.947947	1.19736	3.03164	1.07583	25.5546	24.9275	24.9356	CLU	0.45256	1.14585
P23528;Q9Y281	P23528	Cofilin-1	CFL1	sp|P23528|COF1_HUMAN Cofilin-1 OS=Homo sapiens GN=CFL1 PE=1 SV=3	26.4454	26.5301	24.5214	26.3107	25.5863	24.5739	26.3251	26.1552	26.3551	26.5956	24.2351	24.9276	21.329	26.3908	23.4955	25.0855	26.3032	24.7547	22.5505	25.3165	23.2373	25.0964		13	13	13	57.8	57.8	57.8	18.502	323.31	922880000	507	2	0.188457	0.892344	0.880969	1.89639	1.33218	25.7561	25.1412	24.3919	CFL1	0.332975	0.71677
P62158	P62158	Calmodulin	CALM1	sp|P62158|CALM_HUMAN Calmodulin OS=Homo sapiens GN=CALM1 PE=1 SV=2	24.4696	24.8607	25.6292	24.5429	24.4007	25.0861	26.1976	24.7471	24.9089	24.7825	24.3227	25.0291	24.2098	25.4996	26.1318	24.7709	25.2893	24.8547	25.3423	26.4288	24.7279	25.0587		9	9	7	51.7	51.7	47	16.837	323.31	753100000	425	1	0.4958	0.908252	0.670985	0.434265	0.676402	25.0267	24.7857	25.3637	CALM1	0.253609	0.164137
P29401	P29401	Transketolase	TKT	sp|P29401|TKT_HUMAN Transketolase OS=Homo sapiens GN=TKT PE=1 SV=3	25.1359	25.844	25.396	25.4601	24.9547	24.7211	25.3678	25.8618	26.168	25.9588	24.3796	25.6882	22.7863	25.2007	24.575	25.0456	25.3171	25.4312	23.556	25.1728	24.0085	25.049		28	28	28	68.4	68.4	68.4	67.877	323.31	790790000	711	1	0.558774	0.913178	0.367367	1.20206	0.713546	25.2685	25.149	24.7295	TKT	0.138852	0.454337
O00299	O00299	Chloride intracellular channel protein 1	CLIC1	sp|O00299|CLIC1_HUMAN Chloride intracellular channel protein 1 OS=Homo sapiens GN=CLIC1 PE=1 SV=4	25.4697	24.674	24.4178	25.621	25.7108	26.2817	25.7098	26.2529	25.8037	26.5343	24.4057	25.9065	23.3395	24.7842	22.9	25.4071	25.3745	24.8818	23.5888	24.1092	23.8178	24.9996		13	13	13	74.3	74.3	74.3	26.922	323.31	768170000	665	1	0.231804	0.914463	0.647356	1.15195	0.953374	25.4121	25.2895	24.297	CLIC1	0.244678	0.435397
P37802;Q9UI15	P37802	Transgelin-2	TAGLN2	sp|P37802|TAGL2_HUMAN Transgelin-2 OS=Homo sapiens GN=TAGLN2 PE=1 SV=3	25.0587	25.2364	25.1498	25.3079	24.853	25.1944	25.5641	25.217	25.5326	24.7261	24.4211	25.0223	23.5801	24.9199	24.9176	25.1661	25.3446	25.2496	24.4819	25.3243	24.5151	24.9896		13	13	13	70.9	70.9	70.9	22.391	323.31	628780000	509	2	0.473922	0.911424	0.219208	0.633358	0.370594	25.1949	24.7742	24.9999	TAGLN2	0.0828527	0.239387
P00338	P00338	L-lactate dehydrogenase A chain	LDHA	sp|P00338|LDHA_HUMAN L-lactate dehydrogenase A chain OS=Homo sapiens GN=LDHA PE=1 SV=2	24.4816	24.2748	26.1515	23.8348	25.6971	25.1573	25.0217	23.2153	23.4902	23.5916	25.2932	24.1628	26.1371	25.4019	26.2	25.195	24.6227	24.7291	27.0468	25.1924	25.6631	24.979		19	19	18	64.2	64.2	60.5	36.688	128.02	657400000	334	1	0.204612	0.884619	0.8133	1.13473	0.861932	24.9456	24.4703	25.5213	LDHA	0.307398	0.428888
Q9Y6R7	Q9Y6R7	IgGFc-binding protein	FCGBP	sp|Q9Y6R7|FCGBP_HUMAN IgGFc-binding protein OS=Homo sapiens GN=FCGBP PE=1 SV=3	24.7677	24.8866	25.492	24.4366	24.3027	25.3849	25.5255	25.4474	24.8062	25.7221	24.1476	25.3974	23.6501	25.1709	25.5753	24.4614	24.8255	25.5345	24.6731	25.5158	24.7429	24.9746		79	79	79	35.7	35.7	35.7	572.01	323.31	1027500000	1294	1	0.118045	0.685939	0.505129	0.756436	0.476226	24.9709	24.9059	25.0469	FCGBP	0.190921	0.285906
P00450;CON__ENSEMBL:ENSBTAP00000031900	P00450	Ceruloplasmin	CP	sp|P00450|CERU_HUMAN Ceruloplasmin OS=Homo sapiens GN=CP PE=1 SV=1	23.7708	24.8515	26.4174	22.7757	24.647	25.1576	25.2015	24.4743	23.2797	22.9351	25.1915	24.6453	25.4467	25.9495	26.3713	25.4889	23.02	24.7898	27.0443	25.7923	25.3831	24.8873		31	31	31	45.9	45.9	45.9	122.2	323.31	564160000	909	2	0.231634	0.89064	1.1548	1.11133	1.28093	24.6888	24.5603	25.4128	CP	0.436475	0.420042
P07858	P07858	Cathepsin B;Cathepsin B light chain;Cathepsin B heavy chain	CTSB	sp|P07858|CATB_HUMAN Cathepsin B OS=Homo sapiens GN=CTSB PE=1 SV=3	24.1279	25.2923	25.86	24.135	24.4897	24.3986	24.9932	25.0335	24.3523	25.465	24.7905	24.6933	23.9371	24.8011	27.0965	24.3027	24.4449	24.0585	25.5319	26.2267	24.4175	24.8785		15	15	15	55.2	55.2	55.2	37.821	323.31	636190000	431	1	0.70983	0.947194	0.650837	0.485382	1.15735	24.7567	24.7247	25.1541	CTSB	0.245993	0.183457
P16152	P16152	Carbonyl reductase [NADPH] 1	CBR1	sp|P16152|CBR1_HUMAN Carbonyl reductase [NADPH] 1 OS=Homo sapiens GN=CBR1 PE=1 SV=3	24.6481	24.7193	25.3298	24.0512	24.5049	24.6438	25.2435	24.5102	24.5459	24.6212	24.7919	24.5953	23.9943	24.4586	26.6446	24.8483	24.5112	24.5383	25.4156	25.9623	24.6299	24.8194		18	18	16	69	69	58.5	30.375	323.31	689640000	516	1	0.530792	0.886237	0.437624	0.247859	0.823833	24.7344	24.5025	25.2214	CBR1	0.165406	0.0936818
Q6P5S2	Q6P5S2	Protein LEG1 homolog	LEG1	sp|Q6P5S2|LEG1H_HUMAN Protein LEG1 homolog OS=Homo sapiens GN=LEG1 PE=1 SV=2	18.4313	26.7529	17.8496	17.6754	16.9516	29.5381	27.6833	18.9364	18.5012	17.0132	27.4663	28.6263	29.0625	29.3559	29.2957	29.0241	28.3009	26.1745	27.872	27.209	28.8233	24.7878		13	13	13	51.2	51.2	51.2	37.926	323.31	3966900000	1403	1	0.447883	0.890819	5.56404	5.66118	1.1106	22.126	24.1374	28.0999	LEG1	2.10301	2.13972
P54108	P54108	Cysteine-rich secretory protein 3	CRISP3	sp|P54108|CRIS3_HUMAN Cysteine-rich secretory protein 3 OS=Homo sapiens GN=CRISP3 PE=1 SV=1	23.6659	23.543	24.1697	23.7818	25.4533	25.7606	26.0161	24.6321	24.2613	24.2281	24.0532	24.8401	24.1765	25.0887	25.1421	26.0166	24.6244	25.6378	24.5854	25.0545	25.5238	24.7741		7	7	7	48.2	48.2	48.2	27.63	121.6	594010000	276	1	0.569776	0.883886	1.07391	0.389023	0.531053	24.6272	24.4686	25.2264	CRISP3	0.4059	0.147037
Q16378	Q16378	Proline-rich protein 4	PRR4	sp|Q16378|PROL4_HUMAN Proline-rich protein 4 OS=Homo sapiens GN=PRR4 PE=1 SV=3	25.3172	25.3684	24.7522	25.5422	25.1188	23.8934	25.317	25.0076	24.7395	25.0135	24.8767	25.3112	23.2623	24.4817	24.5841	24.0454	25.9938	24.4516	25.2413	24.9531	22.558	24.7538		3	3	3	28.4	28.4	28.4	15.097	95.924	8331500000	125	1	0.482092	0.702286	0.565288	0.671782	1.07688	25.0442	24.6704	24.5467	PRR4	0.213659	0.25391
P17931	P17931	Galectin-3	LGALS3	sp|P17931|LEG3_HUMAN Galectin-3 OS=Homo sapiens GN=LGALS3 PE=1 SV=5	25.1769	25.3366	24.8645	25.2684	24.5497	24.9262	25.6426	25.6653	25.816	25.3745	24.1259	25.4571	22.1834	24.8651	23.2404	24.9147	25.2745	25.1135	23.1616	24.9495	23.5359	24.7353		9	9	9	38	38	38	26.152	128.77	611560000	381	1	0.486136	0.906404	0.358824	1.28104	0.94978	25.1093	24.7839	24.3129	LGALS3	0.135623	0.484186
P30740;O75830	P30740	Leukocyte elastase inhibitor	SERPINB1	sp|P30740|ILEU_HUMAN Leukocyte elastase inhibitor OS=Homo sapiens GN=SERPINB1 PE=1 SV=1	25.0279	25.3529	24.9974	25.1759	24.5804	24.9923	25.3389	25.5882	25.4029	25.3634	23.7977	25.3053	22.4735	24.6154	24.0381	25.0141	25.0282	24.93	23.5664	24.9418	23.866	24.7332		21	21	20	59.4	59.4	56.7	42.741	323.31	624380000	602	2	0.162221	0.840702	0.263373	1.14385	0.63357	25.0665	24.6495	24.4835	SERPINB1	0.0995458	0.432334
Q9NR45	Q9NR45	Sialic acid synthase	NANS	sp|Q9NR45|SIAS_HUMAN Sialic acid synthase OS=Homo sapiens GN=NANS PE=1 SV=2	25.3864	26.1165	24.8355	25.5934	24.829	24.5462	24.4998	25.5475	26.1177	25.2847	24.0483	25.3269	22.3964	24.9477	23.6274	25.0186	24.6264	24.796	23.3294	24.9414	23.2956	24.7196		14	14	14	53.5	53.5	53.5	40.307	261.74	639800000	372	1	0.29516	0.865963	0.601046	1.23632	0.78025	25.1153	24.8099	24.2335	NANS	0.227174	0.467285
P31949	P31949	Protein S100-A11;Protein S100-A11, N-terminally processed	S100A11	sp|P31949|S10AB_HUMAN Protein S100-A11 OS=Homo sapiens GN=S100A11 PE=1 SV=2	23.9717	23.6614	24.4529	23.9631	24.736	24.9926	24.5367	23.9836	23.1163	24.1272	25.2934	24.4292	26.0708	25.1688	25.2587	24.6031	24.2654	25.1558	26.0433	24.1127	25.9717	24.6626		6	6	6	79	79	79	11.74	323.31	503880000	299	1	0.109813	0.849656	0.478135	0.983314	0.77289	24.3306	24.5985	25.0587	S100A11	0.180718	0.371658
Q99497	Q99497	Protein deglycase DJ-1	PARK7	sp|Q99497|PARK7_HUMAN Protein deglycase DJ-1 OS=Homo sapiens GN=PARK7 PE=1 SV=2	24.7381	24.8644	23.4089	24.7166	24.5684	25.4838	26.0443	24.1558	24.6158	24.7198	24.5369	24.4703	24.1967	25.1076	22.8934	24.9547	25.1227	25.0999	24.6848	24.6468	24.8558	24.6612		11	11	11	68.3	68.3	68.3	19.891	155.42	589310000	420	1	0.357118	0.8858	0.817769	0.32418	0.778424	24.8321	24.5433	24.6083	PARK7	0.309088	0.122528
P05783;CON__H-INV:HIT000015463;CON__Q92764;CON__Q497I4;Q92764	P05783	Keratin, type I cytoskeletal 18	KRT18	sp|P05783|K1C18_HUMAN Keratin, type I cytoskeletal 18 OS=Homo sapiens GN=KRT18 PE=1 SV=2	22.8744	21.2943	23.2412	22.3118	23.9086	26.6169	25.2767	21.6324	26.2851	23.2945	25.2018	23.3362	25.8582	25.3863	24.9389	24.0538	25.7324	25.5324	26.6753	23.8543	29.1925	24.5952		32	30	23	74.7	70.9	59.1	48.057	323.31	1251600000	669	5	0.796312	0.907439	1.80853	1.69824	1.81992	23.6463	24.4278	25.7114	KRT18	0.683561	0.641876
P80303	P80303	Nucleobindin-2;Nesfatin-1	NUCB2	sp|P80303|NUCB2_HUMAN Nucleobindin-2 OS=Homo sapiens GN=NUCB2 PE=1 SV=2	23.4427	24.2515	25.3067	23.4609	24.4145	25.0877	25.0398	24.8657	24.4925	24.0117	24.4824	24.6014	23.7218	23.6838	26.5471	25.0442	22.9732	25.0812	24.8562	26.0628	24.793	24.582		15	15	15	38.6	38.6	38.6	50.195	323.31	475390000	485	1	0.225048	0.876223	0.765859	0.460081	1.13172	24.4291	24.2656	25.0511	NUCB2	0.289467	0.173894
P22626	P22626	Heterogeneous nuclear ribonucleoproteins A2/B1	HNRNPA2B1	sp|P22626|ROA2_HUMAN Heterogeneous nuclear ribonucleoproteins A2/B1 OS=Homo sapiens GN=HNRNPA2B1 PE=1 SV=2	24.7958	25.1175	25.1604	24.9593	24.5136	24.5404	24.7865	25.2022	25.158	25.7954	23.8818	25.1731	22.6876	24.0785	24.0817	24.9594	24.702	25.297	23.3167	24.6481	23.1779	24.573		16	16	16	49.3	49.3	49.3	37.429	249.04	575640000	407	1	0.509725	0.896886	0.256568	1.07001	0.814885	24.8391	24.5681	24.3118	HNRNPA2B1	0.0969735	0.404426
P11684	P11684	Uteroglobin	SCGB1A1	sp|P11684|UTER_HUMAN Uteroglobin OS=Homo sapiens GN=SCGB1A1 PE=1 SV=1	24.589	24.2688	23.1287	24.3051	24.3487	26.1553	25.6225	23.8347	24.6679	24.4079	23.5653	24.9558	23.4275	25.1438	24.0749	25.2627	25.5537	25.3711	24.0174	24.4833	24.7483	24.5682		5	5	5	50.5	50.5	50.5	9.9937	38.504	922840000	283	1	0.0333152	0.652	0.990162	0.683747	0.625606	24.6312	24.2861	24.7873	SCGB1A1	0.374246	0.258432
P01877	P01877	Ig alpha-2 chain C region	IGHA2	sp|P01877|IGHA2_HUMAN Ig alpha-2 chain C region OS=Homo sapiens GN=IGHA2 PE=1 SV=3	26.8038	18.3947	27.6451	29.1079	31.601	30.6169	16.3004	16.0742	29.1	17.5675	29.4184	17.5059	28.7996	16.6962	16.494	30.0414	28.6018	17.6489	29.2373	28.4786	28.1772	24.491		28	7	7	82.6	38.2	38.2	36.526	238.75	8058900000	1906	1	0.527562	0.893377	6.01785	6.51375	5.81659	25.7814	22.166	25.5256	IGHA2	2.27453	2.46197
P02763	P02763	Alpha-1-acid glycoprotein 1	ORM1	sp|P02763|A1AG1_HUMAN Alpha-1-acid glycoprotein 1 OS=Homo sapiens GN=ORM1 PE=1 SV=1	25.3122	25.1178	24.7308	24.8281	24.2977	24.8737	25.3262	25.2187	25.4159	24.9203	23.7139	25.1275	21.8914	24.6616	22.8942	24.8345	25.5934	24.5168	22.9706	24.8236	22.8634	24.473		9	9	7	41.3	41.3	32.8	23.511	255.8	519240000	465	1	0.358744	0.89115	0.363145	1.24707	1.1343	24.9266	24.4213	24.0709	ORM1	0.137256	0.471347
P07602	P07602	Prosaposin;Saposin-A;Saposin-B-Val;Saposin-B;Saposin-C;Saposin-D	PSAP	sp|P07602|SAP_HUMAN Prosaposin OS=Homo sapiens GN=PSAP PE=1 SV=2	24.8209	24.906	24.1765	25.5497	23.8174	25.5217	24.3763	25.732	25.2331	25.8002	22.6761	25.7809	21.8126	25.5676	22.8713	24.4989	26.1835	24.6625	22.2889	24.8128	22.6754	24.465		22	22	22	51.3	51.3	51.3	58.112	177.33	485680000	368	1	0.178844	0.886111	0.658485	1.67837	1.41849	24.7384	24.6575	23.9991	PSAP	0.248884	0.634364
P07998	P07998	Ribonuclease pancreatic	RNASE1	sp|P07998|RNAS1_HUMAN Ribonuclease pancreatic OS=Homo sapiens GN=RNASE1 PE=1 SV=4	24.1563	22.2844	23.334	22.6784	26.5255	25.0193	24.7095	22.4678	23.1132	23.418	26.0598	22.3026	27.0283	26.0274	25.3261	24.7959	24.0729	25.7623	24.8407	23.7107	26.0741	24.4622		5	5	5	48.1	48.1	48.1	17.644	32.925	461000000	424	1	0.526906	0.896301	1.47234	1.95975	0.856833	24.1011	24.3453	24.9404	RNASE1	0.556492	0.740715
P26447	P26447	Protein S100-A4	S100A4	sp|P26447|S10A4_HUMAN Protein S100-A4 OS=Homo sapiens GN=S100A4 PE=1 SV=1	23.4706	23.8321	25.9444	23.3581	24.2793	24.4077	24.4573	23.9098	23.6559	23.6194	25.1566	24.1575	24.1239	23.8614	27.1548	23.7787	24.0741	23.8087	25.8806	25.5755	24.8213	24.4442		3	3	3	27.7	27.7	27.7	11.728	16.63	572620000	187	1	0.0187467	0.774326	0.867704	0.522004	1.26151	24.2499	24.0692	25.0134	S100A4	0.327961	0.197299
P13796	P13796	Plastin-2	LCP1	sp|P13796|PLSL_HUMAN Plastin-2 OS=Homo sapiens GN=LCP1 PE=1 SV=6	24.3827	24.4649	24.877	24.4749	24.2755	24.7723	24.6226	24.8678	24.7731	24.6042	24.0547	24.7604	22.9693	23.977	25.0566	24.3964	24.3546	24.6122	24.1328	24.8788	23.7796	24.4327		36	36	29	74.6	74.6	64	70.288	323.31	898280000	856	1	0.175933	0.754	0.215142	0.681259	0.435836	24.5529	24.2866	24.4587	LCP1	0.0813159	0.257492
P22079	P22079	Lactoperoxidase	LPO	sp|P22079|PERL_HUMAN Lactoperoxidase OS=Homo sapiens GN=LPO PE=1 SV=2	23.869	23.8092	23.5063	24.0523	24.8301	24.3408	23.9336	23.7005	23.6454	24.8929	24.9997	24.1875	25.6938	25.2935	24.6433	24.6441	24.4793	25.1507	24.4752	23.4507	25.4577	24.4312		24	24	24	47.8	47.8	47.8	80.287	323.31	362860000	742	1	0.424367	0.886013	0.426804	0.796553	0.631432	24.0487	24.6305	24.6144	LPO	0.161317	0.301069
P18669;P15259;Q8N0Y7	P18669	Phosphoglycerate mutase 1	PGAM1	sp|P18669|PGAM1_HUMAN Phosphoglycerate mutase 1 OS=Homo sapiens GN=PGAM1 PE=1 SV=2	24.3126	25.3401	24.7719	24.5452	23.7642	24.0124	24.7149	25.7303	25.6032	25.1568	23.5276	25.2175	21.726	24.2181	24.1995	24.8387	24.6525	24.6927	23.3527	25.2105	23.3661	24.4263		14	14	14	72.8	72.8	72.8	28.804	214.05	499790000	395	3	0.131164	0.890443	0.52314	1.43658	0.726943	24.4944	24.4542	24.3304	PGAM1	0.197728	0.542976
P06703	P06703	Protein S100-A6	S100A6	sp|P06703|S10A6_HUMAN Protein S100-A6 OS=Homo sapiens GN=S100A6 PE=1 SV=1	24.6126	23.0742	22.877	24.1592	25.1999	24.1242	23.5249	23.4355	23.7468	24.1057	25.1816	24.4045	26.3283	25.0565	24.3637	25.0024	25.313	24.6694	24.9291	23.1994	25.4636	24.4177		5	5	5	47.8	47.8	47.8	10.18	32.286	1118700000	162	1	0.567934	0.84748	0.834008	0.991595	0.7603	23.9389	24.6084	24.7058	S100A6	0.315225	0.374788
P40926	P40926	Malate dehydrogenase, mitochondrial	MDH2	sp|P40926|MDHM_HUMAN Malate dehydrogenase, mitochondrial OS=Homo sapiens GN=MDH2 PE=1 SV=3	24.3393	24.3343	25.5258	23.3574	24.393	25.1996	23.5603	23.8991	22.1819	23.3333	25.0543	23.6409	24.9485	25.0779	25.8359	25.0666	23.2855	23.5442	25.7727	25.213	24.7592	24.3963		15	15	15	59.2	59.2	59.2	35.503	323.31	481250000	475	1	0.206938	0.891839	0.785877	1.08471	1.01088	24.3871	24.0194	24.7824	MDH2	0.297033	0.409982
Q9BW30	Q9BW30	Tubulin polymerization-promoting protein family member 3	TPPP3	sp|Q9BW30|TPPP3_HUMAN Tubulin polymerization-promoting protein family member 3 OS=Homo sapiens GN=TPPP3 PE=1 SV=1	25.1264	25.5353	24.6161	25.0433	24.0552	24.1046	24.4283	25.3392	25.5455	25.5243	23.7082	25.1499	21.9099	24.2131	23.431	24.3174	24.827	24.2426	23.4461	24.5764	23.1272	24.3937		13	13	13	47.2	47.2	47.2	18.985	317.55	957840000	404	1	0.103356	0.688182	0.555036	1.33449	0.654216	24.7013	24.4843	23.9954	TPPP3	0.209784	0.504389
P40925	P40925	Malate dehydrogenase, cytoplasmic	MDH1	sp|P40925|MDHC_HUMAN Malate dehydrogenase, cytoplasmic OS=Homo sapiens GN=MDH1 PE=1 SV=4	24.4287	24.3006	24.6723	24.2998	24.1622	24.6226	24.5421	24.2407	24.2659	24.9243	23.7895	24.3179	22.6381	24.0351	25.4107	24.5275	24.1175	24.5885	24.4109	25.1849	24.0012	24.3562		13	13	13	47.6	47.6	47.6	36.426	236.07	452490000	363	1	0.622351	0.940292	0.18873	0.704473	0.521476	24.4326	24.0302	24.6059	MDH1	0.0713334	0.266266
P02774;CON__Q3MHN5;CON__ENSEMBL:ENSBTAP00000018229	P02774	Vitamin D-binding protein	GC	sp|P02774|VTDB_HUMAN Vitamin D-binding protein OS=Homo sapiens GN=GC PE=1 SV=1	24.757	25.4812	24.6126	25.0086	23.8913	24.2324	24.9248	25.4378	25.1806	25.458	22.7718	24.5815	21.7304	24.274	23.612	24.4138	25.0601	24.5812	23.1878	24.5598	23.602	24.3504		25	25	25	55.5	55.5	55.5	52.963	323.31	451760000	514	3	0.456632	0.891884	0.522737	1.43561	0.679111	24.7011	24.2049	24.1452	GC	0.197576	0.54261
P13639	P13639	Elongation factor 2	EEF2	sp|P13639|EF2_HUMAN Elongation factor 2 OS=Homo sapiens GN=EEF2 PE=1 SV=4	23.8534	24.1883	22.9162	24.5098	24.1661	25.6023	26.1018	23.026	23.9219	23.8027	23.2716	23.1564	23.0654	24.8631	24.4749	25.4866	25.0928	25.1151	24.3648	25.2575	24.3163	24.3121		42	42	41	53.1	53.1	52	95.337	323.31	486360000	854	1	0.488401	0.910045	1.07334	0.665691	0.475722	24.4769	23.5867	24.8726	EEF2	0.405684	0.251608
P02790	P02790	Hemopexin	HPX	sp|P02790|HEMO_HUMAN Hemopexin OS=Homo sapiens GN=HPX PE=1 SV=2	26.1569	25.5668	24.6304	27.7271	26.2855	23.5532	23.6503	22.7901	25.6049	25.1497	26.7634	24.0314	25.0288	23.9579	23.92	24.116	25.1718	23.3475	17.5749	22.567	22.0581	24.2691		20	20	20	52.8	52.8	52.8	51.676	323.31	829910000	712	1	0.369149	0.874913	1.51971	1.29141	2.47372	25.3672	24.7609	22.6793	HPX	0.574395	0.488108
P61978	P61978	Heterogeneous nuclear ribonucleoprotein K	HNRNPK	sp|P61978|HNRPK_HUMAN Heterogeneous nuclear ribonucleoprotein K OS=Homo sapiens GN=HNRNPK PE=1 SV=1	24.8599	23.9293	22.5326	24.2246	25.0025	24.4413	22.7767	23.6874	23.1126	24.1836	24.4496	24.6157	26.7762	25.5029	24.2854	25.3492	23.4411	24.6312	24.4731	22.2568	24.8798	24.2577		19	19	19	55.1	55.1	55.1	50.976	323.31	444070000	514	1	0.454611	0.885333	0.969244	1.21037	1.03293	23.9667	24.6183	24.1881	HNRNPK	0.36634	0.457478
P62258	P62258	14-3-3 protein epsilon	YWHAE	sp|P62258|1433E_HUMAN 14-3-3 protein epsilon OS=Homo sapiens GN=YWHAE PE=1 SV=1	25.4858	25.8131	25.6782	26.03	24.9157	22.339	24.8431	25.8505	26.4765	27.4813	24.0401	26.4257	20.3683	25.5197	23.0738	23.9266	25.5655	24.4469	17.5481	24.8151	18.6317	24.2512		18	18	16	69.8	69.8	62.7	29.174	323.31	917830000	814	1	0.462261	0.898233	1.26023	2.36447	3.17177	25.015	25.166	22.5725	YWHAE	0.476323	0.893686
P11021	P11021	78 kDa glucose-regulated protein	HSPA5	sp|P11021|GRP78_HUMAN 78 kDa glucose-regulated protein OS=Homo sapiens GN=HSPA5 PE=1 SV=2	23.7251	23.9523	25.1473	23.433	24.2639	24.0341	24.4212	23.0153	22.6888	23.137	25.022	24.0431	25.1364	24.8953	25.2488	24.2921	22.9716	24.0011	26.1039	24.3677	25.0801	24.2372		23	22	22	42.8	42.8	42.8	72.332	323.31	303280000	617	1	0.159074	0.915448	0.551882	1.04661	1.00581	24.1396	23.9911	24.5808	HSPA5	0.208592	0.395583
P37837	P37837	Transaldolase	TALDO1	sp|P37837|TALDO_HUMAN Transaldolase OS=Homo sapiens GN=TALDO1 PE=1 SV=2	24.0893	24.6851	24.8016	23.9377	24.1208	24.8961	24.8183	25.0621	24.7216	24.4349	23.0379	24.7806	22.1485	23.9987	23.8119	24.7101	23.8425	24.533	23.3968	24.7983	23.748	24.2083		14	14	14	40.4	40.4	40.4	37.54	79.122	419610000	288	1	0.248141	0.902976	0.410064	1.06427	0.549607	24.4784	24.0263	24.1201	TALDO1	0.154989	0.402258
P22314	P22314	Ubiquitin-like modifier-activating enzyme 1	UBA1	sp|P22314|UBA1_HUMAN Ubiquitin-like modifier-activating enzyme 1 OS=Homo sapiens GN=UBA1 PE=1 SV=3	24.5929	24.8368	25.4216	24.5781	24.4623	23.8469	24.5133	24.7953	24.5754	25.1891	23.7776	24.8232	22.8846	23.876	24.7823	23.4649	24.8432	23.4381	22.738	24.1609	22.6388	24.2019		35	35	35	50.5	50.5	50.5	117.85	323.31	469400000	806	1	0.768656	0.945182	0.469903	0.799665	0.900195	24.6074	24.2744	23.7237	UBA1	0.177607	0.302245
Q01469;A8MUU1	Q01469	Fatty acid-binding protein, epidermal	FABP5	sp|Q01469|FABP5_HUMAN Fatty acid-binding protein, epidermal OS=Homo sapiens GN=FABP5 PE=1 SV=3	21.2358	22.7014	26.5513	23.0885	24.5627	24.0202	23.6645	22.99	22.8652	21.5628	25.7859	24.4105	24.8171	23.1624	28.3142	23.6374	22.7626	23.5672	26.3939	26.7945	25.1526	24.1924		9	9	9	69.6	69.6	69.6	15.164	205.88	710720000	358	2	0.149726	0.87797	1.65433	1.42289	2.02937	23.6892	23.6563	25.2318	FABP5	0.625279	0.537803
P08238;Q58FF7	P08238	Heat shock protein HSP 90-beta	HSP90AB1	sp|P08238|HS90B_HUMAN Heat shock protein HSP 90-beta OS=Homo sapiens GN=HSP90AB1 PE=1 SV=4	24.7285	25.1675	24.0471	24.7432	24.1681	24.026	25.1234	24.8146	24.8778	24.5524	23.6116	23.6009	23.1205	24.2636	23.7817	24.0177	25.5843	24.2802	22.8378	23.648	22.876	24.1843		33	18	16	50	32.5	29.4	83.263	323.31	458840000	665	2	0.637413	0.923749	0.491487	0.682072	0.934411	24.572	24.1202	23.8608	HSP90AB1	0.185764	0.257799
P50395	P50395	Rab GDP dissociation inhibitor beta	GDI2	sp|P50395|GDIB_HUMAN Rab GDP dissociation inhibitor beta OS=Homo sapiens GN=GDI2 PE=1 SV=2	20.7533	22.839	25.2914	21.8052	24.148	25.6448	23.6777	22.9136	22.4019	20.8487	24.85	25.0188	25.035	24.1015	27.2522	25.0702	22.553	24.8207	27.0614	26.2236	25.4309	24.1781		32	32	23	76.6	76.6	55.1	50.663	323.31	520870000	725	1	0.588348	0.952863	1.7841	1.60013	1.60034	23.4513	23.5956	25.4874	GDI2	0.674325	0.604792
P07355;A6NMY6	P07355;A6NMY6	Annexin A2;Putative annexin A2-like protein	ANXA2;ANXA2P2	sp|P07355|ANXA2_HUMAN Annexin A2 OS=Homo sapiens GN=ANXA2 PE=1 SV=2;sp|A6NMY6|AXA2L_HUMAN Putative annexin A2-like protein OS=Homo sapiens GN=ANXA2P2 PE=5 SV=2	23.8682	23.4534	22.991	22.1789	25.2025	25.1956	24.0654	22.3832	22.5537	24.2569	24.8591	23.4665	25.551	24.6772	23.4573	24.9956	23.8235	25.1932	24.6285	23.4061	26.535	24.1306		21	21	21	64.3	64.3	64.3	38.604	323.31	306740000	462	2	0.0912296	0.879671	1.10862	1.20066	1.12426	23.8507	23.9639	24.577	ANXA2;ANXA2P2	0.419019	0.453806
P02675;CON__P02676	P02675	Fibrinogen beta chain;Fibrinopeptide B;Fibrinogen beta chain	FGB	sp|P02675|FIBB_HUMAN Fibrinogen beta chain OS=Homo sapiens GN=FGB PE=1 SV=2	24.4727	24.6147	24.6844	24.422	23.79	24.415	23.9849	25.2873	24.7919	24.729	23.6194	24.9785	20.6747	24.2071	24.1367	24.396	23.882	24.4856	23.1766	24.6163	23.1329	24.1189		27	27	27	66.4	66.4	66.4	55.928	323.31	669580000	711	2	0.118836	0.674667	0.329804	1.58149	0.609714	24.3405	24.0411	23.9752	FGB	0.124654	0.597747
P09429;B2RPK0	P09429	High mobility group protein B1	HMGB1	sp|P09429|HMGB1_HUMAN High mobility group protein B1 OS=Homo sapiens GN=HMGB1 PE=1 SV=3	24.3623	24.7618	24.1886	24.2325	23.9586	24.17	24.3929	24.8103	24.7867	24.456	23.5318	24.4922	22.0604	24.1746	23.7218	24.1634	24.4373	24.2975	23.1236	24.718	23.1448	24.0945		10	10	9	35.3	35.3	29.8	24.893	227.05	352610000	439	2	0.0996949	0.8824	0.250342	0.976678	0.629365	24.2953	24.0446	23.9438	HMGB1	0.0946202	0.36915
Q96KP4	Q96KP4	Cytosolic non-specific dipeptidase	CNDP2	sp|Q96KP4|CNDP2_HUMAN Cytosolic non-specific dipeptidase OS=Homo sapiens GN=CNDP2 PE=1 SV=2	24.6126	24.3146	24.6636	24.5787	24.0954	24.5653	24.8699	24.8239	25.0539	24.671	23.389	25.0645	21.0655	23.9692	22.4231	24.1069	25.3274	24.5043	22.7229	23.8871	22.8728	24.0753		24	24	24	70.7	70.7	70.7	52.878	323.31	488960000	683	1	0.337634	0.876887	0.251371	1.43516	1.06182	24.5286	24.0053	23.6921	CNDP2	0.0950094	0.542438
P46940;Q86VI3	P46940	Ras GTPase-activating-like protein IQGAP1	IQGAP1	sp|P46940|IQGA1_HUMAN Ras GTPase-activating-like protein IQGAP1 OS=Homo sapiens GN=IQGAP1 PE=1 SV=1	23.5522	24.4973	24.5547	23.2884	23.6667	23.9012	24.4579	24.4186	23.8821	23.8036	23.4751	24.0414	22.7989	24.1743	25.1121	23.6627	24.6013	23.6789	24.5372	24.9724	23.6572	24.035		61	61	59	52	52	51.1	189.25	323.31	320930000	839	2	0.40206	0.906521	0.515028	0.531586	0.64054	23.9883	23.7991	24.3174	IQGAP1	0.194662	0.200921
O75874	O75874	Isocitrate dehydrogenase [NADP] cytoplasmic	IDH1	sp|O75874|IDHC_HUMAN Isocitrate dehydrogenase [NADP] cytoplasmic OS=Homo sapiens GN=IDH1 PE=1 SV=2	23.9059	22.6568	22.4468	23.9737	25.1779	23.5837	23.7633	23.0579	23.3629	23.94	25.4441	23.1323	26.1391	25.5719	24.3784	24.5421	23.9263	23.7732	23.2975	22.8792	25.229	24.0087		21	20	20	61.8	59.7	59.7	46.659	323.31	328650000	491	1	0.327012	0.883591	0.90883	1.30254	0.790977	23.644	24.3783	24.0037	IDH1	0.343505	0.492314
P07237	P07237	Protein disulfide-isomerase	P4HB	sp|P07237|PDIA1_HUMAN Protein disulfide-isomerase OS=Homo sapiens GN=P4HB PE=1 SV=3	24.5947	22.3918	21.8837	23.6926	25.1673	22.9539	23.8675	22.0525	22.7331	23.9099	24.6739	23.4105	26.0253	24.7903	24.059	24.3149	23.6205	24.9611	26.0095	22.9105	25.6607	23.9849		27	27	27	55.5	55.5	55.5	57.116	323.31	290300000	491	1	0.825091	0.991096	1.17536	1.34848	1.10806	23.5074	23.9422	24.5052	P4HB	0.444246	0.509679
Q01518	Q01518	Adenylyl cyclase-associated protein 1	CAP1	sp|Q01518|CAP1_HUMAN Adenylyl cyclase-associated protein 1 OS=Homo sapiens GN=CAP1 PE=1 SV=5	24.2208	24.79	24.6785	23.9801	23.3901	23.956	23.9144	25.0468	24.9631	24.8695	22.7226	24.9108	21.6156	23.8881	23.422	24.172	23.7975	24.3651	22.7559	24.3207	22.9118	23.9377		18	18	17	49.5	49.5	47.8	51.901	323.31	363770000	345	1	0.291634	0.887954	0.481547	1.35021	0.664094	24.1328	24.0024	23.6779	CAP1	0.182008	0.510332
P00441	P00441	Superoxide dismutase [Cu-Zn]	SOD1	sp|P00441|SODC_HUMAN Superoxide dismutase [Cu-Zn] OS=Homo sapiens GN=SOD1 PE=1 SV=2	18.1482	26.1764	17.0752	27.4049	26.2304	25.7185	26.4569	17.6019	25.8751	26.6082	24.7039	24.5023	16.947	24.5706	24.0968	25.1538	25.7664	24.7751	25.5053	24.8494	24.4335	23.9333		6	6	6	60.4	60.4	60.4	15.936	293.32	1177800000	699	1	0.411542	0.881903	4.32825	3.97254	0.584683	23.8872	22.9727	24.9401	SOD1	1.63592	1.50148
P07195;Q6ZMR3;P07864	P07195	L-lactate dehydrogenase B chain	LDHB	sp|P07195|LDHB_HUMAN L-lactate dehydrogenase B chain OS=Homo sapiens GN=LDHB PE=1 SV=2	17.8907	24.7566	25.3733	21.8605	23.895	22.1584	24.0103	23.6806	21.9559	22.5332	25.5408	23.4253	24.7711	24.3692	26.3593	23.7118	21.7019	24.6827	27.7802	26.0918	25.8807	23.9252		17	16	16	54.8	51.2	51.2	36.638	199.3	632350000	446	3	0.947984	0.992531	2.53288	1.25452	1.99893	22.8493	23.7537	25.1726	LDHB	0.957337	0.474163
P30101	P30101	Protein disulfide-isomerase A3	PDIA3	sp|P30101|PDIA3_HUMAN Protein disulfide-isomerase A3 OS=Homo sapiens GN=PDIA3 PE=1 SV=4	24.48	24.9663	24.2124	24.4375	23.5695	24.1887	24.3162	25.2304	25.1009	24.7084	22.3435	24.4901	21.133	23.7979	22.5875	24.6596	23.8102	24.3985	22.3705	24.4304	22.8187	23.9071		25	25	25	57.4	57.4	57.4	56.782	304.6	327530000	469	1	0.238399	0.899438	0.418024	1.54208	0.969484	24.3101	23.8292	23.5822	PDIA3	0.157998	0.582853
Q00610	Q00610	Clathrin heavy chain 1	CLTC	sp|Q00610|CLH1_HUMAN Clathrin heavy chain 1 OS=Homo sapiens GN=CLTC PE=1 SV=5	22.7603	23.2835	24.9384	22.874	23.5405	23.9424	23.7729	23.8089	23.3918	23.2294	24.0842	23.8197	22.902	23.2196	25.9628	23.4666	22.9357	23.4063	24.3722	25.0975	23.6736	23.7372		67	67	54	52.8	52.8	44.8	191.61	323.31	483090000	968	1	0.391612	0.808772	0.738615	0.420283	1.07644	23.5874	23.4937	24.1307	CLTC	0.27917	0.158852
P28838	P28838	Cytosol aminopeptidase	LAP3	sp|P28838|AMPL_HUMAN Cytosol aminopeptidase OS=Homo sapiens GN=LAP3 PE=1 SV=3	24.0986	23.9775	23.785	23.7956	22.9685	23.7754	24.1915	23.6987	24.2067	24.1402	22.7487	23.5327	21.8193	23.1298	23.9232	24.1999	23.556	23.9608	23.8661	24.6556	23.9221	23.712		27	27	27	63.6	63.6	63.6	56.166	323.31	405100000	631	1	0.65992	0.889269	0.401298	0.842819	0.340902	23.7989	23.3251	24.012	LAP3	0.151677	0.318556
P07108	P07108	Acyl-CoA-binding protein	DBI	sp|P07108|ACBP_HUMAN Acyl-CoA-binding protein OS=Homo sapiens GN=DBI PE=1 SV=2	24.0794	23.9197	23.403	23.9154	24.0796	23.8459	23.942	24.4069	24.0455	24.1579	23.4984	23.4767	23.0296	23.67	24.1287	23.3578	23.8814	23.1671	23.2435	23.2349	23.4225	23.7098		5	5	5	52.9	52.9	52.9	10.044	82.336	282930000	252	1	0.695169	0.944361	0.229072	0.47408	0.368163	23.8836	23.755	23.4909	DBI	0.0865811	0.179185
O95969	O95969	Secretoglobin family 1D member 2	SCGB1D2	sp|O95969|SG1D2_HUMAN Secretoglobin family 1D member 2 OS=Homo sapiens GN=SCGB1D2 PE=2 SV=1	23.7772	23.9448	23.553	23.9979	23.8573	23.9233	24.4295	24.5702	24.0907	24.26	23.5452	23.857	22.7427	23.3703	23.4858	23.3635	24.8669	23.3297	22.8496	23.1173	22.9404	23.7082		4	4	4	33.3	33.3	33.3	9.925	52.691	990950000	89	1	0.0355807	0.342	0.266165	0.613201	0.677772	23.9261	23.7766	23.4219	SCGB1D2	0.100601	0.231768
P01624;A0A0C4DH55	P01624	Ig kappa chain V-III region POM	IGKV3-15	sp|P01624|KV315_HUMAN Immunoglobulin kappa variable 3-15 OS=Homo sapiens GN=IGKV3-15 PE=1 SV=2	23.7146	23.8439	24.1686	23.4674	23.378	23.749	23.7081	23.9809	23.8816	23.4588	23.0862	23.9722	22.6273	23.5088	24.4451	23.8231	23.2459	24.0065	23.5747	24.4205	23.2285	23.6805		3	3	1	26.1	26.1	7.8	12.496	54.178	297600000	121	2	0.154166	0.698913	0.257685	0.505685	0.504271	23.7185	23.5023	23.8206	IGKV3-15	0.0973958	0.191131
P06744	P06744	Glucose-6-phosphate isomerase	GPI	sp|P06744|G6PI_HUMAN Glucose-6-phosphate isomerase OS=Homo sapiens GN=GPI PE=1 SV=4	22.3093	21.5808	23.7963	27.1771	25.567	25.5493	24.8055	22.9477	23.425	23.763	24.7366	19.6859	25.9818	16.2021	24.7411	23.6827	25.1709	28.7697	23.3868	20.9845	22.8855	23.6737		21	21	16	46.6	46.6	37.1	63.146	323.31	731620000	702	1	0.0731355	0.865057	1.9682	3.34855	2.41891	24.3979	22.3917	24.2316	GPI	0.743909	1.26563
P01860	P01860	Ig gamma-3 chain C region	IGHG3	sp|P01860|IGHG3_HUMAN Ig gamma-3 chain C region OS=Homo sapiens GN=IGHG3 PE=1 SV=2	23.9704	23.8963	23.4267	25.0555	24.5253	23.9156	24.0215	23.3184	23.5274	23.1137	23.8826	23.3443	23.0637	23.7448	22.9562	23.312	25.3905	23.4221	22.8112	23.3312	23.1136	23.6735		14	5	5	46.4	22.3	22.3	41.287	112.86	402950000	229	1	0.118981	0.683868	0.523418	0.307529	0.871766	24.1159	23.4278	23.4767	IGHG3	0.197834	0.116235
P06576	P06576	ATP synthase subunit beta, mitochondrial	ATP5B	sp|P06576|ATPB_HUMAN ATP synthase subunit beta, mitochondrial OS=Homo sapiens GN=ATP5B PE=1 SV=3	23.7856	24.093	24.3857	23.575	23.1594	23.9391	23.686	24.2799	24.0732	23.6872	23.116	23.845	21.4348	23.3062	24.3935	24.0655	23.3831	23.7752	23.276	24.3388	23.4763	23.6702		23	23	23	66.2	66.2	66.2	56.559	323.31	286040000	535	1	0.0769503	0.844733	0.39209	0.953839	0.459187	23.8034	23.3918	23.8155	ATP5B	0.148196	0.360517
P0C0L5	P0C0L5	Complement C4-B;Complement C4 beta chain;Complement C4-B alpha chain;C4a anaphylatoxin;C4b-B;C4d-B;Complement C4 gamma chain	C4B	sp|P0C0L5|CO4B_HUMAN Complement C4-B OS=Homo sapiens GN=C4B PE=1 SV=2	23.2398	24.0184	23.9308	22.6223	23.3091	23.3969	24.2279	23.6269	23.6326	23.2015	23.3412	23.2922	22.8866	23.8151	24.0866	24.3689	22.8868	24.1562	24.6756	24.3031	23.6983	23.6532		53	53	4	42.2	42.2	4	192.75	323.31	279970000	658	1	0.136699	0.826545	0.556905	0.315144	0.5834	23.535	23.3994	24.025	C4B	0.21049	0.119113
Q9H4A4	Q9H4A4	Aminopeptidase B	RNPEP	sp|Q9H4A4|AMPB_HUMAN Aminopeptidase B OS=Homo sapiens GN=RNPEP PE=1 SV=2	24.2656	22.2604	22.0045	23.9848	25.0451	23.5139	23.6835	22.1792	23.6386	23.4394	24.8494	23.8467	24.3115	23.7441	24.3564	23.5008	25.1689	23.0131	23.9691	22.6508	23.1874	23.6482		27	27	27	56.5	56.5	56.5	72.595	149.65	238290000	383	1	0.771329	0.954719	1.08057	0.826762	0.869459	23.5368	23.7156	23.6924	RNPEP	0.408416	0.312487
Q13421	Q13421	Mesothelin;Megakaryocyte-potentiating factor;Mesothelin, cleaved form	MSLN	sp|Q13421|MSLN_HUMAN Mesothelin OS=Homo sapiens GN=MSLN PE=1 SV=2	23.3761	23.3527	23.6561	23.2152	23.8165	24.3569	24.2216	24.1703	23.777	23.8527	23.5386	23.3637	23.0926	23.4919	24.1345	23.6993	23.8199	23.3006	23.4877	23.3359	23.4344	23.6426		18	18	18	35.4	35.4	35.4	68.985	168.14	252390000	301	1	0.317092	0.84558	0.443166	0.35309	0.300892	23.7136	23.6124	23.6018	MSLN	0.167501	0.133455
P52566	P52566	Rho GDP-dissociation inhibitor 2	ARHGDIB	sp|P52566|GDIR2_HUMAN Rho GDP-dissociation inhibitor 2 OS=Homo sapiens GN=ARHGDIB PE=1 SV=3	23.0172	23.3864	23.5433	23.8466	23.2523	24.1369	23.7833	23.7386	23.6102	23.5081	23.6487	23.2921	22.3247	22.4682	25.1788	23.2339	23.8506	23.6373	23.7181	25.315	23.4882	23.618		12	12	12	70.1	70.1	70.1	22.988	287.19	373830000	245	1	0.0657834	0.688584	0.383889	0.585898	0.834214	23.5666	23.2272	24.0603	ARHGDIB	0.145096	0.221449
P06753	P06753	Tropomyosin alpha-3 chain	TPM3	sp|P06753|TPM3_HUMAN Tropomyosin alpha-3 chain OS=Homo sapiens GN=TPM3 PE=1 SV=2	24.3027	24.4947	24.2142	24.0132	22.2319	23.6829	23.0874	24.5371	24.6644	25.0079	22.2349	24.1827	21.7548	23.288	23.0659	23.6619	24.2954	23.6257	22.8453	23.4528	22.9013	23.5974		5	3	3	15.1	11.2	11.2	32.95	32.299	236720000	82	1	0.603041	0.911778	0.804752	1.26929	0.515063	23.7181	23.6671	23.4069	TPM3	0.304167	0.479748
P01033	P01033	Metalloproteinase inhibitor 1	TIMP1	sp|P01033|TIMP1_HUMAN Metalloproteinase inhibitor 1 OS=Homo sapiens GN=TIMP1 PE=1 SV=1	23.8717	24.9347	24.7615	24.3131	22.6263	24.8579	25.0414	25.3212	24.7656	24.484	19.9442	24.8049	16.8706	23.5467	22.5718	24.2424	24.6323	24.2758	22.0803	25.019	22.4231	23.5899		8	8	8	57.5	57.5	57.5	23.171	123.17	383090000	396	1	0.327918	0.877642	0.861025	3.18704	1.20415	24.3438	22.8196	23.6064	TIMP1	0.325437	1.20459
Q6UWW0	Q6UWW0	Lipocalin-15	LCN15	sp|Q6UWW0|LCN15_HUMAN Lipocalin-15 OS=Homo sapiens GN=LCN15 PE=1 SV=1	24.4037	24.5317	23.488	23.9349	23.0796	24.1899	23.8555	24.4648	24.5151	23.9816	22.7153	24.0743	21.3732	23.5191	22.2608	23.5199	23.7161	23.8753	22.7253	23.9741	22.7444	23.5687		7	7	7	59.8	59.8	59.8	20.454	229.74	333130000	247	1	0.494241	0.883664	0.512833	1.12988	0.672601	23.9262	23.5205	23.2594	LCN15	0.193833	0.427055
P01008;CON__P41361	P01008	Antithrombin-III	SERPINC1	sp|P01008|ANT3_HUMAN Antithrombin-III OS=Homo sapiens GN=SERPINC1 PE=1 SV=1	23.7702	24.2989	24.7843	24.202	23.2274	23.5777	24.413	24.523	23.9998	25.1479	22.8199	25.0308	15.9171	23.8305	22.3518	23.4935	25.4758	24.6313	22.2194	23.9046	22.2304	23.5166		21	21	21	53.2	53.2	53.2	52.602	323.31	298980000	444	2	0.0732223	0.892957	0.537454	3.23873	1.2853	24.0391	23.0384	23.4724	SERPINC1	0.203138	1.22413
Q9Y3Z3	Q9Y3Z3	Deoxynucleoside triphosphate triphosphohydrolase SAMHD1	SAMHD1	sp|Q9Y3Z3|SAMH1_HUMAN Deoxynucleoside triphosphate triphosphohydrolase SAMHD1 OS=Homo sapiens GN=SAMHD1 PE=1 SV=2	22.3718	22.7641	23.9202	23.1771	24.4237	23.2849	23.8094	22.6352	22.6267	23.2365	24.6354	22.774	22.4328	24.6914	26.0031	22.3583	22.718	22.7682	23.7482	23.9973	25.2139	23.5043		35	35	35	67.4	67.4	67.4	72.2	323.31	283560000	552	1	0.548608	0.871789	0.708315	0.970097	1.36638	23.393	23.2903	23.8296	SAMHD1	0.267718	0.366662
P30085	P30085	UMP-CMP kinase	CMPK1	sp|P30085|KCY_HUMAN UMP-CMP kinase OS=Homo sapiens GN=CMPK1 PE=1 SV=3	23.1007	23.2604	24.3814	22.9694	23.1951	23.3992	23.2572	23.3101	23.226	22.8071	23.7411	22.9227	23.1449	22.9436	25.5356	23.0835	23.1103	22.8146	24.4326	25.1076	23.422	23.4841		13	13	13	61.7	61.7	61.7	22.222	289.63	264400000	285	1	0.28559	0.879614	0.467613	0.314217	1.08843	23.3662	23.1565	23.9295	CMPK1	0.176741	0.118763
P08670;P17661;P41219;Q16352;P07196;P07197	P08670	Vimentin	VIM	sp|P08670|VIME_HUMAN Vimentin OS=Homo sapiens GN=VIM PE=1 SV=4	22.9788	23.0244	24.4409	23.038	23.1207	23.2535	23.6049	23.5403	23.4264	23.2802	23.473	23.4408	22.5409	22.9574	25.1301	23.2463	23.2608	23.023	24.0702	24.61	23.3828	23.4687		28	26	25	56.4	53.2	51.3	53.651	323.31	336240000	411	6	0.479274	0.883361	0.525677	0.362775	0.803235	23.3516	23.237	23.8176	VIM	0.198687	0.137116
P51858	P51858	Hepatoma-derived growth factor	HDGF	sp|P51858|HDGF_HUMAN Hepatoma-derived growth factor OS=Homo sapiens GN=HDGF PE=1 SV=1	23.0964	22.8095	22.4452	23.3514	24.3107	23.3194	22.926	22.3242	22.9598	23.0511	24.4738	23.4154	24.743	24.1697	23.2731	23.7964	22.8703	23.9815	24.3065	22.3462	24.8637	23.4683		15	15	14	65.8	65.8	62.5	26.788	240.13	200140000	318	1	0.333969	0.906979	0.588225	0.891348	0.864431	23.1798	23.591	23.634	HDGF	0.222328	0.336898
P01023;CON__ENSEMBL:ENSBTAP00000024146	P01023	Alpha-2-macroglobulin	A2M	sp|P01023|A2MG_HUMAN Alpha-2-macroglobulin OS=Homo sapiens GN=A2M PE=1 SV=3	24.3633	24.808	25.2071	24.1839	24.9792	23.451	24.3304	26.0028	25.4574	25.7839	24.0676	24.5766	16.6131	25.734	21.8318	23.741	16.794	24.3279	22.2323	23.5859	20.2117	23.442		51	51	46	50.9	50.9	46.3	163.29	323.31	697240000	1012	2	0.0617134	0.622	0.587041	3.34714	2.61776	24.4747	24.0336	21.8178	A2M	0.221881	1.2651
O00391	O00391	Sulfhydryl oxidase 1	QSOX1	sp|O00391|QSOX1_HUMAN Sulfhydryl oxidase 1 OS=Homo sapiens GN=QSOX1 PE=1 SV=3	25.2616	23.9753	24.1766	24.4579	21.9349	22.5469	24.4566	20.4547	19.1579	23.0984	25.5328	22.0599	26.1018	23.1334	23.2409	24.515	23.3876	22.5352	23.9147	22.4852	25.5294	23.4265		28	28	28	46.7	46.7	46.7	82.577	306.34	233650000	512	1	0.509887	0.903995	1.17014	2.51274	1.09436	23.83	22.7913	23.6583	QSOX1	0.442271	0.949728
P35579	P35579	Myosin-9	MYH9	sp|P35579|MYH9_HUMAN Myosin-9 OS=Homo sapiens GN=MYH9 PE=1 SV=4	21.0447	21.5634	24.997	22.1594	23.5841	23.8355	23.8798	21.9761	21.9071	21.7167	24.5758	22.8582	23.6481	22.9441	26.1474	23.4306	22.9727	23.0619	25.4403	25.4823	24.1198	23.3974		73	73	58	43.3	43.3	34.4	226.53	323.31	327770000	742	1	0.0693822	0.863295	1.43724	1.04456	1.30064	23.0091	22.8037	24.3793	MYH9	0.543228	0.394806
P52209	P52209	6-phosphogluconate dehydrogenase, decarboxylating	PGD	sp|P52209|6PGD_HUMAN 6-phosphogluconate dehydrogenase, decarboxylating OS=Homo sapiens GN=PGD PE=1 SV=3	23.3902	22.0861	24.6757	22.6244	27.1106	16.9897	26.1434	22.1611	23.6038	24.8316	17.4472	16.2126	17.012	26.4282	25.7854	25.5948	25.7588	24.8074	25.59	26.2444	26.7728	23.3938		21	21	21	57.6	57.6	57.6	53.139	323.31	873690000	751	1	0.226522	0.895219	3.32301	4.15634	0.607841	23.2886	21.0995	25.7934	PGD	1.25598	1.57095
Q02818	Q02818	Nucleobindin-1	NUCB1	sp|Q02818|NUCB1_HUMAN Nucleobindin-1 OS=Homo sapiens GN=NUCB1 PE=1 SV=4	23.8459	24.8458	23.1338	24.2685	23.8274	22.6456	23.5593	24.1878	24.8064	23.7973	23.494	22.6381	22.3431	23.6906	23.4715	22.8274	24.2001	22.5905	22.0728	21.944	22.1953	23.3517		18	18	18	52.1	52.1	52.1	53.879	209.95	200340000	277	1	0.700476	0.936442	0.720945	0.852048	0.823642	23.7323	23.5653	22.7574	NUCB1	0.272492	0.322044
P08603;Q02985	P08603	Complement factor H	CFH	sp|P08603|CFAH_HUMAN Complement factor H OS=Homo sapiens GN=CFH PE=1 SV=4	23.9686	24.0051	23.5942	23.7364	23.1062	23.663	23.9471	23.9946	24.0153	24.7066	22.0263	24.0563	20.5195	23.2064	21.753	23.8035	23.5594	24.2994	21.7764	23.5968	23.0043	23.3494		41	41	40	48.7	48.7	47.8	139.09	323.31	243000000	485	2	0.0707107	0.829359	0.313765	1.46399	0.99712	23.7172	23.2179	23.1133	CFH	0.118592	0.553335
P48735	P48735	Isocitrate dehydrogenase [NADP], mitochondrial	IDH2	sp|P48735|IDHP_HUMAN Isocitrate dehydrogenase [NADP], mitochondrial OS=Homo sapiens GN=IDH2 PE=1 SV=2	24.3578	22.814	23.2064	22.5422	23.9082	23.2356	23.8691	21.4791	22.2616	22.2154	17.027	23.2708	25.6884	24.5171	24.3803	23.6326	24.1873	22.9781	25.325	23.6724	25.3275	23.3284		22	22	21	46	46	44	50.909	276.49	251160000	254	1	0.342114	0.889559	0.650258	2.76307	0.881408	23.419	22.3513	24.2147	IDH2	0.245775	1.04434
Q99878;Q96KK5;Q9BTM1;Q93077;Q7L7L0;P20671;P0C0S8;P04908;P16104;Q8IUE6;Q96QV6	Q99878;Q96KK5;Q9BTM1;Q93077;Q7L7L0;P20671;P0C0S8;P04908;P16104;Q8IUE6;Q96QV6	Histone H2A type 1-J;Histone H2A type 1-H;Histone H2A.J;Histone H2A type 1-C;Histone H2A type 3;Histone H2A type 1-D;Histone H2A type 1;Histone H2A type 1-B/E;Histone H2AX;Histone H2A type 2-B;Histone H2A type 1-A	HIST1H2AJ;HIST1H2AH;H2AFJ;HIST1H2AC;HIST3H2A;HIST1H2AD;HIST1H2AG;HIST1H2AB;H2AFX;HIST2H2AB;HIST1H2AA	sp|Q99878|H2A1J_HUMAN Histone H2A type 1-J OS=Homo sapiens GN=HIST1H2AJ PE=1 SV=3;sp|Q96KK5|H2A1H_HUMAN Histone H2A type 1-H OS=Homo sapiens GN=HIST1H2AH PE=1 SV=3;sp|Q9BTM1|H2AJ_HUMAN Histone H2A.J OS=Homo sapiens GN=H2AFJ PE=1 SV=1;sp|Q93077|H2A1C_HUMAN	21.5863	23.4207	23.6936	20.8358	23.5136	21.7318	26.3713	22.7526	20.2497	20.5609	22.3968	22.7336	23.8709	25.248	24.7585	22.7885	23.0836	24.9903	25.303	24.0349	25.4836	23.3051		4	4	1	50	50	22.7	13.936	88.882	295010000	173	11	0.927029	0.985828	1.85179	1.74975	1.07326	23.0219	22.5446	24.3489	HIST1H2AJ;HIST1H2AH;H2AFJ;HIST1H2AC;HIST3H2A;HIST1H2AD;HIST1H2AG;HIST1H2AB;H2AFX;HIST2H2AB;HIST1H2AA	0.699909	0.661343
O00151	O00151	PDZ and LIM domain protein 1	PDLIM1	sp|O00151|PDLI1_HUMAN PDZ and LIM domain protein 1 OS=Homo sapiens GN=PDLIM1 PE=1 SV=4	22.5395	21.7376	25.1268	22.7007	23.2581	24.3035	22.5453	22.1289	22.5362	22.6779	23.7471	22.7191	23.1154	22.6466	26.3516	22.9477	23.2961	21.8286	24.7729	24.9168	23.418	23.3007		15	15	15	70.2	70.2	70.2	36.071	275.33	286270000	392	1	0.52108	0.89145	1.16773	0.510128	1.50515	23.1731	22.7959	23.9331	PDLIM1	0.441361	0.19281
O60701	O60701	UDP-glucose 6-dehydrogenase	UGDH	sp|O60701|UGDH_HUMAN UDP-glucose 6-dehydrogenase OS=Homo sapiens GN=UGDH PE=1 SV=1	23.7375	24.4658	23.0233	23.1678	22.9854	22.9	23.963	23.3608	23.5753	23.7671	22.1538	23.7641	21.5826	23.5785	22.9202	23.8	24.2241	23.6753	22.0808	23.8154	22.5325	23.2892		25	25	25	71.5	71.5	71.5	55.023	323.31	297330000	433	1	0.126726	0.796435	0.599499	0.876143	0.788429	23.4632	23.1117	23.2926	UGDH	0.226589	0.331151
P68871	P68871	Hemoglobin subunit beta;LVV-hemorphin-7;Spinorphin	HBB	sp|P68871|HBB_HUMAN Hemoglobin subunit beta OS=Homo sapiens GN=HBB PE=1 SV=2	21.0439	23.9501	24.5882	20.7852	23.3876	23.1248	23.4927	22.3265	20.7218	22.5984	22.6157	23.5196	23.9448	24.2105	24.816	23.2869	22.3196	23.6561	25.655	24.3563	24.6201	23.2866		21	21	14	95.2	95.2	74.1	15.998	323.31	9000400000	1644	1	0.751959	0.884412	1.44389	1.18456	1.10263	22.9103	22.8482	24.1014	HBB	0.545739	0.44772
P59666;P59665	P59666;P59665	Neutrophil defensin 3;HP 3-56;Neutrophil defensin 2;Neutrophil defensin 1;HP 1-56;Neutrophil defensin 2	DEFA3;DEFA1	sp|P59666|DEF3_HUMAN Neutrophil defensin 3 OS=Homo sapiens GN=DEFA3 PE=1 SV=1;sp|P59665|DEF1_HUMAN Neutrophil defensin 1 OS=Homo sapiens GN=DEFA1 PE=1 SV=1	23.8685	24.4227	23.8079	23.4555	22.9748	22.9081	24.4154	24.493	23.9232	23.7705	20.6599	23.285	23.3056	22.9719	21.462	23.1302	24.1	23.4215	22.0902	23.2121	23.1998	23.2799		3	3	3	52.1	52.1	52.1	10.245	11.886	1824200000	82	2	0.527025	0.824959	0.617311	1.22767	0.881443	23.6933	23.2013	22.9451	DEFA3;DEFA1	0.233322	0.464017
Q06323	Q06323	Proteasome activator complex subunit 1	PSME1	sp|Q06323|PSME1_HUMAN Proteasome activator complex subunit 1 OS=Homo sapiens GN=PSME1 PE=1 SV=1	23.1102	23.2751	23.6795	23.7006	23.5349	23.8284	23.9011	24.0357	24.0232	23.9666	23.0466	24.3546	21.2412	23.4437	21.3445	23.5717	24.3207	23.5694	21.5133	23.3279	22.0764	23.2793		14	14	14	53	53	53	28.723	151.11	204240000	312	1	0.420133	0.905983	0.290078	1.06445	1.16004	23.5757	23.4445	22.8177	PSME1	0.109639	0.402323
P14174	P14174	Macrophage migration inhibitory factor	MIF	sp|P14174|MIF_HUMAN Macrophage migration inhibitory factor OS=Homo sapiens GN=MIF PE=1 SV=4	20.6969	22.4184	25.6464	23.2558	22.461	23.6943	23.9284	25.0103	22.902	25.2423	22.4151	25.7842	20.2216	22.7457	22.3531	22.7773	23.9658	25.1083	21.9812	23.5378	22.6806	23.2775		3	3	3	35.7	35.7	35.7	12.476	76.687	348160000	268	1	0.795416	0.94536	1.53691	1.97403	1.07961	23.1573	23.4745	23.2006	MIF	0.580897	0.746115
P20810	P20810	Calpastatin	CAST	sp|P20810|ICAL_HUMAN Calpastatin OS=Homo sapiens GN=CAST PE=1 SV=4	24.0552	23.8912	23.6408	23.4772	22.7915	22.8285	22.9529	24.2872	23.9406	23.895	22.6619	23.9466	21.2994	23.3261	23.3566	22.8388	23.7751	23.2397	22.5132	23.6073	22.4461	23.2748		19	19	19	38.8	38.8	38.8	76.572	323.31	192420000	426	1	0.295475	0.894572	0.520818	1.04546	0.522458	23.3768	23.3367	23.1109	CAST	0.196851	0.395146
P02679	P02679	Fibrinogen gamma chain	FGG	sp|P02679|FIBG_HUMAN Fibrinogen gamma chain OS=Homo sapiens GN=FGG PE=1 SV=3	23.7776	21.6685	22.1968	22.2248	24.0122	22.7265	21.8041	22.1236	21.572	23.5457	25.0444	23.0007	25.3173	24.4298	22.6852	24.0761	22.3541	25.2868	25.7051	21.4624	23.7454	23.2742		21	21	21	59.2	59.2	59.2	51.511	323.31	440000000	419	1	0.100503	0.6564	0.930521	1.43612	1.55357	22.6301	23.5762	23.6165	FGG	0.351704	0.542803
Q15181	Q15181	Inorganic pyrophosphatase	PPA1	sp|Q15181|IPYR_HUMAN Inorganic pyrophosphatase OS=Homo sapiens GN=PPA1 PE=1 SV=2	21.8204	23.5922	24.249	21.6891	23.2785	23.1673	23.3424	22.1758	21.2218	21.6194	23.4759	22.8863	23.4946	23.9548	24.751	22.963	22.6183	23.4483	25.4393	23.8385	24.7741	23.2286		18	18	18	76.5	76.5	76.5	32.66	273.58	199530000	367	1	0.47192	0.913472	0.934583	1.03841	1.0445	23.0199	22.6898	23.9761	PPA1	0.353239	0.392484
P31946	P31946	14-3-3 protein beta/alpha;14-3-3 protein beta/alpha, N-terminally processed	YWHAB	sp|P31946|1433B_HUMAN 14-3-3 protein beta/alpha OS=Homo sapiens GN=YWHAB PE=1 SV=3	23.1074	21.5247	22.1722	23.5134	24.5281	23.331	22.8712	21.9883	22.6232	23.4973	24.655	22.9215	24.7036	23.5544	23.0103	23.4517	23.2911	23.5434	23.5448	21.7613	24.1025	23.2236		9	7	6	50.4	43.1	39.4	28.082	323.31	158350000	249	1	0.304555	0.948277	0.965896	1.01078	0.732089	23.0068	23.4205	23.2436	YWHAB	0.365074	0.38204
Q3ZCM7	Q3ZCM7	Tubulin beta-8 chain	TUBB8	sp|Q3ZCM7|TBB8_HUMAN Tubulin beta-8 chain OS=Homo sapiens GN=TUBB8 PE=1 SV=2	23.001	23.5525	23.9146	20.8859	23.1913	22.994	23.691	21.5272	21.7942	21.9804	23.5714	22.8717	24.5522	24.1013	24.5478	22.9843	21.9999	23.2253	24.9882	24.0431	23.8031	23.201		10	2	2	22.7	7.4	7.4	49.775	62.654	280340000	163	1	0.471889	0.8351	1.00976	1.19557	1.01001	23.0329	22.9141	23.6559	TUBB8	0.381655	0.451883
P26038	P26038	Moesin	MSN	sp|P26038|MOES_HUMAN Moesin OS=Homo sapiens GN=MSN PE=1 SV=3	22.0717	22.3623	23.809	20.5998	22.6262	23.6307	23.1633	22.6203	21.3872	23.8999	23.1936	22.6728	23.8154	24.3453	24.0194	22.6667	22.8149	24.1193	24.9849	22.9749	25.0374	23.1817		27	17	16	52.3	39.5	37.1	67.819	323.31	199850000	376	1	0.343022	0.890932	1.09377	1.00412	1.00171	22.609	23.1335	23.8025	MSN	0.413405	0.379522
Q9Y490;Q9Y4G6	Q9Y490	Talin-1	TLN1	sp|Q9Y490|TLN1_HUMAN Talin-1 OS=Homo sapiens GN=TLN1 PE=1 SV=3	23.1676	23.6588	23.1214	23.3445	22.6274	23.6556	24.1302	23.9526	23.3427	24.321	22.4305	23.8556	20.5974	23.3105	22.6174	23.2581	24.1113	23.1892	21.6606	23.8891	22.1299	23.1605		57	57	57	36.7	36.7	36.7	269.76	323.31	216090000	335	2	0.430838	0.890983	0.482342	1.26499	0.896512	23.3865	23.1158	22.9794	TLN1	0.182308	0.478123
P23381	P23381	Tryptophan--tRNA ligase, cytoplasmic;T1-TrpRS;T2-TrpRS	WARS	sp|P23381|SYWC_HUMAN Tryptophan--tRNA ligase, cytoplasmic OS=Homo sapiens GN=WARS PE=1 SV=2	23.7652	24.5352	23.77	23.9209	23.0128	22.2316	23.6332	24.4623	24.6425	24.3637	22.7845	24.7449	20.3506	23.5908	20.9984	22.9359	23.2069	23.7339	20.0551	23.6654	21.0624	23.1174		25	25	25	70.7	70.7	70.7	53.165	323.31	372730000	515	1	0.920105	0.962642	0.734434	1.57789	1.49357	23.5527	23.5628	22.2369	WARS	0.27759	0.596388
P34932	P34932	Heat shock 70 kDa protein 4	HSPA4	sp|P34932|HSP74_HUMAN Heat shock 70 kDa protein 4 OS=Homo sapiens GN=HSPA4 PE=1 SV=4	22.9739	23.6798	23.3207	23.3079	22.6989	23.3098	23.5394	23.4805	23.1456	23.3048	22.6766	22.9789	21.8276	22.3406	23.9864	22.8249	23.5475	23.0957	22.6162	23.957	22.722	23.1112		29	29	27	51.7	51.7	48.1	94.33	323.31	172740000	417	1	0.55453	0.92876	0.331518	0.582754	0.579607	23.2615	22.8221	23.25	HSPA4	0.125302	0.22026
P04040	P04040	Catalase	CAT	sp|P04040|CATA_HUMAN Catalase OS=Homo sapiens GN=CAT PE=1 SV=3	23.4751	24.0337	23.9315	23.8867	21.9911	24.3076	24.4841	24.1334	24.1681	24.0748	20.9313	23.9446	18.9495	23.3527	19.9649	24.0624	23.871	24.8078	20.8395	23.8971	22.143	23.1071		26	26	26	60	60	60	59.755	323.31	315840000	393	1	0.191935	0.848175	0.831502	2.04974	1.83887	23.73	22.7935	22.798	CAT	0.314278	0.774728
P61158;Q9P1U1;Q9C0K3	P61158	Actin-related protein 3	ACTR3	sp|P61158|ARP3_HUMAN Actin-related protein 3 OS=Homo sapiens GN=ACTR3 PE=1 SV=3	19.2766	22.8853	25.3593	22.1332	23.1358	23.6067	22.4854	22.9988	22.8651	22.4728	24.3776	23.4107	21.7395	22.1772	26.6976	22.696	21.2084	22.6081	24.5008	25.0287	22.9861	23.0786		20	20	20	62.7	62.7	62.7	47.371	224.97	280290000	482	3	0.180461	0.889088	1.83508	0.865757	1.83966	22.6975	22.8631	23.6751	ACTR3	0.693595	0.327225
P00738	P00738	Haptoglobin;Haptoglobin alpha chain;Haptoglobin beta chain	HP	sp|P00738|HPT_HUMAN Haptoglobin OS=Homo sapiens GN=HP PE=1 SV=1	27.9415	21.2697	24.0539	29.4852	19.1763	32.7965	14.8773	27.8047	22.3347	23.0294	22.0448	23.4832	19.9406	18.2371	26.4303	30.4472	16.1113	19.5821	24.7872	22.7735	17.6463	23.0596		27	27	12	60.6	60.6	40.6	45.205	323.31	7335900000	2152	1	0.401263	0.885185	6.27939	3.00799	5.11188	24.2286	22.4106	22.5397	HP	2.37339	1.13691
P04433;A0A0A0MRZ8	P04433;A0A0A0MRZ8	Ig kappa chain V-III region VG	IGKV3D-11	sp|P04433|KV311_HUMAN Immunoglobulin kappa variable 3-11 OS=Homo sapiens GN=IGKV3-11 PE=1 SV=1;sp|A0A0A0MRZ8|KVD11_HUMAN Immunoglobulin kappa variable 3D-11 OS=Homo sapiens GN=IGKV3D-11 PE=3 SV=6	23.0512	23.3518	23.7288	23.3813	22.4479	23.7512	23.2493	23.5222	23.2111	23.8455	22.3664	23.8933	21.2909	22.8984	22.5509	23.195	22.9076	23.6401	21.9868	23.0184	22.2442	23.0254		4	4	4	52.2	52.2	52.2	12.575	65.55	223550000	104	2	0.409228	0.841266	0.444314	0.927593	0.570508	23.2802	23.004	22.7919	IGKV3D-11	0.167935	0.350597
O14745	O14745	Na(+)/H(+) exchange regulatory cofactor NHE-RF1	SLC9A3R1	sp|O14745|NHRF1_HUMAN Na(+)/H(+) exchange regulatory cofactor NHE-RF1 OS=Homo sapiens GN=SLC9A3R1 PE=1 SV=4	23.4253	23.8224	23.1029	23.4164	23.1629	24.1918	24.0909	23.0686	23.8201	23.4221	21.4025	23.3298	21.075	23.1488	21.4218	23.5869	23.6148	23.0903	21.8231	23.6496	21.7939	23.0219		14	14	14	46.6	46.6	46.6	38.868	147.82	174090000	195	1	0.0474865	0.899188	0.436467	1.06574	0.991658	23.6018	22.7524	22.7115	SLC9A3R1	0.164969	0.40281
O75083	O75083	WD repeat-containing protein 1	WDR1	sp|O75083|WDR1_HUMAN WD repeat-containing protein 1 OS=Homo sapiens GN=WDR1 PE=1 SV=4	18.9912	24.2516	25.3032	17.2853	22.7431	21.3702	22.8625	22.8223	21.3751	21.3621	24.4146	22.2469	23.7238	23.3761	25.6579	22.9657	20.669	24.1063	27.3604	25.3662	24.9907	23.0116		24	24	24	60.2	60.2	60.2	66.193	323.31	313680000	516	1	0.400658	0.943297	2.85048	1.16802	2.14779	21.8296	22.7601	24.4452	WDR1	1.07738	0.441471
P02751	P02751	Fibronectin;Anastellin;Ugl-Y1;Ugl-Y2;Ugl-Y3	FN1	sp|P02751|FINC_HUMAN Fibronectin OS=Homo sapiens GN=FN1 PE=1 SV=4	17.2845	20.7517	23.6667	19.9577	26.0282	25.227	17.3378	20.1843	17.9717	23.7245	28.0984	26.6409	26.1606	24.6519	28.9793	17.1022	18.834	17.602	27.4328	28.4573	26.5175	22.9815		48	48	48	31.8	31.8	31.8	262.62	319.37	1967000000	435	1	0.428776	0.883866	3.58502	3.64678	5.42575	21.4648	23.9189	23.5607	FN1	1.35501	1.37835
P09651;Q32P51	P09651;Q32P51	Heterogeneous nuclear ribonucleoprotein A1;Heterogeneous nuclear ribonucleoprotein A1, N-terminally processed;Heterogeneous nuclear ribonucleoprotein A1-like 2	HNRNPA1;HNRNPA1L2	sp|P09651|ROA1_HUMAN Heterogeneous nuclear ribonucleoprotein A1 OS=Homo sapiens GN=HNRNPA1 PE=1 SV=5;sp|Q32P51|RA1L2_HUMAN Heterogeneous nuclear ribonucleoprotein A1-like 2 OS=Homo sapiens GN=HNRNPA1L2 PE=2 SV=2	20.5272	22.8138	25.0135	21.377	22.7533	23.0853	22.6172	23.6563	23.2852	22.3645	23.2476	23.3966	22.0509	22.2672	25.7606	22.9202	22.015	22.8085	23.6301	24.5048	22.3229	22.9723		11	11	11	32.5	32.5	32.5	38.746	292.9	195360000	299	2	0.366013	0.889138	1.40965	0.644967	1.32292	22.5982	22.8955	23.4232	HNRNPA1;HNRNPA1L2	0.532797	0.243775
P52565	P52565	Rho GDP-dissociation inhibitor 1	ARHGDIA	sp|P52565|GDIR1_HUMAN Rho GDP-dissociation inhibitor 1 OS=Homo sapiens GN=ARHGDIA PE=1 SV=3	22.9427	23.2787	23.0441	22.9301	22.8798	23.6848	23.6349	23.5767	23.3885	23.5416	22.4449	23.3885	21.2936	22.8282	21.7931	23.7845	23.0791	23.4274	22.0179	23.052	22.0447	22.955		6	6	6	31.9	31.9	31.9	23.207	84.402	156560000	168	1	0.0221123	0.893387	0.340636	0.83026	0.782862	23.1993	22.9231	22.7427	ARHGDIA	0.128748	0.313809
Q96NY7;Q9NZA1	Q96NY7	Chloride intracellular channel protein 6	CLIC6	sp|Q96NY7|CLIC6_HUMAN Chloride intracellular channel protein 6 OS=Homo sapiens GN=CLIC6 PE=2 SV=3	22.8756	23.0786	22.8928	22.8933	22.8411	23.331	23.3624	23.5532	23.8023	23.2514	22.18	23.3585	21.2455	22.9108	22.6895	23.4274	22.5329	23.1845	22.1887	23.8247	22.5953	22.9533		23	23	23	60.8	60.8	60.8	73.011	323.31	184500000	390	2	0.0406786	0.804663	0.223555	0.897281	0.575793	23.0393	22.9002	22.9204	CLIC6	0.084496	0.33914
P12277	P12277	Creatine kinase B-type	CKB	sp|P12277|KCRB_HUMAN Creatine kinase B-type OS=Homo sapiens GN=CKB PE=1 SV=1	23.2307	23.6173	22.9833	23.3158	22.6833	23.3119	22.8934	23.3836	23.6492	24.3147	22.3245	23.3439	21.7458	22.8051	22.3137	23.2641	23.5837	22.967	21.8011	22.5744	21.87	22.9513		19	19	19	76.1	76.1	76.1	42.644	323.31	283100000	381	1	0.269547	0.790529	0.313577	0.859906	0.682261	23.1479	23.081	22.6248	CKB	0.118521	0.325014
P02765;CON__P12763	P02765	Alpha-2-HS-glycoprotein;Alpha-2-HS-glycoprotein chain A;Alpha-2-HS-glycoprotein chain B	AHSG	sp|P02765|FETUA_HUMAN Alpha-2-HS-glycoprotein OS=Homo sapiens GN=AHSG PE=1 SV=1	23.5821	24.3904	23.7996	23.6574	23.0886	22.6061	23.7127	24.3003	24.1092	23.7357	22.2421	24.6747	17.1884	23.547	21.0573	23.3721	23.892	23.8663	19.6349	24.0944	21.3649	22.9484		8	8	8	36.8	36.8	36.8	39.324	145.34	220320000	297	2	0.401227	0.888179	0.564421	2.60478	1.7644	23.5481	22.8282	22.4688	AHSG	0.213331	0.984514
P31947	P31947	14-3-3 protein sigma	SFN	sp|P31947|1433S_HUMAN 14-3-3 protein sigma OS=Homo sapiens GN=SFN PE=1 SV=1	23.1647	23.832	22.9753	23.3126	22.3614	22.9525	22.83	22.9943	23.4095	23.6849	22.7587	22.9327	22.8092	22.9867	22.2336	22.601	22.8265	22.7043	22.4442	22.6374	22.9616	22.9244		13	11	11	64.5	57.3	57.3	27.774	200.04	144510000	249	1	0.644859	0.946829	0.452843	0.338793	0.240374	23.0612	23.0823	22.6298	SFN	0.171159	0.128052
Q13510	Q13510	Acid ceramidase;Acid ceramidase subunit alpha;Acid ceramidase subunit beta	ASAH1	sp|Q13510|ASAH1_HUMAN Acid ceramidase OS=Homo sapiens GN=ASAH1 PE=1 SV=5	23.5178	23.8964	23.1584	22.9011	22.3199	23.1384	23.4152	23.12	23.0565	23.7383	22.2573	22.9877	21.4135	22.6109	22.5586	23.1012	23.4687	22.8041	22.325	23.3045	22.239	22.9206		14	14	14	43	43	43	44.659	76.291	160630000	391	1	0.0672443	0.889494	0.500226	0.742953	0.480501	23.1925	22.7406	22.8287	ASAH1	0.189068	0.28081
P13489	P13489	Ribonuclease inhibitor	RNH1	sp|P13489|RINI_HUMAN Ribonuclease inhibitor OS=Homo sapiens GN=RNH1 PE=1 SV=2	23.082	24.1124	23.4676	23.4603	22.5151	23.2066	23.6544	23.7562	23.8271	23.8212	21.431	23.3801	19.809	22.7951	21.7503	23.3856	23.0536	23.3535	21.7344	23.3983	22.0908	22.9088		19	19	19	65.5	65.5	65.5	49.973	323.31	199180000	408	1	0.905454	0.991633	0.498155	1.53197	0.78664	23.3569	22.6885	22.6809	RNH1	0.188285	0.579029
P43490	P43490	Nicotinamide phosphoribosyltransferase	NAMPT	sp|P43490|NAMPT_HUMAN Nicotinamide phosphoribosyltransferase OS=Homo sapiens GN=NAMPT PE=1 SV=1	21.2746	22.5165	24.4037	21.8499	22.6313	22.7208	23.1288	22.6085	22.7116	22.0625	23.46	22.6003	21.2719	22.7722	25.8308	22.7262	22.0593	22.0572	23.7401	24.9186	23.1616	22.8813		26	26	26	61.1	61.1	61.1	55.52	323.31	201200000	350	1	0.469075	0.888547	0.988211	0.67847	1.43602	22.6465	22.4982	23.4991	NAMPT	0.373508	0.256438
P22392;O60361	P22392;O60361	Nucleoside diphosphate kinase B;Putative nucleoside diphosphate kinase	NME2;NME2P1	sp|P22392|NDKB_HUMAN Nucleoside diphosphate kinase B OS=Homo sapiens GN=NME2 PE=1 SV=1;sp|O60361|NDK8_HUMAN Putative nucleoside diphosphate kinase OS=Homo sapiens GN=NME2P1 PE=5 SV=1	22.0933	22.2848	24.1033	22.6804	23.134	22.7598	22.4082	22.3627	22.2961	21.8617	24.0153	22.423	23.0278	22.0195	24.9633	22.7772	22.0161	21.7575	24.0058	24.3382	23.1011	22.8776		8	8	4	63.8	63.8	33.6	17.298	74.996	172060000	192	2	0.353194	0.911579	0.675994	0.735158	1.2028	22.7805	22.5723	23.2799	NME2;NME2P1	0.255502	0.277864
Q00796	Q00796	Sorbitol dehydrogenase	SORD	sp|Q00796|DHSO_HUMAN Sorbitol dehydrogenase OS=Homo sapiens GN=SORD PE=1 SV=4	23.3449	23.8205	23.0263	24.5506	23.9085	22.9671	23.0465	24.2696	24.5057	23.8206	22.6162	24.6099	17.4743	23.4988	21.4618	23.6308	24.3216	23.4488	16.966	23.7709	21.2943	22.874		17	17	17	73.7	73.7	73.7	38.324	306.8	305340000	396	1	0.491808	0.883937	0.592682	2.51885	2.55926	23.5235	22.9707	22.1278	SORD	0.224013	0.952035
P17174	P17174	Aspartate aminotransferase, cytoplasmic	GOT1	sp|P17174|AATC_HUMAN Aspartate aminotransferase, cytoplasmic OS=Homo sapiens GN=GOT1 PE=1 SV=3	22.9269	21.2199	21.0703	22.4542	23.2279	22.3045	22.7989	21.081	21.6455	22.807	23.8258	21.6885	24.6682	23.1887	23.096	23.1162	22.938	23.6309	25.1491	21.9426	24.4975	22.8227		16	16	16	55.7	55.7	55.7	46.247	159.29	139370000	324	1	0.184766	0.909834	0.83708	1.3005	1.06311	22.2861	22.7007	23.4815	GOT1	0.316386	0.491544
Q8NC51	Q8NC51	Plasminogen activator inhibitor 1 RNA-binding protein	SERBP1	sp|Q8NC51|PAIRB_HUMAN Plasminogen activator inhibitor 1 RNA-binding protein OS=Homo sapiens GN=SERBP1 PE=1 SV=2	22.7203	23.4395	22.894	23.4815	22.4164	23.1045	23.6163	23.523	23.5266	22.9651	21.7114	22.6685	20.0148	22.5586	21.9392	23.2509	24.1209	23.2567	22.0706	23.263	22.3481	22.8043		6	6	6	21.1	21.1	21.1	44.965	116.19	125160000	75	1	0.568089	0.936387	0.443702	1.23195	0.794578	23.0961	22.424	22.8928	SERBP1	0.167704	0.465632
P12429	P12429	Annexin A3	ANXA3	sp|P12429|ANXA3_HUMAN Annexin A3 OS=Homo sapiens GN=ANXA3 PE=1 SV=3	23.2398	22.98	22.9029	23.1038	22.7456	22.9532	23.2933	23.3054	23.1305	23.4305	22.2278	23.057	20.549	23.0123	22.8538	22.9014	23.3191	22.8661	22.2279	23.0264	21.757	22.8039		16	16	16	57.3	57.3	57.3	36.375	297.36	178250000	239	1	0.0610821	0.742793	0.193305	1.01285	0.531246	23.0313	22.6732	22.7074	ANXA3	0.0730626	0.382823
P80723	P80723	Brain acid soluble protein 1	BASP1	sp|P80723|BASP1_HUMAN Brain acid soluble protein 1 OS=Homo sapiens GN=BASP1 PE=1 SV=2	23.1774	22.2873	23.396	21.4954	22.8606	21.4817	22.4008	20.9825	21.2268	20.2507	23.901	21.7644	24.1147	24.1077	22.9652	23.3199	24.0327	22.8517	24.9842	22.8706	24.4035	22.8036		9	9	9	57.3	57.3	57.3	22.693	85.851	178110000	132	1	0.348417	0.839922	0.760483	1.65778	0.848054	22.4427	22.3354	23.6325	BASP1	0.287436	0.626583
Q14894	Q14894	Ketimine reductase mu-crystallin	CRYM	sp|Q14894|CRYM_HUMAN Ketimine reductase mu-crystallin OS=Homo sapiens GN=CRYM PE=1 SV=1	18.5727	22.1535	23.4633	22.453	22.5436	24.7255	24.4903	22.3775	22.0215	21.9615	23.0133	22.7093	22.6475	22.78	23.9882	22.9688	22.5851	22.9042	23.5108	23.7084	23.2811	22.8028		12	12	12	61.1	61.1	61.1	33.775	209.16	183800000	218	1	0.402283	0.891406	2.05238	0.396082	0.493149	22.6288	22.5015	23.2781	CRYM	0.775727	0.149705
P06737	P06737	Glycogen phosphorylase, liver form	PYGL	sp|P06737|PYGL_HUMAN Glycogen phosphorylase, liver form OS=Homo sapiens GN=PYGL PE=1 SV=4	23.7915	22.5754	18.3517	21.6736	24.8913	22.3078	22.8947	20.5032	21.1037	20.9807	24.032	21.4062	24.9183	24.5422	23.1989	22.87	23.9939	22.1314	24.8023	22.8066	24.7983	22.7892		40	40	33	53.8	53.8	46.3	97.147	323.31	206390000	266	1	0.20185	0.834838	2.05465	1.90644	1.03806	22.3551	22.498	23.5145	PYGL	0.776586	0.720568
P27797	P27797	Calreticulin	CALR	sp|P27797|CALR_HUMAN Calreticulin OS=Homo sapiens GN=CALR PE=1 SV=1	23.5951	22.8028	22.1024	23.5449	23.4434	22.589	23.2336	23.3655	23.5755	22.8241	22.4253	23.7817	20.9902	22.7221	20.6976	23.1849	21.9894	23.8342	21.9033	23.3768	21.7245	22.7479		11	11	11	40	40	40	48.141	285.86	142990000	290	1	0.328524	0.931421	0.563029	0.940426	1.11023	23.0445	22.8121	22.3872	CALR	0.212805	0.355447
P14625;Q58FF3	P14625	Endoplasmin	HSP90B1	sp|P14625|ENPL_HUMAN Endoplasmin OS=Homo sapiens GN=HSP90B1 PE=1 SV=1	22.5159	22.6789	22.9342	22.9707	22.5455	23.104	23.1036	22.7723	22.9721	22.6732	22.7835	22.5943	21.7444	22.4984	23.3189	22.725	23.1556	22.5331	22.7676	23.0457	22.2529	22.7471		29	28	28	43	41.5	41.5	92.468	323.31	135960000	287	2	0.42143	0.894612	0.252565	0.397043	0.371423	22.8361	22.5769	22.8284	HSP90B1	0.0954604	0.150068
P13987	P13987	CD59 glycoprotein	CD59	sp|P13987|CD59_HUMAN CD59 glycoprotein OS=Homo sapiens GN=CD59 PE=1 SV=1	23.0362	22.6646	22.2312	23.1594	23.013	23.7697	23.7065	22.6272	22.8205	23.072	22.4209	22.857	22.1422	22.7946	22.1253	22.5221	23.4468	22.6509	22.3662	22.3463	21.8363	22.7433		4	4	4	25	25	25	14.177	24.831	124420000	77	1	0.660321	0.902131	0.543748	0.3101	0.505968	23.0829	22.6763	22.4706	CD59	0.205517	0.117207
P05387	P05387	60S acidic ribosomal protein P2	RPLP2	sp|P05387|RLA2_HUMAN 60S acidic ribosomal protein P2 OS=Homo sapiens GN=RPLP2 PE=1 SV=1	22.6519	22.9649	22.9508	23.0844	22.4971	23.4153	23.565	23.2034	23.1356	22.7704	22.203	23.2335	20.782	22.3989	22.6925	22.9245	23.0302	23.0226	21.8028	23.186	22.0579	22.7416		5	5	5	69.6	69.6	69.6	11.665	198.36	166560000	190	1	0.285992	0.862237	0.381712	0.871067	0.534192	23.0185	22.5324	22.6738	RPLP2	0.144274	0.329232
P32119	P32119	Peroxiredoxin-2	PRDX2	sp|P32119|PRDX2_HUMAN Peroxiredoxin-2 OS=Homo sapiens GN=PRDX2 PE=1 SV=5	22.7389	22.6289	22.7694	22.4127	22.6621	23.4944	23.0313	22.3049	22.3938	22.8654	22.1532	22.765	21.4645	22.7846	23.5047	22.7784	22.9925	22.8456	23.1173	23.1832	22.6483	22.74		10	9	9	66.2	60.6	60.6	21.892	39.91	165450000	192	1	0.0868386	0.69056	0.350214	0.49029	0.288107	22.8197	22.3902	23.01	PRDX2	0.132368	0.185312
P61604	P61604	10 kDa heat shock protein, mitochondrial	HSPE1	sp|P61604|CH10_HUMAN 10 kDa heat shock protein, mitochondrial OS=Homo sapiens GN=HSPE1 PE=1 SV=2	23.7885	23.9183	23.5264	23.7943	22.4015	22.1342	23.2824	23.1638	23.7882	23.669	22.3549	22.3652	21.7598	22.62	21.054	22.5171	23.5341	22.6723	21.1097	22.0131	21.8516	22.7294		7	7	7	66.7	66.7	66.7	10.932	49.581	227160000	119	1	0.37421	0.83447	0.715763	0.748732	0.88523	23.2636	22.8173	22.1074	HSPE1	0.270533	0.282994
O60218	O60218	Aldo-keto reductase family 1 member B10	AKR1B10	sp|O60218|AK1BA_HUMAN Aldo-keto reductase family 1 member B10 OS=Homo sapiens GN=AKR1B10 PE=1 SV=2	21.9679	22.9757	22.7066	22.7246	22.8085	23.3318	22.8092	22.7094	22.5033	23.5223	21.8418	22.8733	24.3376	22.4609	21.6454	23.3856	22.5195	23.2252	22.2069	22.4052	22.3471	22.7289		17	17	11	63.9	63.9	39.2	36.019	106.52	113670000	195	1	0.939683	0.984187	0.41025	0.812462	0.598775	22.7606	22.8926	22.5336	AKR1B10	0.15506	0.307082
P40121	P40121	Macrophage-capping protein	CAPG	sp|P40121|CAPG_HUMAN Macrophage-capping protein OS=Homo sapiens GN=CAPG PE=1 SV=2	21.4257	22.5896	23.5523	21.7872	22.4914	22.7609	23.277	22.7751	22.1426	22.7885	22.6311	22.3023	21.6322	22.8302	24.3173	22.4054	21.9766	22.4399	23.4107	23.9563	22.6946	22.6756		11	11	11	44.5	44.5	44.5	38.498	323.31	142010000	256	1	0.227175	0.884452	0.755892	0.443911	0.87757	22.5549	22.4431	23.0287	CAPG	0.2857	0.167782
P00390	P00390	Glutathione reductase, mitochondrial	GSR	sp|P00390|GSHR_HUMAN Glutathione reductase, mitochondrial OS=Homo sapiens GN=GSR PE=1 SV=2	23.6714	24.2282	24.3741	25.6599	22.9188	21.8356	23.284	24.3765	22.4865	24.351	22.7816	23.8338	17.9877	21.019	21.175	23.0739	24.8139	23.6918	19.4583	23.2333	17.8874	22.6734		15	15	15	51.9	51.9	51.9	56.256	113.48	246560000	310	1	0.71486	0.935677	1.21341	2.28391	2.49818	23.7103	22.4052	21.9048	GSR	0.458627	0.863238
P17655	P17655	Calpain-2 catalytic subunit	CAPN2	sp|P17655|CAN2_HUMAN Calpain-2 catalytic subunit OS=Homo sapiens GN=CAPN2 PE=1 SV=6	22.419	23.1675	23.0873	22.291	22.2195	22.9656	22.473	23.5751	23.6699	23.214	21.6639	23.4604	20.7622	22.64	22.8647	23.1373	22.0504	23.0622	21.6244	23.3977	22.2372	22.6658		27	27	27	55	55	55	79.994	323.31	160840000	446	1	0.457826	0.893986	0.399322	1.10904	0.656997	22.6604	22.7122	22.6249	CAPN2	0.15093	0.419179
P06312	P06312	Ig kappa chain V-IV region	IGKV4-1	sp|P06312|KV401_HUMAN Immunoglobulin kappa variable 4-1 OS=Homo sapiens GN=IGKV4-1 PE=1 SV=1	22.7046	23.2422	23.3522	23.6041	17.1534	21.7507	22.3138	22.0342	22.461	23.2778	23.2975	22.7511	22.9325	23.1727	23.8236	21.5462	23.6928	22.2064	23.7059	23.8265	22.9391	22.6566		3	3	3	19.8	19.8	19.8	13.38	104.05	193070000	135	1	0.17822	0.718582	2.23938	0.469185	0.913634	22.0173	22.8467	23.1058	IGKV4-1	0.846405	0.177335
Q14103	Q14103	Heterogeneous nuclear ribonucleoprotein D0	HNRNPD	sp|Q14103|HNRPD_HUMAN Heterogeneous nuclear ribonucleoprotein D0 OS=Homo sapiens GN=HNRNPD PE=1 SV=1	23.3604	24.7395	23.0475	23.8909	22.6866	22.3186	23.6395	24.1007	23.8236	24.2987	17.1444	22.4906	20.862	22.9573	21.9554	22.3049	24.4601	22.3464	21.0481	22.3732	21.8037	22.6501		8	8	7	20.8	20.8	18.6	38.434	164.04	242380000	296	1	0.392969	0.891789	0.805701	2.53802	1.04887	23.3833	22.2396	22.3274	HNRNPD	0.304526	0.95928
P68366	P68366	Tubulin alpha-4A chain	TUBA4A	sp|P68366|TBA4A_HUMAN Tubulin alpha-4A chain OS=Homo sapiens GN=TUBA4A PE=1 SV=1	23.0205	22.6369	22.6469	22.9141	22.6201	22.897	22.7688	23.1409	23.2438	23.0944	22.4977	22.5465	21.9409	22.3559	23.2333	22.1588	23.2292	21.9374	22.0102	22.1617	22.3419	22.6379		19	5	4	58.7	15	12.1	49.924	75.9	112880000	128	1	0.848419	0.993229	0.159761	0.483707	0.556125	22.7863	22.6886	22.4389	TUBA4A	0.0603838	0.182824
Q16851	Q16851	UTP--glucose-1-phosphate uridylyltransferase	UGP2	sp|Q16851|UGPA_HUMAN UTP--glucose-1-phosphate uridylyltransferase OS=Homo sapiens GN=UGP2 PE=1 SV=5	22.7597	23.7035	23.1942	23.0484	22.4209	23.1178	23.073	24.0338	23.798	23.2164	21.9162	23.0413	19.9758	22.4276	22.1202	23.0706	22.4642	22.6947	21.2376	22.275	21.7083	22.6332		18	18	18	48	48	48	56.94	206	151140000	288	1	0.846128	0.985469	0.394308	1.38103	0.612132	23.0454	22.6299	22.2244	UGP2	0.149034	0.521978
P59827	P59827	BPI fold-containing family B member 4	BPIFB4	sp|P59827|BPIB4_HUMAN BPI fold-containing family B member 4 OS=Homo sapiens GN=BPIFB4 PE=2 SV=2	23.0755	23.4433	22.7693	22.7703	22.4154	22.6663	22.5115	22.435	23.2774	23.0517	22.2159	22.5691	21.0559	22.4894	22.7919	22.5183	23.0219	22.6594	22.538	22.7437	21.8744	22.614		12	12	12	27	27	27	65.054	153.68	142890000	222	1	0.0841675	0.719729	0.351228	0.714194	0.359541	22.8074	22.442	22.5925	BPIFB4	0.132752	0.26994
P25705	P25705	ATP synthase subunit alpha, mitochondrial	ATP5A1	sp|P25705|ATPA_HUMAN ATP synthase subunit alpha, mitochondrial OS=Homo sapiens GN=ATP5A1 PE=1 SV=1	23.2052	23.3068	23.494	23.3141	22.8083	23	22.9635	23.2434	23.1027	23.8958	22.2445	23.5053	17.3257	22.6167	22.2848	22.7699	22.7903	22.9134	21.7371	22.7859	21.5578	22.6126		22	22	22	49.2	49.2	49.2	59.75	322.83	164660000	295	1	0.0594733	0.773193	0.240371	2.25004	0.557282	23.156	22.2763	22.4056	ATP5A1	0.0908517	0.850436
P31939	P31939	Bifunctional purine biosynthesis protein PURH;Phosphoribosylaminoimidazolecarboxamide formyltransferase;IMP cyclohydrolase	ATIC	sp|P31939|PUR9_HUMAN Bifunctional purine biosynthesis protein PURH OS=Homo sapiens GN=ATIC PE=1 SV=3	22.3452	22.3788	22.1944	22.2449	22.8059	22.4737	22.6533	22.4795	22.3208	22.8002	22.1879	22.6036	23.1	22.6258	22.8053	22.0064	23.3616	22.6979	22.9696	22.1173	23.6436	22.6103		29	29	29	67.9	67.9	67.9	64.615	323.31	113990000	308	1	0.204727	0.884055	0.220468	0.303356	0.600294	22.4423	22.5883	22.8003	ATIC	0.0833292	0.114658
P11413	P11413	Glucose-6-phosphate 1-dehydrogenase	G6PD	sp|P11413|G6PD_HUMAN Glucose-6-phosphate 1-dehydrogenase OS=Homo sapiens GN=G6PD PE=1 SV=4	23.1753	21.4079	22.2642	17.4077	24.1342	20.8775	22.9609	20.2138	21.3858	20.9778	24.4428	21.0834	24.903	24.3012	23.8961	23.0219	24.3684	22.4806	24.1153	22.5223	24.8076	22.607		25	25	25	63.5	63.5	63.5	59.256	244.04	168470000	276	1	0.292029	0.891748	2.2053	1.98241	0.926514	21.7468	22.4725	23.6017	G6PD	0.833527	0.749281
P31948	P31948	Stress-induced-phosphoprotein 1	STIP1	sp|P31948|STIP1_HUMAN Stress-induced-phosphoprotein 1 OS=Homo sapiens GN=STIP1 PE=1 SV=1	22.2723	22.6478	22.1603	21.7603	21.7472	25.0129	24.4117	22.6183	22.341	22.3438	21.2809	22.3023	21.541	22.9877	21.6493	23.1593	23.3856	23.3105	22.136	22.7255	22.8109	22.6002		18	18	18	37	37	37	62.639	214.94	170450000	267	1	0.434924	0.868583	1.31468	0.595186	0.6426	22.8589	22.2021	22.7396	STIP1	0.496904	0.224959
P02545	P02545	Prelamin-A/C;Lamin-A/C	LMNA	sp|P02545|LMNA_HUMAN Prelamin-A/C OS=Homo sapiens GN=LMNA PE=1 SV=1	22.0308	21.8764	22.1146	22.1411	23.8198	23.5512	23.7015	22.5319	22.7117	22.4129	22.2534	22.3016	22.2466	22.6536	23.1366	23.1644	21.7807	22.5009	22.1779	22.6534	22.7275	22.5947		32	32	31	55	55	53.8	74.139	323.31	163540000	322	1	0.212112	0.807849	0.88943	0.191414	0.497392	22.7479	22.4445	22.5916	LMNA	0.336173	0.0723477
P69905	P69905	Hemoglobin subunit alpha	HBA1	sp|P69905|HBA_HUMAN Hemoglobin subunit alpha OS=Homo sapiens GN=HBA1 PE=1 SV=2	22.5692	23.0728	22.9678	22.5465	21.9714	22.9839	22.7802	23.1367	23.0204	22.8131	22.1006	23.2487	20.8709	22.4788	22.7096	22.6321	22.2797	23.0272	21.9722	23.2442	22.0372	22.5935		12	12	8	83.8	83.8	67.6	15.257	217.89	3396100000	867	1	0.648864	0.844564	0.380617	0.831108	0.484995	22.6988	22.5242	22.5575	HBA1	0.14386	0.314129
P23284	P23284	Peptidyl-prolyl cis-trans isomerase B	PPIB	sp|P23284|PPIB_HUMAN Peptidyl-prolyl cis-trans isomerase B OS=Homo sapiens GN=PPIB PE=1 SV=2	22.0086	22.4918	24.2178	22.3724	23.2324	22.9549	23.7068	21.1464	20.5202	21.2337	23.3384	20.8724	22.8365	21.9845	24.1503	21.3993	23.6634	20.7687	24.1325	24.0676	23.0605	22.579		11	11	11	47.7	47.7	47.7	23.742	125.47	133240000	200	1	0.282335	0.92919	0.782468	1.05337	1.39773	22.9978	21.7046	23.0346	PPIB	0.295745	0.398137
P55786;A6NEC2	P55786	Puromycin-sensitive aminopeptidase	NPEPPS	sp|P55786|PSA_HUMAN Puromycin-sensitive aminopeptidase OS=Homo sapiens GN=NPEPPS PE=1 SV=2	21.2202	23.4832	24.1706	20.7659	21.9212	23.5471	22.7867	22.1534	21.3734	20.8912	22.4759	23.7218	23.1099	22.3317	23.6487	22.7197	20.7126	22.1859	24.8366	23.4819	22.2797	22.5627		31	31	31	48.2	48.2	48.2	103.28	185.9	152490000	404	2	0.380196	0.902896	1.28413	0.963849	1.31239	22.5564	22.2939	22.8379	NPEPPS	0.485354	0.364301
P28066	P28066	Proteasome subunit alpha type-5	PSMA5	sp|P28066|PSA5_HUMAN Proteasome subunit alpha type-5 OS=Homo sapiens GN=PSMA5 PE=1 SV=3	23.0247	23.2034	22.7484	22.8448	22.5241	22.7072	23.1105	23.1902	23.1193	22.8325	21.8777	22.964	20.2954	22.7105	22.2926	22.5667	23.0755	22.7643	21.9591	22.8779	21.0581	22.5594		11	11	11	60.6	60.6	60.6	26.411	124.42	126210000	214	1	0.645082	0.943441	0.242809	1.03608	0.688701	22.8805	22.4271	22.3706	PSMA5	0.0917732	0.391601
P48594	P48594	Serpin B4	SERPINB4	sp|P48594|SPB4_HUMAN Serpin B4 OS=Homo sapiens GN=SERPINB4 PE=1 SV=2	22.9667	23.9222	22.9291	23.327	22.4731	23.4219	22.0117	23.7696	23.7599	24.2708	20.4136	23.2	20.17	22.8873	22.0972	23.0131	22.4886	23.0136	20.7843	21.4104	21.2927	22.5535		21	8	8	50	21	21	44.853	288.89	138390000	205	1	0.598673	0.925878	0.631879	1.66444	0.878096	23.0074	22.6387	22.0143	SERPINB4	0.238828	0.6291
P12532;P17540	P12532	Creatine kinase U-type, mitochondrial	CKMT1A	sp|P12532|KCRU_HUMAN Creatine kinase U-type, mitochondrial OS=Homo sapiens GN=CKMT1A PE=1 SV=1	23.0165	22.8244	22.32	22.8007	22.7178	23.0565	22.9338	22.8433	22.8998	23.0831	22.0025	22.7279	21.3697	22.4176	22.0717	22.8082	22.7932	22.7293	21.7812	22.4522	21.8264	22.5465		10	10	10	37.6	37.6	37.6	47.036	209.43	115010000	190	2	0.194164	0.891723	0.247525	0.605239	0.453836	22.81	22.4777	22.3517	CKMT1A	0.0935556	0.228759
P02671	P02671	Fibrinogen alpha chain;Fibrinopeptide A;Fibrinogen alpha chain	FGA	sp|P02671|FIBA_HUMAN Fibrinogen alpha chain OS=Homo sapiens GN=FGA PE=1 SV=2	23.0141	24.1646	22.3377	23.661	22.9393	22.1261	22.8623	23.6015	23.9777	23.2912	22.4056	22.0641	20.821	22.7227	22.1939	22.1957	22.9886	22.1967	20.8117	21.6132	21.1336	22.5296		19	19	19	36.7	36.7	36.7	94.972	323.31	282370000	257	1	0.146129	0.657787	0.709074	1.06592	0.741267	23.015	22.6977	21.8762	FGA	0.268005	0.40288
P53634	P53634	Dipeptidyl peptidase 1;Dipeptidyl peptidase 1 exclusion domain chain;Dipeptidyl peptidase 1 heavy chain;Dipeptidyl peptidase 1 light chain	CTSC	sp|P53634|CATC_HUMAN Dipeptidyl peptidase 1 OS=Homo sapiens GN=CTSC PE=1 SV=2	23.2978	23.0725	23.0323	22.7656	22.5282	23.1878	22.8394	23.6869	23.3442	23.3393	21.8288	23.571	18.353	22.6537	21.6279	22.8573	22.3439	23.1546	20.9579	22.5823	21.6551	22.5085		12	12	12	36.5	36.5	36.5	51.853	155.19	113040000	276	1	0.102441	0.911021	0.265437	1.89604	0.7821	22.9605	22.3967	22.1684	CTSC	0.100326	0.716636
Q9HC38	Q9HC38	Glyoxalase domain-containing protein 4	GLOD4	sp|Q9HC38|GLOD4_HUMAN Glyoxalase domain-containing protein 4 OS=Homo sapiens GN=GLOD4 PE=1 SV=1	21.7447	22.268	22.8654	22.1117	22.4801	22.7341	22.3559	22.5663	22.6035	21.8705	22.9657	22.2746	21.4514	22.1746	24.2814	23.2004	21.1792	22.3173	23.1795	23.2108	22.6751	22.5005		15	15	15	53.4	53.4	53.4	34.793	299.77	132800000	235	1	0.371692	0.878317	0.378217	0.503638	0.958741	22.3657	22.2724	22.8634	GLOD4	0.142953	0.190357
P19957	P19957	Elafin	PI3	sp|P19957|ELAF_HUMAN Elafin OS=Homo sapiens GN=PI3 PE=1 SV=3	22.4937	23.203	23.6664	17.8062	22.5041	21.9002	23.8353	21.4214	20.2662	18.4964	22.7988	21.849	23.0424	23.872	24.3584	22.1939	22.0017	22.9918	25.7365	23.5268	24.4992	22.4983		6	6	6	42.7	42.7	42.7	12.269	29.724	423080000	192	1	0.458321	0.884309	2.05768	1.83222	1.34495	22.2013	21.678	23.6155	PI3	0.777731	0.692513
P10809	P10809	60 kDa heat shock protein, mitochondrial	HSPD1	sp|P10809|CH60_HUMAN 60 kDa heat shock protein, mitochondrial OS=Homo sapiens GN=HSPD1 PE=1 SV=2	21.5365	22.4582	22.913	22.1127	22.7216	23.4015	21.4293	22.6441	22.0388	23.6841	21.5884	22.6071	21.6702	22.3832	23.7877	23.0325	20.9173	23.5427	22.913	22.3187	22.7506	22.4977		20	20	20	52.9	52.9	52.9	61.054	323.31	143330000	254	1	0.18412	0.852086	0.72294	0.715144	0.944839	22.3675	22.3737	22.7518	HSPD1	0.273246	0.270299
P36871	P36871	Phosphoglucomutase-1	PGM1	sp|P36871|PGM1_HUMAN Phosphoglucomutase-1 OS=Homo sapiens GN=PGM1 PE=1 SV=3	22.3882	22.6835	22.9577	21.7663	21.9595	22.9712	22.8574	22.7699	22.5743	22.3659	21.4237	22.3788	20.9019	22.5747	24.3355	22.7238	21.5369	22.5146	22.7306	23.4087	22.5635	22.4946		24	24	24	58.2	58.2	58.2	61.448	311.14	117470000	241	1	0.16377	0.900159	0.489028	0.698616	0.862656	22.512	22.1413	22.8305	PGM1	0.184835	0.264052
P80748	P80748	Ig lambda chain V-III region LOI	IGLV3-21	sp|P80748|LV321_HUMAN Immunoglobulin lambda variable 3-21 OS=Homo sapiens GN=IGLV3-21 PE=1 SV=2	22.841	22.7862	22.571	22.3355	22.4023	22.5236	21.7601	23.1254	23.0914	22.5789	22.5338	22.7193	22.2285	22.7535	21.9845	22.423	22.0847	22.5493	22.1489	22.6056	22.3217	22.4937		4	4	3	48.7	48.7	39.3	12.446	125.12	167250000	85	1	0.086773	0.668	0.359777	0.3161	0.23799	22.46	22.7187	22.3025	IGLV3-21	0.135983	0.119474
P12814;P35609;Q08043	P12814	Alpha-actinin-1	ACTN1	sp|P12814|ACTN1_HUMAN Alpha-actinin-1 OS=Homo sapiens GN=ACTN1 PE=1 SV=2	22.8009	23.6394	23.1682	23.2367	21.9839	22.5242	22.546	23.477	23.4595	24.1889	21.3067	23.1611	20.3215	22.4251	21.1806	22.7401	22.5056	22.8944	20.7449	22.6709	21.3237	22.4904		44	29	29	62.9	44.2	44.2	103.06	323.31	175990000	382	3	0.269772	0.836177	0.551466	1.36866	0.890397	22.8427	22.62	22.0086	ACTN1	0.208435	0.517306
P60660;P14649	P60660	Myosin light polypeptide 6	MYL6	sp|P60660|MYL6_HUMAN Myosin light polypeptide 6 OS=Homo sapiens GN=MYL6 PE=1 SV=2	17.3945	23.7057	24.568	19.8409	22.2707	20.9933	22.6835	22.5073	16.9931	21.1064	24.013	22.1376	23.2292	23.1005	25.1124	22.501	20.5173	23.3681	26.6902	24.5936	24.6598	22.4755		7	7	7	47.7	47.7	47.7	16.93	182.09	212310000	237	2	0.214916	0.899693	2.4497	2.33804	1.99972	21.6366	21.8696	23.9204	MYL6	0.925899	0.883696
P07384	P07384	Calpain-1 catalytic subunit	CAPN1	sp|P07384|CAN1_HUMAN Calpain-1 catalytic subunit OS=Homo sapiens GN=CAPN1 PE=1 SV=1	22.6103	22.7187	23.3609	22.4565	22.1381	22.5007	24.602	23.4017	22.7103	23.5658	20.8693	23.2911	19.6843	22.5567	18.4103	23.1844	22.8923	24.2821	20.9618	23.2541	21.7203	22.4368		32	32	32	53.1	53.1	53.1	81.889	175.84	169790000	375	1	0.978016	0.994863	0.832796	1.4675	1.95579	22.9125	22.297	22.1008	CAPN1	0.314767	0.554664
P84077;P61204	P84077;P61204	ADP-ribosylation factor 1;ADP-ribosylation factor 3	ARF1;ARF3	sp|P84077|ARF1_HUMAN ADP-ribosylation factor 1 OS=Homo sapiens GN=ARF1 PE=1 SV=2;sp|P61204|ARF3_HUMAN ADP-ribosylation factor 3 OS=Homo sapiens GN=ARF3 PE=1 SV=2	22.8645	23.0398	22.7854	22.5734	22.1196	22.3792	22.3902	23.1856	23.4148	22.9783	21.9054	23.0089	20.7322	22.3328	22.5257	22.2446	22.3723	22.408	21.66	22.7105	21.2922	22.4249		9	5	4	54.7	26	26	20.697	244.11	120100000	124	2	0.854995	0.972066	0.321895	0.939943	0.508659	22.5931	22.5083	22.1733	ARF1;ARF3	0.121665	0.355265
P15104	P15104	Glutamine synthetase	GLUL	sp|P15104|GLNA_HUMAN Glutamine synthetase OS=Homo sapiens GN=GLUL PE=1 SV=4	19.5911	22.2009	24.0882	21.881	22.5739	21.7656	22.2158	22.1672	22.0642	21.5666	23.1563	22.223	22.6226	21.3488	25.3352	21.9632	21.6093	21.8945	23.5857	24.3494	22.3804	22.4087		15	15	15	47.7	47.7	47.7	42.064	323.31	178890000	231	1	0.377092	0.885161	1.33131	0.609615	1.4277	22.0452	22.1641	23.0168	GLUL	0.503188	0.230413
P62805	P62805	Histone H4	HIST1H4A	sp|P62805|H4_HUMAN Histone H4 OS=Homo sapiens GN=HIST1H4A PE=1 SV=2	22.9908	23.8005	22.4485	22.7207	22.0249	22.4705	22.8016	23.5323	23.5002	23.1114	21.2503	22.9727	19.2304	22.3971	21.4663	22.7187	22.7236	22.744	20.7995	23.1615	21.3327	22.3904		5	5	5	47.6	47.6	47.6	11.367	35.656	122340000	155	1	0.24004	0.880063	0.556753	1.56003	0.911603	22.7511	22.2849	22.1352	HIST1H4A	0.210433	0.589636
A0A075B6S5	A0A075B6S5	Immunoglobulin kappa variable 1-27	IGKV1-27	sp|A0A075B6S5|KV127_HUMAN Immunoglobulin kappa variable 1-27 OS=Homo sapiens GN=IGKV1-27 PE=3 SV=1	22.6906	22.3145	22.2218	22.82	22.5116	22.793	22.8594	21.95	22.2553	22.6626	22.6351	22.3379	21.9035	22.0137	21.9806	21.7909	22.9283	22.3763	22.2508	21.7744	22.5626	22.3635		4	4	3	53.8	53.8	40.2	12.711	52.857	100240000	107	1	0.412855	0.862568	0.2561	0.314156	0.42472	22.6016	22.2512	22.2377	IGKV1-27	0.0967969	0.11874
Q7Z5L0	Q7Z5L0	Vitelline membrane outer layer protein 1 homolog	VMO1	sp|Q7Z5L0|VMO1_HUMAN Vitelline membrane outer layer protein 1 homolog OS=Homo sapiens GN=VMO1 PE=1 SV=1	22.0061	21.0648	20.8308	22.5111	23.8247	22.0995	21.8193	19.7307	21.7921	21.2488	23.5621	22.2021	24.3877	23.9749	21.6119	22.3097	23.8321	22.4042	23.6805	21.0891	23.6022	22.3612		5	5	5	42.1	42.1	42.1	21.534	83.292	98536000	154	1	0.564394	0.884998	0.989241	1.6653	1.08446	22.0223	22.4141	22.6471	VMO1	0.373898	0.629425
P06331;A0A0C4DH41;P01825;P01824	P06331;A0A0C4DH41;P01825;P01824	Ig heavy chain V-II region ARH-77;Ig heavy chain V-II region NEWM;Ig heavy chain V-II region WAH	IGHV4-61	sp|P06331|HV434_HUMAN Immunoglobulin heavy variable 4-34 OS=Homo sapiens GN=IGHV4-34 PE=1 SV=2;sp|A0A0C4DH41|HV461_HUMAN Immunoglobulin heavy variable 4-61 OS=Homo sapiens GN=IGHV4-61 PE=3 SV=1;sp|P01825|HV459_HUMAN Immunoglobulin heavy variable 4-59 OS=Ho	22.5115	23.0599	22.1892	22.6148	22.694	22.7009	22.3326	23.6389	23.3744	23.1321	22.2103	22.8405	19.679	22.2423	22.4069	22.3099	22.4444	22.0388	21.4275	21.8888	21.6214	22.3504		3	3	2	37.4	37.4	24.4	13.815	81.418	131160000	95	4	0.274375	0.800863	0.282078	1.33319	0.396125	22.5861	22.4454	22.0197	IGHV4-61	0.106615	0.5039
Q8WUM4	Q8WUM4	Programmed cell death 6-interacting protein	PDCD6IP	sp|Q8WUM4|PDC6I_HUMAN Programmed cell death 6-interacting protein OS=Homo sapiens GN=PDCD6IP PE=1 SV=1	22.8724	23.7763	22.8081	23.3481	22.5207	24.5411	22.6544	22.5592	23.5158	23.4694	21.096	23.4604	21.1112	22.1561	21.5439	23.1633	22.2721	22.5134	20.5832	22.6849	16.6904	22.3495		27	27	27	40.4	40.4	40.4	96.022	323.31	131090000	296	1	0.0627402	0.905527	0.726937	1.07339	2.22155	23.2173	22.4812	21.3502	PDCD6IP	0.274756	0.405705
P26641	P26641	Elongation factor 1-gamma	EEF1G	sp|P26641|EF1G_HUMAN Elongation factor 1-gamma OS=Homo sapiens GN=EEF1G PE=1 SV=3	21.727	22.2819	20.8802	21.5023	22.9686	21.6158	22.3117	22.2166	22.9789	22.1479	22.8815	22.2583	22.4748	22.2309	23.1866	21.2161	23.6435	21.6213	23.759	21.2666	23.893	22.3363		18	18	18	46.2	46.2	46.2	50.118	115.11	113730000	313	1	0.387948	0.869366	0.679003	0.340783	1.23004	21.8982	22.4555	22.6552	EEF1G	0.256639	0.128804
P15559	P15559	NAD(P)H dehydrogenase [quinone] 1	NQO1	sp|P15559|NQO1_HUMAN NAD(P)H dehydrogenase [quinone] 1 OS=Homo sapiens GN=NQO1 PE=1 SV=1	18.3056	21.1795	25.6921	18.4009	24.5145	22.3726	22.8023	17.961	20.5308	19.9221	26.1967	22.4149	24.1955	22.5378	26.1983	22.0817	18.4443	20.1406	25.454	24.4912	25.0567	22.3282		13	13	13	42.3	42.3	42.3	30.867	299.61	517170000	401	1	0.127574	0.668276	2.82654	2.75909	2.95443	21.8954	21.9655	23.1238	NQO1	1.06833	1.04284
P19338	P19338	Nucleolin	NCL	sp|P19338|NUCL_HUMAN Nucleolin OS=Homo sapiens GN=NCL PE=1 SV=3	22.527	22.5909	22.5396	22.3865	22.3648	22.6482	22.6444	22.9699	22.7493	22.7076	21.7987	22.8958	20.088	22.4014	22.1606	22.4823	22.9331	22.6804	21.3875	22.4717	21.4541	22.3277		20	20	20	27.9	27.9	27.9	76.613	242.4	128170000	327	1	0.393069	0.878454	0.114573	1.02407	0.596624	22.5288	22.2301	22.2242	NCL	0.0433046	0.387061
P19105;O14950;P24844	P19105;O14950;P24844	Myosin regulatory light chain 12A;Myosin regulatory light chain 12B;Myosin regulatory light polypeptide 9	MYL12A;MYL12B;MYL9	sp|P19105|ML12A_HUMAN Myosin regulatory light chain 12A OS=Homo sapiens GN=MYL12A PE=1 SV=2;sp|O14950|ML12B_HUMAN Myosin regulatory light chain 12B OS=Homo sapiens GN=MYL12B PE=1 SV=2;sp|P24844|MYL9_HUMAN Myosin regulatory light polypeptide 9 OS=Homo sapie	22.2397	23.2013	22.7907	22.0276	21.9437	22.5009	22.5591	23.2248	23.3749	22.8222	21.2312	23.1008	19.1883	22.5069	21.7384	22.9307	22.1193	22.8005	21.5987	23.0891	21.7986	22.3232		8	8	8	62.6	62.6	62.6	19.794	323.31	110260000	247	3	0.330609	0.904711	0.441971	1.51283	0.627442	22.4661	22.207	22.2965	MYL12A;MYL12B;MYL9	0.167049	0.571796
P01009	P01009	Alpha-1-antitrypsin;Short peptide from AAT	SERPINA1	sp|P01009|A1AT_HUMAN Alpha-1-antitrypsin OS=Homo sapiens GN=SERPINA1 PE=1 SV=3	26.1395	20.6407	23.0905	28.2476	17.8121	30.8666	16.8645	25.3467	20.8614	21.2994	20.9673	23.0292	20.391	16.5834	25.9348	29.7856	17.2104	19.0565	23.702	22.3772	18.3094	22.3103		28	28	28	62	62	62	46.736	323.31	2541800000	1398	1	0.182115	0.841614	5.29777	2.6673	4.53789	23.3802	21.2112	22.3394	SERPINA1	2.00237	1.00814
P23526	P23526	Adenosylhomocysteinase	AHCY	sp|P23526|SAHH_HUMAN Adenosylhomocysteinase OS=Homo sapiens GN=AHCY PE=1 SV=4	22.4515	23.0979	22.8987	22.5096	21.2029	22.4419	22.8104	22.7299	22.621	22.9723	21.6571	22.8048	20.0664	22.34	22.29	22.346	22.9785	22.6076	21.716	22.6296	21.3121	22.3088		20	20	20	50	50	50	47.716	68.105	123350000	203	1	0.771405	0.934968	0.619133	1.02311	0.573861	22.4875	22.1702	22.2685	AHCY	0.23401	0.3867
Q14204	Q14204	Cytoplasmic dynein 1 heavy chain 1	DYNC1H1	sp|Q14204|DYHC1_HUMAN Cytoplasmic dynein 1 heavy chain 1 OS=Homo sapiens GN=DYNC1H1 PE=1 SV=5	21.9276	23.0685	22.7325	22.1674	21.6317	22.3128	22.6475	23.1984	22.9784	22.7379	20.9701	22.558	20.1761	22.0798	22.4337	22.7384	22.0359	22.6142	21.9192	23.1715	21.8589	22.2837		95	95	95	28.2	28.2	28.2	532.4	323.31	166160000	519	1	0.849669	0.930066	0.496666	1.12347	0.4853	22.3555	22.0998	22.396	DYNC1H1	0.187722	0.424632
P10412;P16403;P16402;P22492;Q02539	P10412;P16403;P16402	Histone H1.4;Histone H1.2;Histone H1.3	HIST1H1E;HIST1H1C;HIST1H1D	sp|P10412|H14_HUMAN Histone H1.4 OS=Homo sapiens GN=HIST1H1E PE=1 SV=2;sp|P16403|H12_HUMAN Histone H1.2 OS=Homo sapiens GN=HIST1H1C PE=1 SV=2;sp|P16402|H13_HUMAN Histone H1.3 OS=Homo sapiens GN=HIST1H1D PE=1 SV=2	22.7355	22.6572	22.4008	22.1488	22.0405	22.7359	22.6148	22.4517	22.644	22.3089	21.5828	21.8867	20.7791	22.2939	22.8638	22.4815	22.336	22.3159	22.1668	22.7111	21.5996	22.2741		5	5	5	22.4	22.4	22.4	21.865	16.153	116200000	83	5	0.625245	0.899206	0.285588	0.642616	0.410196	22.4762	21.9924	22.3535	HIST1H1E;HIST1H1C;HIST1H1D	0.107942	0.242886
P00751	P00751	Complement factor B;Complement factor B Ba fragment;Complement factor B Bb fragment	CFB	sp|P00751|CFAB_HUMAN Complement factor B OS=Homo sapiens GN=CFB PE=1 SV=2	17.0624	24.0972	22.9881	23.2587	23.9696	23.0118	23.7387	23.1064	22.4789	23.0309	16.8221	22.901	17.6087	23.7457	22.9016	24.0304	24.4401	23.6218	23.8547	23.481	17.2724	22.2582		22	22	22	32.1	32.1	32.1	85.532	268.99	222390000	367	1	0.124676	0.802192	2.47764	2.88157	2.48394	22.5895	21.3848	22.8003	CFB	0.936458	1.08913
P36955;CON__Q95121	P36955	Pigment epithelium-derived factor	SERPINF1	sp|P36955|PEDF_HUMAN Pigment epithelium-derived factor OS=Homo sapiens GN=SERPINF1 PE=1 SV=4	21.0627	23.5927	23.2082	20.9628	20.5983	18.0587	20.4167	21.0796	19.8608	23.1965	23.5385	21.8403	24.8825	23.6831	23.1227	23.0429	22.1809	23.4579	22.4227	22.1768	24.8771	22.2506		12	12	12	40.7	40.7	40.7	46.312	195.53	99008000	168	2	0.745255	0.950594	1.85477	1.7325	0.950508	21.1286	22.5831	23.0401	SERPINF1	0.701037	0.654824
P11766	P11766	Alcohol dehydrogenase class-3	ADH5	sp|P11766|ADHX_HUMAN Alcohol dehydrogenase class-3 OS=Homo sapiens GN=ADH5 PE=1 SV=4	22.8173	23.4808	22.9006	23.3225	21.8824	23.9768	23.1504	24.0228	23.4599	21.872	19.9996	22.141	19.6748	23.0138	22.9422	23.5366	23.4419	21.4733	18.6712	21.8447	19.6311	22.2503		14	14	14	49.7	49.7	49.7	39.724	145.4	156090000	211	1	0.556244	0.89169	0.653718	1.66786	1.89113	23.0758	22.0263	21.6487	ADH5	0.247082	0.630391
P63244	P63244	Guanine nucleotide-binding protein subunit beta-2-like 1;Guanine nucleotide-binding protein subunit beta-2-like 1, N-terminally processed	GNB2L1	sp|P63244|RACK1_HUMAN Receptor of activated protein C kinase 1 OS=Homo sapiens GN=RACK1 PE=1 SV=3	21.9115	20.8413	21.8172	22.335	22.4517	22.0863	22.5238	20.9157	21.4302	22.2994	23.1145	22.6036	23.4002	22.3743	22.6363	21.9125	22.5821	22.355	22.4758	22.1535	22.7399	22.2362		15	15	15	72.6	72.6	72.6	35.076	153.59	106910000	225	1	0.700078	0.927728	0.574718	0.879782	0.291642	21.9953	22.3054	22.4079	GNB2L1	0.217223	0.332527
P51991	P51991	Heterogeneous nuclear ribonucleoprotein A3	HNRNPA3	sp|P51991|ROA3_HUMAN Heterogeneous nuclear ribonucleoprotein A3 OS=Homo sapiens GN=HNRNPA3 PE=1 SV=2	22.1776	22.0512	22.0526	22.2899	22.2255	22.9598	22.2713	22.8842	22.6296	22.1881	21.8325	22.4058	21.0472	22.0367	21.8883	22.9438	21.7177	22.3112	22.0336	22.6517	22.0029	22.2191		10	10	10	33.9	33.9	33.9	39.594	199.36	131290000	241	1	0.284466	0.784545	0.310705	0.60079	0.440226	22.2897	22.1463	22.2213	HNRNPA3	0.117435	0.227077
Q96C19;Q9BUP0	Q96C19	EF-hand domain-containing protein D2	EFHD2	sp|Q96C19|EFHD2_HUMAN EF-hand domain-containing protein D2 OS=Homo sapiens GN=EFHD2 PE=1 SV=1	22.0634	21.9131	22.2673	22.1794	23.1604	22.1284	22.1326	21.7124	20.3589	22.3279	23.7615	22.3362	23.1664	22.8655	22.1877	22.4987	20.9294	22.1202	22.6987	20.8417	22.916	22.2174		11	11	11	46.7	46.7	46.7	26.697	116.71	81674000	145	2	0.29012	0.890069	0.410215	1.10269	0.827456	22.2635	22.3612	22.0275	EFHD2	0.155047	0.416779
P49773	P49773	Histidine triad nucleotide-binding protein 1	HINT1	sp|P49773|HINT1_HUMAN Histidine triad nucleotide-binding protein 1 OS=Homo sapiens GN=HINT1 PE=1 SV=2	23.0271	22.8591	22.5251	23.0767	22.1552	22.5566	22.7337	23.0575	23.3934	22.4909	21.5207	22.767	18.1263	22.2404	21.6693	22.5841	22.8649	22.1789	21.1128	22.2315	21.1279	22.2047		7	7	7	74.6	74.6	74.6	13.802	134.8	120580000	162	1	0.394195	0.888392	0.322282	1.78694	0.6861	22.7048	21.9423	21.9671	HINT1	0.121811	0.675399
P30153;P30154	P30153	Serine/threonine-protein phosphatase 2A 65 kDa regulatory subunit A alpha isoform	PPP2R1A	sp|P30153|2AAA_HUMAN Serine/threonine-protein phosphatase 2A 65 kDa regulatory subunit A alpha isoform OS=Homo sapiens GN=PPP2R1A PE=1 SV=4	20.6326	22.1394	20.4696	22.2829	22.9726	22.0611	22.4677	21.6167	22.0173	21.8642	23.195	21.9754	22.6744	22.7432	23.8137	22.2028	22.3788	21.8433	22.4426	21.4567	23.0183	22.2033		21	21	21	49.9	49.9	49.9	65.308	79.349	99004000	186	2	0.346513	0.884853	0.943765	0.574397	0.774983	21.8608	22.298	22.4509	PPP2R1A	0.35671	0.217102
P02749;CON__P17690	P02749	Beta-2-glycoprotein 1	APOH	sp|P02749|APOH_HUMAN Beta-2-glycoprotein 1 OS=Homo sapiens GN=APOH PE=1 SV=3	22.5612	23.5462	22.2534	22.7388	21.7951	22.2887	22.8002	23.3202	23.2788	22.4616	21.0066	22.1547	18.5596	22.2025	21.6836	23.2291	22.124	22.7135	20.8175	22.9877	21.3709	22.1854		12	12	12	49	49	49	38.298	163.87	180670000	216	2	0.109904	0.628865	0.549892	1.64986	0.892794	22.5691	21.8548	22.1323	APOH	0.20784	0.623588
P36952	P36952	Serpin B5	SERPINB5	sp|P36952|SPB5_HUMAN Serpin B5 OS=Homo sapiens GN=SERPINB5 PE=1 SV=2	22.15	22.1925	21.4266	22.5276	22.3411	22.9246	23.6535	22.3631	22.4089	21.7289	21.4681	21.6839	21.1949	22.1446	21.9925	22.7613	23.2427	22.5168	21.5475	21.7925	21.7572	22.1818		16	16	16	58.4	58.4	58.4	42.1	162.06	104760000	199	1	0.628744	0.901856	0.694547	0.461771	0.6228	22.4594	21.856	22.2301	SERPINB5	0.262514	0.174533
P52895	P52895	Aldo-keto reductase family 1 member C2	AKR1C2	sp|P52895|AK1C2_HUMAN Aldo-keto reductase family 1 member C2 OS=Homo sapiens GN=AKR1C2 PE=1 SV=3	22.5105	22.9042	22.2126	22.8573	22.0479	24.0219	21.7931	23.1918	22.7874	22.7316	21.5664	22.8296	17.3104	22.2866	21.0503	23.1305	22.7253	22.5526	21.3411	22.6358	21.314	22.181		22	5	5	73.7	24.1	24.1	36.735	138	152470000	119	1	0.104167	0.6935	0.740663	2.0529	0.840626	22.6211	21.8148	22.1071	AKR1C2	0.279944	0.775925
P05164	P05164	Myeloperoxidase;Myeloperoxidase;89 kDa myeloperoxidase;84 kDa myeloperoxidase;Myeloperoxidase light chain;Myeloperoxidase heavy chain	MPO	sp|P05164|PERM_HUMAN Myeloperoxidase OS=Homo sapiens GN=MPO PE=1 SV=1	23.8457	23.1122	21.8559	24.4728	22.7231	22.7597	23.9542	21.7435	22.2792	21.5535	22.3441	21.5037	20.9474	21.6546	20.6331	21.4431	24.5563	20.9421	21.0573	21.5153	20.8774	22.1797		28	28	25	47	47	43.1	83.868	323.31	330030000	518	1	0.669174	0.874209	0.896882	0.479332	1.35102	23.2462	21.718	21.5749	MPO	0.33899	0.181171
P61916	P61916	Epididymal secretory protein E1	NPC2	sp|P61916|NPC2_HUMAN Epididymal secretory protein E1 OS=Homo sapiens GN=NPC2 PE=1 SV=1	23.01	23.8836	22.8596	23.4266	22.2395	21.3183	22.2544	23.9565	23.3856	23.2754	21.2762	22.2116	19.502	22.0569	21.3597	21.9261	22.7555	21.9767	20.4214	21.7862	20.8589	22.1781		5	5	5	45.7	45.7	45.7	16.57	117.92	116710000	218	1	0.45836	0.924368	0.853338	1.51606	0.775906	22.7131	22.2377	21.5835	NPC2	0.322531	0.573017
P24158	P24158	Myeloblastin	PRTN3	sp|P24158|PRTN3_HUMAN Myeloblastin OS=Homo sapiens GN=PRTN3 PE=1 SV=3	21.2867	23.0496	22.948	21.4391	21.9288	22.3196	21.7733	23.2985	22.9733	23.0649	21.0011	23.0151	20.5835	22.3382	22.4265	22.63	21.0585	22.8262	21.3779	22.6975	21.6766	22.1768		7	7	7	38.3	38.3	38.3	27.807	35.484	433870000	208	1	0.243943	0.683923	0.695588	1.09372	0.713817	22.1064	22.325	22.099	PRTN3	0.262908	0.413386
P63241;Q6IS14;Q9GZV4	P63241;Q6IS14;Q9GZV4	Eukaryotic translation initiation factor 5A-1;Eukaryotic translation initiation factor 5A-1-like;Eukaryotic translation initiation factor 5A-2	EIF5A;EIF5AL1;EIF5A2	sp|P63241|IF5A1_HUMAN Eukaryotic translation initiation factor 5A-1 OS=Homo sapiens GN=EIF5A PE=1 SV=2;sp|Q6IS14|IF5AL_HUMAN Eukaryotic translation initiation factor 5A-1-like OS=Homo sapiens GN=EIF5AL1 PE=2 SV=2;sp|Q9GZV4|IF5A2_HUMAN Eukaryotic translatio	23.2027	21.1117	22.1247	21.0886	22.6096	20.8692	22.4615	20.8523	20.9252	17.1902	23.1343	21.8693	23.7112	23.8092	22.501	23.1149	21.6328	22.2941	24.6134	22.4897	24.0872	22.1758		10	10	10	63.6	63.6	63.6	16.832	254.61	106490000	246	3	0.376532	0.905043	0.904129	2.31709	1.05395	21.924	21.6417	22.9618	EIF5A;EIF5AL1;EIF5A2	0.341728	0.875778
O43776	O43776	Asparagine--tRNA ligase, cytoplasmic	NARS	sp|O43776|SYNC_HUMAN Asparagine--tRNA ligase, cytoplasmic OS=Homo sapiens GN=NARS PE=1 SV=1	21.6259	22.201	21.7592	22.5791	21.7329	22.5946	22.5637	22.2295	22.3986	22.5358	22.0323	22.0531	20.8105	21.4755	23.2424	21.7671	22.6922	22.0274	21.8755	23.1537	21.9956	22.1593		19	19	19	41.6	41.6	41.6	62.942	323.31	103620000	234	1	0.377545	0.869186	0.439093	0.600228	0.624615	22.1509	21.9336	22.3934	NARS	0.165962	0.226865
P99999;P00004;CON__P62894	P99999	Cytochrome c	CYCS	sp|P99999|CYC_HUMAN Cytochrome c OS=Homo sapiens GN=CYCS PE=1 SV=2	19.6725	19.9672	21.9185	20.2202	24.071	24.4593	23.4633	21.2371	21.2442	19.1078	22.8816	22.5661	23.9572	23.7352	23.3209	23.108	22.0696	21.6084	22.117	21.62	22.7836	22.149		7	7	7	56.2	56.2	56.2	11.749	38.789	105920000	153	3	0.814861	0.971584	2.04918	1.70201	0.697181	21.9674	22.1042	22.3754	CYCS	0.774518	0.6433
Q14764	Q14764	Major vault protein	MVP	sp|Q14764|MVP_HUMAN Major vault protein OS=Homo sapiens GN=MVP PE=1 SV=4	20.5856	22.7338	22.6464	22.3169	21.3095	22.8072	22.6562	24.0121	22.9229	22.7445	19.9002	23.4674	20.0058	21.3654	21.7201	21.8523	23.3606	22.2687	21.5805	22.9852	21.3052	22.1213		33	33	33	50.6	50.6	50.6	99.326	323.31	135380000	293	1	0.985403	0.99662	0.861878	1.65184	0.762527	22.1508	22.0597	22.1532	MVP	0.325759	0.624335
O75368	O75368	SH3 domain-binding glutamic acid-rich-like protein	SH3BGRL	sp|O75368|SH3L1_HUMAN SH3 domain-binding glutamic acid-rich-like protein OS=Homo sapiens GN=SH3BGRL PE=1 SV=1	21.2417	21.3814	22.0323	18.0126	23.4859	22.6534	23.4979	18.0869	18.3144	18.6129	23.3269	20.354	24.5587	23.9297	24.4361	22.4172	21.359	22.8859	25.6621	23.2561	24.6321	22.1018		7	7	7	70.2	70.2	70.2	12.774	53.712	145900000	253	1	0.413353	0.931109	1.88532	2.84226	1.47322	21.7579	21.0262	23.5212	SH3BGRL	0.712584	1.07427
Q15365	Q15365	Poly(rC)-binding protein 1	PCBP1	sp|Q15365|PCBP1_HUMAN Poly(rC)-binding protein 1 OS=Homo sapiens GN=PCBP1 PE=1 SV=2	21.7336	24.0938	21.3372	22.167	23.4714	23.6058	24.3411	22.1341	22.2316	21.1819	17.0992	21.8733	21.1984	22.5846	20.1839	22.7906	23.3041	22.5617	21.6646	23.494	21.0372	22.0995		14	14	11	60.4	60.4	51.7	37.497	183.1	135780000	182	1	0.88204	0.971342	1.19982	1.8763	1.22867	22.9643	21.1862	22.148	PCBP1	0.45349	0.709174
P78417	P78417	Glutathione S-transferase omega-1	GSTO1	sp|P78417|GSTO1_HUMAN Glutathione S-transferase omega-1 OS=Homo sapiens GN=GSTO1 PE=1 SV=2	22.8133	22.4165	22.0411	22.5852	22.2272	22.4749	22.2863	22.1446	22.2162	22.9516	22.0538	22.7091	20.6634	21.4921	22.0086	22.2684	22.7002	22.2804	20.6256	22.1934	20.7446	22.0903		12	12	12	54.8	54.8	54.8	27.566	27.167	93505000	117	1	0.554295	0.889949	0.252444	0.765497	0.810853	22.4064	22.033	21.8316	GSTO1	0.0954147	0.289331
Q13838;O00148	Q13838;O00148	Spliceosome RNA helicase DDX39B;ATP-dependent RNA helicase DDX39A	DDX39B;DDX39A	sp|Q13838|DX39B_HUMAN Spliceosome RNA helicase DDX39B OS=Homo sapiens GN=DDX39B PE=1 SV=1;sp|O00148|DX39A_HUMAN ATP-dependent RNA helicase DDX39A OS=Homo sapiens GN=DDX39A PE=1 SV=2	23.2087	23.0572	21.9002	22.9691	22.0769	22.4997	22.3335	22.693	22.9364	22.4039	21.3547	22.1792	19.409	22.0067	21.2313	22.1476	22.8852	22.2821	21.2061	22.1579	20.7441	22.0801		15	15	15	43.7	43.7	43.7	48.991	88.871	110090000	236	2	0.593423	0.892138	0.509357	1.19265	0.758255	22.5779	21.8547	21.8078	DDX39B;DDX39A	0.192519	0.450779
O60664	O60664	Perilipin-3	PLIN3	sp|O60664|PLIN3_HUMAN Perilipin-3 OS=Homo sapiens GN=PLIN3 PE=1 SV=3	22.6199	22.7448	22.5397	22.5362	22.2368	22.2144	22.5913	22.8452	23.3156	23.1203	20.8621	23.0661	18.9415	21.8138	21.2874	22.5662	22.2839	21.8797	20.6646	22.4897	20.9829	22.0763		13	13	13	44.7	44.7	44.7	47.074	309.89	86001000	174	1	0.376395	0.944392	0.198474	1.60836	0.763154	22.4976	21.995	21.7363	PLIN3	0.0750162	0.607902
Q99880;Q99879;Q99877;Q93079;Q5QNW6;P62807;P58876;P57053;O60814;Q8N257;Q16778;P33778;P23527;P06899;Q96A08	Q99880;Q99879;Q99877;Q93079;Q5QNW6;P62807;P58876;P57053;O60814;Q8N257;Q16778;P33778;P23527;P06899	Histone H2B type 1-L;Histone H2B type 1-M;Histone H2B type 1-N;Histone H2B type 1-H;Histone H2B type 2-F;Histone H2B type 1-C/E/F/G/I;Histone H2B type 1-D;Histone H2B type F-S;Histone H2B type 1-K;Histone H2B type 3-B;Histone H2B type 2-E;Histone H2B type 1-B;Histone H2B type 1-O;Histone H2B type 1-J	HIST1H2BL;HIST1H2BM;HIST1H2BN;HIST1H2BH;HIST2H2BF;HIST1H2BC;HIST1H2BD;H2BFS;HIST1H2BK;HIST3H2BB;HIST2H2BE;HIST1H2BB;HIST1H2BO;HIST1H2BJ	sp|Q99880|H2B1L_HUMAN Histone H2B type 1-L OS=Homo sapiens GN=HIST1H2BL PE=1 SV=3;sp|Q99879|H2B1M_HUMAN Histone H2B type 1-M OS=Homo sapiens GN=HIST1H2BM PE=1 SV=3;sp|Q99877|H2B1N_HUMAN Histone H2B type 1-N OS=Homo sapiens GN=HIST1H2BN PE=1 SV=3;sp|Q93079|	22.5536	22.6827	22.8889	22.6805	22.3503	22.0365	23.4169	23.5174	22.8618	23.1615	21.4928	22.8169	15.861	22.6772	21.6801	21.9198	23.1893	22.2074	20.7651	22.4535	20.2876	22.0715		4	4	4	27	27	27	13.952	101.41	108580000	136	15	0.360203	0.889171	0.43246	2.67998	0.992395	22.6585	21.7698	21.7861	HIST1H2BL;HIST1H2BM;HIST1H2BN;HIST1H2BH;HIST2H2BF;HIST1H2BC;HIST1H2BD;H2BFS;HIST1H2BK;HIST3H2BB;HIST2H2BE;HIST1H2BB;HIST1H2BO;HIST1H2BJ	0.163454	1.01294
P00505	P00505	Aspartate aminotransferase, mitochondrial	GOT2	sp|P00505|AATM_HUMAN Aspartate aminotransferase, mitochondrial OS=Homo sapiens GN=GOT2 PE=1 SV=3	22.7122	22.3977	21.2661	21.8166	22.5892	22.7418	23.2185	21.4878	22.2105	21.6502	21.6391	22.5209	20.1534	22.5676	20.9186	22.6135	23.4793	23.005	21.1221	22.4183	20.936	22.0697		15	15	15	45.6	45.6	45.6	47.517	320.79	90048000	151	1	0.455041	0.904312	0.651344	0.828136	1.06358	22.3917	21.7471	22.0704	GOT2	0.246185	0.313006
P27348	P27348	14-3-3 protein theta	YWHAQ	sp|P27348|1433T_HUMAN 14-3-3 protein theta OS=Homo sapiens GN=YWHAQ PE=1 SV=1	23.1372	22.5706	22.0549	22.2407	22.275	22.3713	22.4891	22.2063	23.165	23.0995	21.4389	22.8688	19.222	22.1152	21.0637	22.3792	23.1038	22.0039	21.0015	21.7773	20.7445	22.0633		12	10	10	46.9	39.6	39.6	27.764	278.67	98175000	232	1	0.73198	0.950722	0.347608	1.37884	0.849658	22.4484	22.0165	21.7248	YWHAQ	0.131383	0.521152
P13667	P13667	Protein disulfide-isomerase A4	PDIA4	sp|P13667|PDIA4_HUMAN Protein disulfide-isomerase A4 OS=Homo sapiens GN=PDIA4 PE=1 SV=2	22.1261	21.548	21.3975	22.3288	22.0594	22.6826	23.1211	21.5657	22.0522	21.8616	21.1715	22.6454	21.175	22.0325	21.1355	22.6756	22.8463	22.6643	21.5854	22.6679	21.8064	22.0547		22	22	22	41.4	41.4	41.4	72.932	323.31	91620000	240	1	0.183696	0.889742	0.604102	0.528417	0.676275	22.1805	21.7863	22.1974	PDIA4	0.228329	0.199723
P00747;CON__P06868;P08519	P00747	Plasminogen;Plasmin heavy chain A;Activation peptide;Angiostatin;Plasmin heavy chain A, short form;Plasmin light chain B	PLG	sp|P00747|PLMN_HUMAN Plasminogen OS=Homo sapiens GN=PLG PE=1 SV=2	17.8668	21.7706	22.9027	21.1567	23.1022	22.098	18.3379	20.0169	20.6474	20.9227	23.5274	16.4018	24.9035	24.2332	24.0156	24.1962	23.7961	22.2412	24.1554	22.4837	24.35	22.0536		29	29	29	47.7	47.7	47.7	90.568	323.31	512250000	347	3	0.134842	0.695899	2.11186	2.95557	0.868894	21.0335	21.5218	23.6055	PLG	0.798207	1.1171
Q9NZL9	Q9NZL9	Methionine adenosyltransferase 2 subunit beta	MAT2B	sp|Q9NZL9|MAT2B_HUMAN Methionine adenosyltransferase 2 subunit beta OS=Homo sapiens GN=MAT2B PE=1 SV=1	22.6297	23.5309	22.5241	23.1158	22.4636	22.3374	23.0416	23.612	23.3949	23.2999	20.7697	23.286	17.9321	22.5514	20.7213	21.9987	22.931	22.1302	19.2806	22.5644	18.7543	22.0414		7	7	7	26	26	26	37.551	25.389	283270000	67	1	0.562488	0.843569	0.432878	2.08772	1.64599	22.8062	22.1209	21.1972	MAT2B	0.163613	0.789083
Q15185	Q15185	Prostaglandin E synthase 3	PTGES3	sp|Q15185|TEBP_HUMAN Prostaglandin E synthase 3 OS=Homo sapiens GN=PTGES3 PE=1 SV=1	21.7216	23.0297	21.8162	20.9847	22.3348	22.197	23.0837	21.7674	22.4098	22.3375	22.0913	22.1934	20.6328	22.0711	21.3888	22.5325	22.8685	22.5799	20.937	22.355	21.3926	22.0345		5	5	5	35.6	35.6	35.6	18.697	150.95	109090000	142	1	0.697164	0.904198	0.745317	0.608375	0.749706	22.1668	21.929	22.0078	PTGES3	0.281703	0.229944
P18206	P18206	Vinculin	VCL	sp|P18206|VINC_HUMAN Vinculin OS=Homo sapiens GN=VCL PE=1 SV=4	20.1143	23.5746	23.122	22.8674	20.025	22.5626	23.1163	24.3454	23.6262	23.3406	20.9164	23.7024	17.5381	21.8936	20.634	22.2679	23.3207	22.5155	19.9144	23.284	20.0406	22.0344		32	32	32	37.8	37.8	37.8	123.8	323.31	147810000	297	1	0.211088	0.891812	1.48532	2.36887	1.48331	22.1974	22.1947	21.711	VCL	0.561398	0.895347
P42330;P17516	P42330	Aldo-keto reductase family 1 member C3	AKR1C3	sp|P42330|AK1C3_HUMAN Aldo-keto reductase family 1 member C3 OS=Homo sapiens GN=AKR1C3 PE=1 SV=4	24.154	24.9865	22.5202	24.69	23.2402	19.6004	23.1196	24.5234	24.7778	23.3518	21.1565	22.5803	17.8611	23.9175	20.4004	20.0118	24.9826	20.5321	16.2226	22.9849	17.0938	22.0337		19	10	10	71.8	52	52	36.853	142.89	235310000	379	2	0.129278	0.838314	1.8142	2.42503	3.06009	23.1873	22.5955	20.3183	AKR1C3	0.685702	0.916574
Q13813	Q13813	Spectrin alpha chain, non-erythrocytic 1	SPTAN1	sp|Q13813|SPTN1_HUMAN Spectrin alpha chain, non-erythrocytic 1 OS=Homo sapiens GN=SPTAN1 PE=1 SV=3	22.6733	23.3859	21.8926	22.6958	20.4406	22.3236	22.4292	23.1169	23.3639	22.752	20.0733	22.4895	19.2078	21.8624	21.4223	22.4619	22.229	22.1938	21.0598	22.9544	21.3271	22.0169		75	75	75	41.7	41.7	41.7	284.54	323.31	149210000	384	1	0.824293	0.929113	0.922507	1.59461	0.691262	22.263	21.838	21.9498	SPTAN1	0.348675	0.602706
O95336	O95336	6-phosphogluconolactonase	PGLS	sp|O95336|6PGL_HUMAN 6-phosphogluconolactonase OS=Homo sapiens GN=PGLS PE=1 SV=2	23.091	24.423	22.34	23.2522	22.0876	21.6343	22.9464	23.7713	23.4434	22.887	21.2385	21.6083	16.78	22.3563	21.6512	21.9563	23.1326	22.1834	20.0812	21.8463	19.6325	22.0163		11	11	11	62	62	62	27.547	91.674	137540000	251	1	0.451853	0.916204	0.914531	2.36619	1.22364	22.8249	21.7264	21.4976	PGLS	0.34566	0.894335
P23141;Q9UKY3	P23141	Liver carboxylesterase 1	CES1	sp|P23141|EST1_HUMAN Liver carboxylesterase 1 OS=Homo sapiens GN=CES1 PE=1 SV=2	22.1821	23.3023	22.0251	22.8676	20.8731	22.5937	22.5516	23.4047	23.5572	21.9944	19.6859	21.8731	17.7812	21.7202	22.0578	23.2267	22.4444	23.2683	21.286	22.1675	21.402	22.0126		29	29	29	61	61	61	62.52	323.31	264360000	401	2	0.101922	0.6684	0.77344	2.05666	0.787334	22.3422	21.431	22.2647	CES1	0.292333	0.777343
P49368	P49368	T-complex protein 1 subunit gamma	CCT3	sp|P49368|TCPG_HUMAN T-complex protein 1 subunit gamma OS=Homo sapiens GN=CCT3 PE=1 SV=4	20.5644	22.1716	22.3415	19.746	23.0151	23.1975	23.5737	23.2496	21.5178	22.8884	20.387	22.4376	20.5319	23.3214	21.7325	21.6536	22.3102	22.4422	21.3817	22.1114	21.5853	22.0076		24	24	24	51.6	51.6	51.6	60.533	121.78	126680000	267	1	0.639494	0.888021	1.42453	1.24244	0.400489	22.0871	22.0477	21.8881	CCT3	0.53842	0.469597
P13010	P13010	X-ray repair cross-complementing protein 5	XRCC5	sp|P13010|XRCC5_HUMAN X-ray repair cross-complementing protein 5 OS=Homo sapiens GN=XRCC5 PE=1 SV=3	21.1545	21.6744	22.8187	21.4776	21.7515	22.3042	22.1319	22.1325	21.8175	21.8785	21.7476	21.9951	21.0721	21.6122	23.0485	22.0634	21.5215	22.0775	22.3703	23.329	22.1449	22.0059		20	20	20	34.8	34.8	34.8	82.704	90.187	91422000	276	1	0.386248	0.874675	0.558003	0.343013	0.62318	21.9018	21.7508	22.365	XRCC5	0.210905	0.129647
P09972	P09972	Fructose-bisphosphate aldolase C	ALDOC	sp|P09972|ALDOC_HUMAN Fructose-bisphosphate aldolase C OS=Homo sapiens GN=ALDOC PE=1 SV=2	22.6889	21.1936	22.6097	21.859	21.9567	22.7419	22.4084	21.342	18.099	21.7911	23.4422	20.0068	23.6061	22.4937	21.2987	22.5766	21.8846	22.7594	22.8127	20.3056	24.1469	22.0011		8	5	5	31.6	22	22	39.455	134.55	97258000	145	1	0.188016	0.89414	0.567422	1.96174	1.2315	22.2083	21.5401	22.2549	ALDOC	0.214465	0.741467
O14818;Q8TAA3	O14818	Proteasome subunit alpha type-7	PSMA7	sp|O14818|PSA7_HUMAN Proteasome subunit alpha type-7 OS=Homo sapiens GN=PSMA7 PE=1 SV=1	23.0461	22.1886	22.1017	16.4014	22.5262	20.9904	22.0677	21.5247	22.8245	22.1635	22.8885	18.8141	23.1516	22.931	23.3207	22.9297	22.9916	21.985	23.1597	21.0117	22.9774	21.9998		10	10	10	56.9	56.9	56.9	27.887	323.31	127790000	213	2	0.733773	0.951436	2.26052	1.53037	0.830035	21.3317	22.0426	22.6251	PSMA7	0.854396	0.578426
P20618	P20618	Proteasome subunit beta type-1	PSMB1	sp|P20618|PSB1_HUMAN Proteasome subunit beta type-1 OS=Homo sapiens GN=PSMB1 PE=1 SV=2	21.9774	20.3954	21.677	22.3455	22.8848	22.0676	21.4636	20.9596	20.6617	21.1208	23.2509	21.3555	23.6329	22.6529	21.8656	22.2225	22.432	21.968	22.8739	21.1837	22.5996	21.9805		8	8	8	46.1	46.1	46.1	26.489	112.99	73372000	106	1	0.506861	0.891604	0.782337	1.20417	0.556373	21.8302	21.9478	22.1636	PSMB1	0.295695	0.455133
P62826	P62826	GTP-binding nuclear protein Ran	RAN	sp|P62826|RAN_HUMAN GTP-binding nuclear protein Ran OS=Homo sapiens GN=RAN PE=1 SV=3	19.4071	23.3081	23.3799	22.2303	21.0119	21.9217	22.7644	24.0822	23.511	22.8	19.2496	22.2887	21.8108	21.7928	22.9175	22.4672	23.0306	22.0107	18.3674	23.5003	19.3615	21.9626		6	6	6	35.6	35.6	35.6	24.423	44.872	129020000	164	1	0.736995	0.946167	1.41174	1.56253	1.98937	22.0034	22.2193	21.665	RAN	0.533589	0.59058
P50502;Q8NFI4;Q8IZP2	P50502;Q8NFI4;Q8IZP2	Hsc70-interacting protein;Putative protein FAM10A5;Putative protein FAM10A4	ST13;ST13P5;ST13P4	sp|P50502|F10A1_HUMAN Hsc70-interacting protein OS=Homo sapiens GN=ST13 PE=1 SV=2;sp|Q8NFI4|F10A5_HUMAN Putative protein FAM10A5 OS=Homo sapiens GN=ST13P5 PE=5 SV=1;sp|Q8IZP2|ST134_HUMAN Putative protein FAM10A4 OS=Homo sapiens GN=ST13P4 PE=5 SV=1	20.8633	22.1659	24.0893	22.7148	21.5511	23.6458	22.9227	24.0952	22.6067	23.7743	20.8251	24.6025	17.668	22.098	17.2367	20.5827	22.945	23.1827	21.1011	21.6158	20.9124	21.9619		11	11	11	38.8	38.8	38.8	41.331	137.02	163800000	242	3	0.292089	0.869853	1.13466	2.39573	1.96782	22.5647	22.2386	21.0823	ST13;ST13P5;ST13P4	0.428863	0.905503
P35754	P35754	Glutaredoxin-1	GLRX	sp|P35754|GLRX1_HUMAN Glutaredoxin-1 OS=Homo sapiens GN=GLRX PE=1 SV=2	22.1124	22.4283	22.9095	21.9033	21.7043	22.9179	22.6783	23.113	22.5954	22.4018	19.6281	22.8202	17.9005	21.8463	22.0547	22.3585	22.0548	22.5485	21.0712	22.6163	21.4433	21.9575		4	4	4	43.4	43.4	43.4	11.776	109.35	87726000	117	1	0.385346	0.909508	0.485867	1.95501	0.575119	22.3791	21.4722	22.0211	GLRX	0.183641	0.738925
P04432;P01597	P04432;P01597	Ig kappa chain V-I region Daudi;Ig kappa chain V-I region DEE		sp|P04432|KVD39_HUMAN Immunoglobulin kappa variable 1D-39 OS=Homo sapiens GN=IGKV1D-39 PE=3 SV=2;sp|P01597|KV139_HUMAN Immunoglobulin kappa variable 1-39 OS=Homo sapiens GN=IGKV1-39 PE=1 SV=2	22.233	23.3639	22.0937	23.6156	21.6588	22.6286	22.4971	22.622	23.4209	22.5065	19.4273	22.5329	19.6874	21.2437	21.0401	22.7894	22.3859	22.4784	20.3473	21.7421	20.5106	21.9441		3	3	2	29.1	29.1	15.4	12.737	22.616	149750000	127	2	0.359871	0.841953	0.69541	1.55722	0.990971	22.5844	21.6344	21.6134		0.26284	0.588575
P52907	P52907	F-actin-capping protein subunit alpha-1	CAPZA1	sp|P52907|CAZA1_HUMAN F-actin-capping protein subunit alpha-1 OS=Homo sapiens GN=CAPZA1 PE=1 SV=3	23.5737	21.2395	17.8009	20.6493	22.9758	21.0838	22.0104	20.089	20.6452	19.6106	23.0268	20.5186	23.6811	22.9991	22.7481	22.3813	23.6343	21.8547	24.0604	22.0538	23.9814	21.9342		10	8	8	61.5	52.1	52.1	32.922	220.71	98989000	189	1	0.0993899	0.887693	1.87936	1.6628	0.924789	21.3333	21.5101	22.9591	CAPZA1	0.710332	0.628478
P06727;CON__Q32PJ2	P06727	Apolipoprotein A-IV	APOA4	sp|P06727|APOA4_HUMAN Apolipoprotein A-IV OS=Homo sapiens GN=APOA4 PE=1 SV=3	22.0126	22.089	22.4585	21.6901	21.9515	22.2209	21.5331	22.2236	22.1652	22.9343	21.5273	22.391	21.0808	21.9723	21.6887	21.8744	21.4996	21.8987	21.8303	22.0085	21.4424	21.9282		19	19	19	53.3	53.3	53.3	45.398	128.26	70957000	142	2	0.621274	0.891509	0.311757	0.599976	0.212893	21.9937	22.0421	21.7489	APOA4	0.117833	0.22677
P31025;Q5VSP4	P31025	Lipocalin-1	LCN1	sp|P31025|LCN1_HUMAN Lipocalin-1 OS=Homo sapiens GN=LCN1 PE=1 SV=1	17.7781	19.8933	25.3888	16.2376	23.372	22.1335	21.6816	17.8485	18.3109	18.1707	25.3484	22.6301	24.6692	21.6421	26.964	21.7971	19.5136	20.1839	26.6012	25.7502	24.4791	21.9235		10	10	10	57.4	57.4	57.4	19.25	191.99	911950000	454	2	0.312047	0.749252	3.18553	3.16845	3.09133	20.9264	21.2314	23.6127	LCN1	1.20402	1.19756
P11216	P11216	Glycogen phosphorylase, brain form	PYGB	sp|P11216|PYGB_HUMAN Glycogen phosphorylase, brain form OS=Homo sapiens GN=PYGB PE=1 SV=5	21.7307	21.8746	21.7049	23.018	22.0688	22.0531	22.2549	22.3331	22.6802	22.4297	21.5167	22.482	19.5952	22.0338	21.6228	22.1887	22.3626	22.2935	20.7524	22.2514	21.0077	21.9169		34	28	26	51.5	44.4	41.4	96.695	153.42	79108000	192	1	0.566605	0.914521	0.449656	1.07123	0.667005	22.1007	21.8672	21.7827	PYGB	0.169954	0.404889
P52272	P52272	Heterogeneous nuclear ribonucleoprotein M	HNRNPM	sp|P52272|HNRPM_HUMAN Heterogeneous nuclear ribonucleoprotein M OS=Homo sapiens GN=HNRNPM PE=1 SV=3	21.3771	21.0938	23.6688	22.6211	21.7548	20.7722	21.3744	21.6792	20.6153	21.8371	23.463	21.1192	22.0066	20.8313	24.3892	21.7471	20.0163	21.521	22.6673	23.8366	21.5594	21.9024		25	25	25	46.4	46.4	46.4	77.515	159.06	132590000	260	1	0.623081	0.888198	1.00691	0.955046	1.50101	21.8089	21.6502	22.2481	HNRNPM	0.380577	0.360974
P01780;A0A0B4J1V1;P01763;P01762;A0A0B4J1X8	P01780;A0A0B4J1V1;P01763;P01762	Ig heavy chain V-III region JON;Ig heavy chain V-III region WEA;Ig heavy chain V-III region TRO	IGHV3-21	sp|P01780|HV307_HUMAN Immunoglobulin heavy variable 3-7 OS=Homo sapiens GN=IGHV3-7 PE=1 SV=2;sp|A0A0B4J1V1|HV321_HUMAN Immunoglobulin heavy variable 3-21 OS=Homo sapiens GN=IGHV3-21 PE=1 SV=1;sp|P01763|HV348_HUMAN Immunoglobulin heavy variable 3-48 OS=Homo	22.0228	23.3355	22.6126	22.7904	21.0987	21.87	22.6254	23.1701	22.6438	23.262	18.0427	22.3702	18.7016	21.8253	20.5077	22.384	22.0464	22.6337	21.4548	23.0495	21.3819	21.8966		3	2	1	26.5	17.1	7.7	12.943	114.98	125000000	112	5	0.125291	0.696538	0.731643	2.15313	0.867667	22.3365	21.4308	21.9226	IGHV3-21	0.276535	0.813805
A0A0B4J1V0	A0A0B4J1V0	Immunoglobulin heavy variable 3-15	IGHV3-15	sp|A0A0B4J1V0|HV315_HUMAN Immunoglobulin heavy variable 3-15 OS=Homo sapiens GN=IGHV3-15 PE=3 SV=1	22.0298	22.6603	22.4332	21.8653	21.4157	22.2625	22.3661	23.1752	22.9133	22.1805	20.2005	22.5438	18.9141	21.9811	21.4407	22.415	22.5162	22.2641	20.7821	22.112	21.2478	21.8914		4	4	3	42	42	36.1	12.926	139.45	138850000	78	1	0.43607	0.851835	0.415276	1.56418	0.667046	22.1475	21.7012	21.8254	IGHV3-15	0.156959	0.591206
Q16881	Q16881	Thioredoxin reductase 1, cytoplasmic	TXNRD1	sp|Q16881|TRXR1_HUMAN Thioredoxin reductase 1, cytoplasmic OS=Homo sapiens GN=TXNRD1 PE=1 SV=3	21.2281	23.2604	22.2968	22.2368	20.7585	22.6136	22.9725	23.4711	23.0747	22.8292	18.8553	22.724	16.0668	22.399	20.8048	23.1714	21.9753	23.1022	21.152	23.1154	21.5652	21.8892		21	21	20	49	49	46.7	70.905	130.21	141610000	266	1	0.533962	0.872829	0.906033	2.79241	1.00465	22.1953	21.3457	22.1266	TXNRD1	0.342448	1.05543
P39687;O95626;O43423	P39687	Acidic leucine-rich nuclear phosphoprotein 32 family member A	ANP32A	sp|P39687|AN32A_HUMAN Acidic leucine-rich nuclear phosphoprotein 32 family member A OS=Homo sapiens GN=ANP32A PE=1 SV=1	20.2115	21.3891	21.683	19.1898	22.5666	23.5565	22.1619	22.9645	23.1858	20.37	21.4221	21.362	21.0745	22.7409	22.4334	23.6075	19.8929	22.3828	21.5951	22.4138	23.0132	21.8675		8	8	5	31.3	31.3	16.9	28.585	222.33	101680000	131	3	0.385108	0.875192	1.46281	1.08238	1.18772	21.5369	21.8742	22.1913	ANP32A	0.552889	0.4091
P50990	P50990	T-complex protein 1 subunit theta	CCT8	sp|P50990|TCPQ_HUMAN T-complex protein 1 subunit theta OS=Homo sapiens GN=CCT8 PE=1 SV=4	21.7675	22.7555	22.4427	22.0548	21.6293	22.2538	22.3832	22.9854	23.0585	22.2584	20.7282	22.2738	16.7217	22.0786	21.5166	22.6398	22.2427	22.6942	20.8365	22.6429	21.2172	21.8658		27	27	27	62.8	62.8	62.8	59.62	159.69	117330000	226	1	0.410179	0.883291	0.394967	2.21922	0.770011	22.1838	21.4435	21.97	CCT8	0.149283	0.838786
P30520;Q8N142	P30520	Adenylosuccinate synthetase isozyme 2	ADSS	sp|P30520|PURA2_HUMAN Adenylosuccinate synthetase isozyme 2 OS=Homo sapiens GN=ADSS PE=1 SV=3	21.049	21.041	22.5511	21.2659	21.3136	23.0531	22.4724	22.276	20.9709	22.4021	21.8257	21.7842	20.7316	21.302	23.0444	21.7525	21.7634	21.9752	22.2003	22.4512	21.6549	21.8515		12	12	12	37.1	37.1	37.1	50.097	131.1	71498000	167	2	0.877179	0.984045	0.841174	0.635452	0.494998	21.8209	21.6132	22.1203	ADSS	0.317934	0.240178
P38646	P38646	Stress-70 protein, mitochondrial	HSPA9	sp|P38646|GRP75_HUMAN Stress-70 protein, mitochondrial OS=Homo sapiens GN=HSPA9 PE=1 SV=2	22.4068	23.0714	22.9609	22.4765	21.1984	22.3832	22.2943	23.368	23.0703	23.2139	20.7729	23.1129	14.7517	22.0299	20.8369	22.1683	22.2519	22.4422	20.1909	22.7448	20.9842	21.8443		19	19	19	38.1	38.1	38.1	73.68	204.97	164080000	167	1	0.288541	0.803765	0.609169	3.1048	0.97382	22.3988	21.4742	21.6599	HSPA9	0.230244	1.17351
P27695	P27695	DNA-(apurinic or apyrimidinic site) lyase;DNA-(apurinic or apyrimidinic site) lyase, mitochondrial	APEX1	sp|P27695|APEX1_HUMAN DNA-(apurinic or apyrimidinic site) lyase OS=Homo sapiens GN=APEX1 PE=1 SV=2	22.4814	20.4628	22.4567	21.2405	22.4707	21.0617	22.2722	17.7272	18.6377	20.9406	23.8281	21.19	23.6273	23.1283	22.1625	22.7716	23.1832	21.5094	23.0817	21.4768	22.6962	21.8289		14	14	14	57.5	57.5	57.5	35.554	107.67	87360000	174	1	0.210364	0.813433	0.837772	2.42022	0.70767	21.778	21.297	22.4116	APEX1	0.316648	0.914757
Q04760	Q04760	Lactoylglutathione lyase	GLO1	sp|Q04760|LGUL_HUMAN Lactoylglutathione lyase OS=Homo sapiens GN=GLO1 PE=1 SV=4	22.9746	23.5678	22.346	23.2089	21.3945	22.3593	23.051	23.2263	23.1096	22.7402	20.6482	21.9765	15.7751	21.6878	19.6896	22.3816	22.5779	22.4463	20.1044	22.6131	20.4684	21.826		10	10	10	54.9	54.9	54.9	20.777	68.275	117520000	138	1	0.382479	0.886109	0.725313	2.60182	1.31379	22.7003	21.3091	21.4688	GLO1	0.274142	0.983395
Q9UBC9	Q9UBC9	Small proline-rich protein 3	SPRR3	sp|Q9UBC9|SPRR3_HUMAN Small proline-rich protein 3 OS=Homo sapiens GN=SPRR3 PE=1 SV=2	22.9637	23.5471	22.4014	23.1667	21.8143	21.1507	23.269	23.3737	23.3983	22.708	19.9059	21.9068	19.0393	22.1302	20.3286	22.0667	23.6089	22.5127	17.5795	22.2441	18.8947	21.81		7	7	7	47.3	47.3	47.3	18.154	114.67	129110000	151	1	0.888164	0.948477	0.871166	1.69226	2.17389	22.6161	21.7803	21.0336	SPRR3	0.32927	0.639614
P05388;Q8NHW5	P05388;Q8NHW5	60S acidic ribosomal protein P0;60S acidic ribosomal protein P0-like	RPLP0;RPLP0P6	sp|P05388|RLA0_HUMAN 60S acidic ribosomal protein P0 OS=Homo sapiens GN=RPLP0 PE=1 SV=1;sp|Q8NHW5|RLA0L_HUMAN 60S acidic ribosomal protein P0-like OS=Homo sapiens GN=RPLP0P6 PE=5 SV=1	21.8585	22.6953	21.7171	22.3018	21.6122	21.6155	22.757	22.3712	22.3438	22.719	20.9002	21.2249	20.5074	21.8884	21.5578	21.7443	22.9483	22.0288	20.6632	21.4467	20.9678	21.8033		9	9	9	47.9	47.9	47.9	34.273	141.52	88941000	165	2	0.591534	0.887468	0.50025	0.839255	0.744054	22.0796	21.7078	21.6224	RPLP0;RPLP0P6	0.189077	0.317209
P00966	P00966	Argininosuccinate synthase	ASS1	sp|P00966|ASSY_HUMAN Argininosuccinate synthase OS=Homo sapiens GN=ASS1 PE=1 SV=2	22.8649	23.6041	23.452	22.9392	21.4737	20.589	22.0508	24.0793	24.048	23.9754	21.4708	23.7954	17.9233	22.6559	20.5371	21.6335	22.4748	22.4037	16.9685	22.6624	16.2626	21.8031		19	19	19	49.5	49.5	49.5	46.53	182.68	190740000	284	1	0.578373	0.886121	1.10444	2.26373	2.70397	22.4248	22.564	20.4204	ASS1	0.417437	0.855611
P23246	P23246	Splicing factor, proline- and glutamine-rich	SFPQ	sp|P23246|SFPQ_HUMAN Splicing factor, proline- and glutamine-rich OS=Homo sapiens GN=SFPQ PE=1 SV=2	22.3052	18.404	21.7355	21.4437	23.7775	18.3217	22.47	19.4171	19.9308	20.9942	23.7075	21.0581	23.234	22.8317	22.6903	23.0402	23.3565	21.732	23.2154	21.6414	22.4941	21.8		15	15	14	27.4	27.4	26.3	76.149	71.97	105500000	164	1	0.369295	0.836	2.0787	1.67533	0.687555	21.2082	21.5962	22.5957	SFPQ	0.785675	0.633214
P47756	P47756	F-actin-capping protein subunit beta	CAPZB	sp|P47756|CAPZB_HUMAN F-actin-capping protein subunit beta OS=Homo sapiens GN=CAPZB PE=1 SV=4	22.4953	22.5176	22.2645	22.3906	21.6248	22.3845	22.5813	22.8125	22.6584	22.0959	20.8703	22.2706	17.8065	22.0063	20.174	22.497	22.6416	22.1792	20.4465	22.2577	20.6983	21.794		12	12	12	43.7	43.7	43.7	31.35	108.51	86125000	157	1	0.133442	0.880235	0.324947	1.74682	1.06624	22.3227	21.5029	21.5563	CAPZB	0.122818	0.660236
Q00839	Q00839	Heterogeneous nuclear ribonucleoprotein U	HNRNPU	sp|Q00839|HNRPU_HUMAN Heterogeneous nuclear ribonucleoprotein U OS=Homo sapiens GN=HNRNPU PE=1 SV=6	22.1181	22.9982	23.0248	22.3691	20.8849	22.3035	22.1551	23.4448	23.1371	22.6988	20.2057	23.2443	18.4296	21.8147	20.8865	21.9536	21.8625	22.1531	19.457	22.8843	19.5712	21.7903		19	19	19	33.2	33.2	33.2	90.583	181.55	120760000	204	1	0.496255	0.88919	0.714798	1.88276	1.32426	22.2648	21.8536	21.2526	HNRNPU	0.270168	0.711616
P01594;P01593	P01594;P01593	Ig kappa chain V-I region AU;Ig kappa chain V-I region AG		sp|P01594|KV133_HUMAN Immunoglobulin kappa variable 1-33 OS=Homo sapiens GN=IGKV1-33 PE=1 SV=2;sp|P01593|KVD33_HUMAN Immunoglobulin kappa variable 1D-33 OS=Homo sapiens GN=IGKV1D-33 PE=1 SV=2	22.8698	22.6686	22.2822	22.6361	21.8802	21.795	22.2651	22.8309	22.46	23.0355	21.1123	22.6178	17.6786	22.3786	20.1967	22.4243	23.8152	22.487	19.4309	21.6317	18.8917	21.7804		3	3	3	34.2	34.2	34.2	12.848	94.056	101480000	100	2	0.26849	0.796811	0.406958	1.89094	1.80799	22.3424	21.7305	21.2682		0.153816	0.714707
P31146	P31146	Coronin-1A	CORO1A	sp|P31146|COR1A_HUMAN Coronin-1A OS=Homo sapiens GN=CORO1A PE=1 SV=4	22.391	22.5401	22.3783	22.5077	21.8205	22.1635	22.4114	22.6523	22.6722	22.0453	20.5484	22.8903	17.6865	21.6387	21.5076	22.1179	21.882	22.1151	20.7307	22.4336	20.1677	21.7762		17	17	17	46.4	46.4	46.4	51.026	113.48	183720000	206	1	0.146886	0.69128	0.249773	1.84305	0.828159	22.3161	21.4477	21.5649	CORO1A	0.0944053	0.696606
P04632;Q96L46	P04632	Calpain small subunit 1	CAPNS1	sp|P04632|CPNS1_HUMAN Calpain small subunit 1 OS=Homo sapiens GN=CAPNS1 PE=1 SV=1	21.3147	22.5814	22.4069	22.3254	21.7847	21.3349	23.1552	22.167	22.124	22.6759	21.1343	21.3136	20.7865	21.6179	21.6506	20.8164	23.0053	22.0216	20.9362	21.3589	20.7257	21.7732		9	9	9	65.7	65.7	65.7	28.315	224.84	88459000	226	2	0.732313	0.910486	0.681387	0.665818	0.812973	22.129	21.6885	21.5021	CAPNS1	0.25754	0.251655
Q14011	Q14011	Cold-inducible RNA-binding protein	CIRBP	sp|Q14011|CIRBP_HUMAN Cold-inducible RNA-binding protein OS=Homo sapiens GN=CIRBP PE=1 SV=1	21.7624	22.0834	22.1764	22.0649	21.6575	22.1066	22.2874	22.1443	22.2635	21.8407	21.5658	21.9961	20.5977	21.4113	21.5188	21.713	22.0085	22.2873	21.0987	21.4408	21.1423	21.7699		5	5	5	38.4	38.4	38.4	18.648	323.31	71834000	146	1	0.437544	0.887134	0.226306	0.568314	0.436809	22.0198	21.6885	21.6014	CIRBP	0.0855357	0.214802
P08758	P08758	Annexin A5	ANXA5	sp|P08758|ANXA5_HUMAN Annexin A5 OS=Homo sapiens GN=ANXA5 PE=1 SV=2	23.0208	20.7513	21.398	17.3082	22.9329	21.5811	21.4848	18.2396	17.7404	20.302	24.4565	21.1949	23.9952	24.1273	21.3005	22.8364	24.1122	21.1816	22.4999	21.1885	25.3758	21.7632		18	18	18	67.8	67.8	67.8	35.936	323.31	152620000	281	1	0.00841956	0.62759	1.91182	2.83239	1.61959	21.211	21.4366	22.6421	ANXA5	0.722599	1.07054
P50991	P50991	T-complex protein 1 subunit delta	CCT4	sp|P50991|TCPD_HUMAN T-complex protein 1 subunit delta OS=Homo sapiens GN=CCT4 PE=1 SV=4	22.2116	21.9687	21.6939	22.238	21.6952	21.9656	22.2371	22.9821	22.6135	22.5816	21.3447	22.1796	20.2566	21.3578	21.2138	21.5344	22.5573	21.5446	20.7941	21.1765	20.6485	21.7522		20	20	20	47.7	47.7	47.7	57.924	323.31	94736000	254	1	0.43157	0.881475	0.240262	0.959675	0.629707	22.0014	21.9023	21.3528	CCT4	0.0908107	0.362723
Q13740	Q13740	CD166 antigen	ALCAM	sp|Q13740|CD166_HUMAN CD166 antigen OS=Homo sapiens GN=ALCAM PE=1 SV=2	21.5429	22.8363	23.0015	22.4108	20.9093	21.4844	21.7592	23.5162	22.9707	23.047	19.6965	22.982	19.1185	21.4383	20.7371	21.7344	22.0681	22.6188	20.0463	22.4394	20.324	21.7467		15	15	15	40.5	40.5	40.5	65.102	163.08	110360000	317	1	0.435912	0.872624	0.773855	1.77998	1.04478	21.992	21.8242	21.424	ALCAM	0.29249	0.672768
P21980;O43548	P21980	Protein-glutamine gamma-glutamyltransferase 2	TGM2	sp|P21980|TGM2_HUMAN Protein-glutamine gamma-glutamyltransferase 2 OS=Homo sapiens GN=TGM2 PE=1 SV=2	22.9263	23.0368	22.3115	23.0791	17.9419	21.2213	21.8667	16.2813	17.9192	22.2542	23.3534	21.728	24.8036	20.9151	21.8765	22.7241	22.5459	22.3918	23.8327	19.6658	23.9689	21.7449		26	26	26	51.8	51.8	51.8	77.328	310.04	165250000	291	2	0.33316	0.79376	1.82178	2.99623	1.43668	21.7691	21.0364	22.4294	TGM2	0.68857	1.13247
P07910;P0DMR1;O60812;B7ZW38;B2RXH8	P07910;P0DMR1;O60812;B7ZW38;B2RXH8	Heterogeneous nuclear ribonucleoproteins C1/C2;Heterogeneous nuclear ribonucleoprotein C-like 4;Heterogeneous nuclear ribonucleoprotein C-like 1;Heterogeneous nuclear ribonucleoprotein C-like 3;Heterogeneous nuclear ribonucleoprotein C-like 2	HNRNPC;HNRNPCL4;HNRNPCL1;HNRNPCL3;HNRNPCL2	sp|P07910|HNRPC_HUMAN Heterogeneous nuclear ribonucleoproteins C1/C2 OS=Homo sapiens GN=HNRNPC PE=1 SV=4;sp|P0DMR1|HNRC4_HUMAN Heterogeneous nuclear ribonucleoprotein C-like 4 OS=Homo sapiens GN=HNRNPCL4 PE=3 SV=1;sp|O60812|HNRC1_HUMAN Heterogeneous nuclea	19.6282	22.2636	22.8002	18.6888	21.991	22.0664	22.8665	20.7748	19.7307	19.4651	21.7886	21.5369	22.0443	22.3854	23.3488	22.1929	20.7797	21.8837	24.5463	22.2067	23.6537	21.7449		10	10	10	36.3	36.3	36.3	33.67	94.587	87530000	160	5	0.404937	0.88907	1.6383	1.14475	1.26374	21.4721	21.1037	22.6588	HNRNPC;HNRNPCL4;HNRNPCL1;HNRNPCL3;HNRNPCL2	0.619218	0.432676
P60900	P60900	Proteasome subunit alpha type-6	PSMA6	sp|P60900|PSA6_HUMAN Proteasome subunit alpha type-6 OS=Homo sapiens GN=PSMA6 PE=1 SV=1	20.9797	21.8619	22.7179	20.8904	21.546	21.6955	21.9608	21.7844	21.425	21.311	21.4989	21.8264	20.2011	21.3367	23.6486	21.5731	21.2609	21.631	22.3821	23.1974	21.8822	21.7434		11	11	11	51.6	51.6	51.6	27.399	109.03	81965000	164	1	0.690029	0.909903	0.621777	0.542302	0.896421	21.6646	21.3405	22.225	PSMA6	0.23501	0.204971
O00584	O00584	Ribonuclease T2	RNASET2	sp|O00584|RNT2_HUMAN Ribonuclease T2 OS=Homo sapiens GN=RNASET2 PE=1 SV=2	20.9401	22.2094	22.0022	21.9216	21.7721	22.6368	22.6611	22.2737	22.1443	22.7835	21.0165	22.1235	16.7348	22.3107	21.043	22.957	22.0661	22.5095	20.8116	22.1122	21.4436	21.7368		12	12	12	55.9	55.9	55.9	29.48	34.756	60108000	121	1	0.678638	0.943734	0.586656	2.10045	0.782139	22.0205	21.341	21.849	RNASET2	0.221735	0.793894
Q01105;P0DME0	Q01105;P0DME0	Protein SET;Protein SETSIP	SET;SETSIP	sp|Q01105|SET_HUMAN Protein SET OS=Homo sapiens GN=SET PE=1 SV=3;sp|P0DME0|SETLP_HUMAN Protein SETSIP OS=Homo sapiens GN=SETSIP PE=1 SV=1	21.9033	22.572	22.0858	22.4427	20.8904	22.0589	22.3558	22.604	22.6213	22.1866	20.135	22.2015	16.3976	21.6809	22.3135	22.5557	22.3908	22.182	20.9812	22.5526	21.1643	21.7274		8	8	8	41	41	41	33.488	139.27	110430000	166	2	0.292152	0.815841	0.560895	2.24903	0.66229	22.0441	21.1181	22.02	SET;SETSIP	0.211998	0.850055
Q92598	Q92598	Heat shock protein 105 kDa	HSPH1	sp|Q92598|HS105_HUMAN Heat shock protein 105 kDa OS=Homo sapiens GN=HSPH1 PE=1 SV=1	17.3925	22.2021	22.6411	21.5739	21.335	22.0557	22.2893	22.5294	22.4501	21.8686	21.2031	21.9512	20.4678	21.8565	22.9438	21.9541	22.3095	21.7437	21.6418	22.5042	21.2024	21.7198		28	27	26	44.2	42.5	40.9	96.864	323.31	108460000	293	1	0.298798	0.811545	1.80211	0.719459	0.585969	21.3556	21.7609	22.0428	HSPH1	0.681132	0.27193
P04217;CON__Q2KJF1	P04217	Alpha-1B-glycoprotein	A1BG	sp|P04217|A1BG_HUMAN Alpha-1B-glycoprotein OS=Homo sapiens GN=A1BG PE=1 SV=4	21.2074	22.1775	22.5293	21.5247	21.1396	21.8949	22.0697	21.8801	21.6358	21.5603	21.1156	21.9414	19.8228	21.177	22.9715	21.6597	21.3585	21.9141	22.003	22.9199	21.344	21.707		11	11	11	42.4	42.4	42.4	54.253	54.313	74158000	167	2	0.134083	0.793381	0.519408	0.725658	0.677104	21.7919	21.3047	22.0244	A1BG	0.196318	0.274273
P02794	P02794	Ferritin heavy chain;Ferritin heavy chain, N-terminally processed	FTH1	sp|P02794|FRIH_HUMAN Ferritin heavy chain OS=Homo sapiens GN=FTH1 PE=1 SV=2	21.8276	21.7556	22.3203	21.2742	21.3541	21.66	21.8597	21.7861	21.8778	21.2478	21.466	21.9735	20.8831	21.4415	22.4341	21.4989	21.3539	21.7177	21.9659	22.4895	21.4867	21.6988		9	9	9	61.2	61.2	61.2	21.225	93.49	94745000	218	1	0.0305523	0.65104	0.348556	0.385825	0.462327	21.7216	21.5251	21.8495	FTH1	0.131742	0.145828
Q9NY33	Q9NY33	Dipeptidyl peptidase 3	DPP3	sp|Q9NY33|DPP3_HUMAN Dipeptidyl peptidase 3 OS=Homo sapiens GN=DPP3 PE=1 SV=2	22.0017	22.8529	21.8735	22.3339	21.5487	22.314	22.1304	23.4857	23.2138	22.6748	19.5932	22.1025	16.6485	21.8621	20.9714	22.5425	21.9435	22.5374	20.0409	22.2006	20.7503	21.6963		17	17	17	36.9	36.9	36.9	82.588	294.39	84891000	191	1	0.191943	0.904458	0.411345	2.44291	0.982107	22.1507	21.3687	21.5695	DPP3	0.155474	0.923332
P60842	P60842	Eukaryotic initiation factor 4A-I	EIF4A1	sp|P60842|IF4A1_HUMAN Eukaryotic initiation factor 4A-I OS=Homo sapiens GN=EIF4A1 PE=1 SV=1	19.863	21.3149	22.9691	19.5612	21.2077	22.3396	21.7838	20.4165	20.2448	20.326	21.8134	21.8436	22.7718	22.6039	23.2772	22.5363	20.9339	21.3641	23.7854	22.4646	21.8892	21.6814		19	19	9	54.7	54.7	29.3	46.153	323.31	105070000	239	1	0.553676	0.866324	1.23809	1.09142	1.01257	21.2913	21.4314	22.3216	EIF4A1	0.467954	0.412518
Q9Y265	Q9Y265	RuvB-like 1	RUVBL1	sp|Q9Y265|RUVB1_HUMAN RuvB-like 1 OS=Homo sapiens GN=RUVBL1 PE=1 SV=1	21.4452	22.481	21.3413	22.3142	21.155	22.582	23.3955	22.5783	22.4632	22.2945	17.5897	22.1772	17.1574	21.9595	21.4489	22.6127	23.1949	22.8017	20.4668	22.4868	21.2917	21.678		22	22	22	58.6	58.6	58.6	50.227	323.31	164570000	255	1	0.138309	0.691755	0.816379	2.41258	0.985376	22.102	20.8885	22.0434	RUVBL1	0.308562	0.911869
P61160	P61160	Actin-related protein 2	ACTR2	sp|P61160|ARP2_HUMAN Actin-related protein 2 OS=Homo sapiens GN=ACTR2 PE=1 SV=1	21.9252	23.1183	22.679	22.4395	21.6087	22.1414	22.2801	22.9926	22.8317	22.6777	20.5275	21.8542	17.9009	21.9058	21.33	22.3806	21.8796	21.7224	17.2577	22.333	21.3884	21.675		13	13	13	40.6	40.6	40.6	44.76	205.39	91982000	173	1	0.0851594	0.836779	0.495875	1.80612	1.77973	22.3132	21.5272	21.1845	ACTR2	0.187423	0.682648
P78527	P78527	DNA-dependent protein kinase catalytic subunit	PRKDC	sp|P78527|PRKDC_HUMAN DNA-dependent protein kinase catalytic subunit OS=Homo sapiens GN=PRKDC PE=1 SV=3	21.3378	21.3846	21.649	21.6677	21.8511	22.5388	21.393	22.0705	22.2342	21.5649	21.3771	21.8919	21.0772	21.3149	21.1402	22.5106	21.0402	22.214	21.1578	21.8582	21.8811	21.6741		60	60	60	17.8	17.8	17.8	469.08	169.26	96296000	210	1	0.241006	0.807663	0.419154	0.427909	0.58029	21.6889	21.6473	21.686	PRKDC	0.158425	0.161734
Q96BQ1	Q96BQ1	Protein FAM3D	FAM3D	sp|Q96BQ1|FAM3D_HUMAN Protein FAM3D OS=Homo sapiens GN=FAM3D PE=1 SV=1	22.3742	22.449	22.137	22.1678	20.8888	21.783	22.0509	22.701	22.8548	22.7427	20.0925	22.7704	19.8502	21.6005	20.5145	21.6628	21.6264	21.9184	19.6396	22.2852	20.774	21.6611		9	9	9	56.7	56.7	56.7	24.963	35.535	68190000	183	1	0.380842	0.867117	0.527542	1.32361	0.928799	21.9787	21.8017	21.203	FAM3D	0.199392	0.500279
P12956	P12956	X-ray repair cross-complementing protein 6	XRCC6	sp|P12956|XRCC6_HUMAN X-ray repair cross-complementing protein 6 OS=Homo sapiens GN=XRCC6 PE=1 SV=2	21.3465	19.5335	22.1127	19.4241	22.6614	16.5879	23.4995	21.1019	21.434	18.1997	22.2079	20.8249	23.7177	21.8036	24.7887	20.3985	21.7757	20.8784	24.9373	22.9852	24.5135	21.6539		21	21	21	41.4	41.4	41.4	69.842	323.31	135340000	337	1	0.503769	0.887878	2.37997	1.67399	1.9121	20.738	21.3271	22.8968	XRCC6	0.899544	0.632708
Q9Y230	Q9Y230	RuvB-like 2	RUVBL2	sp|Q9Y230|RUVB2_HUMAN RuvB-like 2 OS=Homo sapiens GN=RUVBL2 PE=1 SV=3	22.3746	21.8085	22.181	21.9694	21.4361	21.5808	22.0758	22.0372	22.4154	22.1476	16.3852	21.8025	20.1121	21.5496	22.6515	22.2099	22.3761	21.9295	21.5173	22.3269	21.5522	21.64		21	21	21	49.9	49.9	49.9	51.156	273.03	130720000	195	1	0.227791	0.70778	0.332466	2.13635	0.430131	21.918	20.9214	22.0805	RUVBL2	0.12566	0.807466
P61088;Q5JXB2	P61088;Q5JXB2	Ubiquitin-conjugating enzyme E2 N;Putative ubiquitin-conjugating enzyme E2 N-like	UBE2N;UBE2NL	sp|P61088|UBE2N_HUMAN Ubiquitin-conjugating enzyme E2 N OS=Homo sapiens GN=UBE2N PE=1 SV=1;sp|Q5JXB2|UE2NL_HUMAN Putative ubiquitin-conjugating enzyme E2 N-like OS=Homo sapiens GN=UBE2NL PE=1 SV=1	21.512	22.6132	22.5057	22.1306	20.8278	21.9472	22.1247	22.6473	22.0042	21.9513	19.7051	21.8917	19.2419	21.3877	21.8012	22.2382	22.054	21.9793	20.586	22.5122	20.5048	21.6269		8	8	8	53.3	53.3	53.3	17.138	16.113	73473000	140	2	0.654935	0.935557	0.614143	1.28204	0.798453	21.9516	21.2613	21.6679	UBE2N;UBE2NL	0.232124	0.484566
Q9Y5Z4	Q9Y5Z4	Heme-binding protein 2	HEBP2	sp|Q9Y5Z4|HEBP2_HUMAN Heme-binding protein 2 OS=Homo sapiens GN=HEBP2 PE=1 SV=1	19.8499	20.9917	22.5781	21.4005	21.4221	21.8917	22.0247	21.493	21.955	20.9916	22.0057	21.7131	21.0267	20.8598	23.1308	21.5518	21.2367	21.5318	21.8865	22.394	21.9703	21.6146		7	7	7	42.9	42.9	42.9	22.875	323.31	69924000	142	1	0.206381	0.837513	0.872885	0.478027	0.637399	21.4513	21.435	21.9574	HEBP2	0.329919	0.180677
P08865	P08865	40S ribosomal protein SA	RPSA	sp|P08865|RSSA_HUMAN 40S ribosomal protein SA OS=Homo sapiens GN=RPSA PE=1 SV=4	16.4409	19.6471	24.3363	20.3185	22.6223	21.7958	21.1992	20.2783	20.3564	17.0503	22.8541	22.1149	22.7976	20.8088	25.6279	21.4903	20.5734	21.0252	24.3577	24.967	22.961	21.6011		11	11	11	51.9	51.9	51.9	32.854	100.07	173970000	186	1	0.260277	0.865285	2.4986	2.01684	2.02844	20.9086	20.8943	23.0004	RPSA	0.944382	0.762294
P67936	P67936	Tropomyosin alpha-4 chain	TPM4	sp|P67936|TPM4_HUMAN Tropomyosin alpha-4 chain OS=Homo sapiens GN=TPM4 PE=1 SV=3	21.1685	22.0957	22.3639	20.9603	21.3547	21.2388	21.5732	21.7265	21.5511	22.4641	21.355	21.636	20.602	21.077	23.2196	21.109	21.1184	21.0506	22.0441	22.3572	21.55	21.6008		9	9	4	30.6	30.6	18.1	28.521	153.68	71447000	128	1	0.0558479	0.691529	0.514427	0.578379	0.811203	21.5364	21.4874	21.7784	TPM4	0.194435	0.218607
Q9GZZ8	Q9GZZ8	Extracellular glycoprotein lacritin	LACRT	sp|Q9GZZ8|LACRT_HUMAN Extracellular glycoprotein lacritin OS=Homo sapiens GN=LACRT PE=1 SV=1	22.0519	22.7249	21.7076	22.2404	21.2957	21.7603	22.2404	22.6465	22.742	21.731	19.9736	21.5955	17.2713	21.6337	20.6117	22.5221	21.8976	22.2748	20.7673	22.6826	21.1808	21.5977		3	3	3	21.7	21.7	21.7	14.246	82.303	172290000	62	1	0.331901	0.792567	0.462371	1.91235	0.849963	22.003	21.0848	21.7053	LACRT	0.17476	0.722799
P35237	P35237	Serpin B6	SERPINB6	sp|P35237|SPB6_HUMAN Serpin B6 OS=Homo sapiens GN=SERPINB6 PE=1 SV=3	21.8366	21.8685	21.0298	22.0284	21.7041	21.9591	22.4303	21.6536	21.8255	21.6563	20.9496	21.5977	20.3294	21.1635	22.0797	21.7898	22.5946	21.4433	21.2439	21.5385	20.7828	21.5955		16	16	15	58.2	58.2	56.1	42.621	232.2	88085000	180	1	0.528617	0.887245	0.423021	0.532218	0.587017	21.8367	21.3108	21.639	SERPINB6	0.159887	0.201159
P18085	P18085	ADP-ribosylation factor 4	ARF4	sp|P18085|ARF4_HUMAN ADP-ribosylation factor 4 OS=Homo sapiens GN=ARF4 PE=1 SV=3	20.2847	22.4843	22.3753	21.0232	21.6179	22.5749	21.7342	23.1897	22.5329	22.7195	20.5394	22.9219	17.9255	21.7733	21.2199	22.2839	20.8345	22.2561	20.1701	22.2661	20.5727	21.5857		10	10	6	64.4	64.4	35.6	20.511	57.222	98232000	195	1	0.863056	0.944529	0.846586	1.87225	0.895174	21.7278	21.6575	21.3719	ARF4	0.319979	0.707644
P30050	P30050	60S ribosomal protein L12	RPL12	sp|P30050|RL12_HUMAN 60S ribosomal protein L12 OS=Homo sapiens GN=RPL12 PE=1 SV=1	21.1444	21.5926	21.4955	21.3193	21.844	22.9685	22.5992	22.1012	21.9573	21.3505	20.1039	22.0017	20.3658	22.0297	21.5998	23.3343	20.5808	21.6379	20.6836	21.5965	20.7328	21.5733		6	6	6	54.5	54.5	54.5	17.818	85.122	72187000	131	1	0.598746	0.893064	0.681146	0.847634	0.956303	21.8519	21.4157	21.4522	RPL12	0.257449	0.320375
P98179	P98179	RNA-binding protein 3	RBM3	sp|P98179|RBM3_HUMAN RNA-binding protein 3 OS=Homo sapiens GN=RBM3 PE=1 SV=1	20.8508	20.8074	20.862	21.327	21.8477	21.4126	20.9725	20.5402	21.3054	21.9444	22.7924	21.3403	22.6564	22.0854	21.6956	21.6861	21.7847	22.0216	21.8598	20.6348	22.4878	21.5674		5	5	5	47.8	47.8	47.8	17.17	28.242	69496000	113	1	0.567462	0.891707	0.389074	0.802401	0.559953	21.1543	21.8092	21.7386	RBM3	0.147056	0.303279
P54727	P54727	UV excision repair protein RAD23 homolog B	RAD23B	sp|P54727|RD23B_HUMAN UV excision repair protein RAD23 homolog B OS=Homo sapiens GN=RAD23B PE=1 SV=1	20.4023	21.208	21.9776	21.4003	21.921	21.6097	21.4736	21.5378	21.0111	21.4101	21.7233	22.3347	21.5473	22.0181	21.8789	20.8623	22.1669	22.1101	21.7578	20.7416	21.7539	21.5641		12	12	11	44.3	44.3	42.1	43.171	78.414	54985000	106	1	0.574367	0.925836	0.529372	0.427869	0.575637	21.4275	21.6546	21.6102	RAD23B	0.200084	0.161719
P12259	P12259	Coagulation factor V;Coagulation factor V heavy chain;Coagulation factor V light chain	F5	sp|P12259|FA5_HUMAN Coagulation factor V OS=Homo sapiens GN=F5 PE=1 SV=4	22.1647	22.6577	22.0976	22.2391	21.6688	21.3702	21.7235	22.709	22.8325	22.5363	21.3469	22.5737	16.8875	21.8346	20.8264	21.4333	22.4534	21.5173	20.7099	21.4882	19.7473	21.5628		24	24	20	15	15	12.8	251.7	210.5	63955000	176	1	0.520283	0.885327	0.429774	2.11614	0.845785	21.9888	21.5315	21.168	F5	0.162439	0.799826
P01861	P01861	Ig gamma-4 chain C region	IGHG4	sp|P01861|IGHG4_HUMAN Ig gamma-4 chain C region OS=Homo sapiens GN=IGHG4 PE=1 SV=1	22.0924	23.2448	21.9914	22.2124	21.2496	21.1306	22.1015	23.144	23.104	22.5516	20.5625	22.4497	16.7485	22.1358	20.7126	21.8244	22.1914	21.6289	19.5158	21.8353	20.1709	21.5523		11	5	5	50.2	25.4	25.4	35.94	34.184	140080000	202	1	0.144617	0.713	0.699107	2.27807	1.00456	22.0033	21.528	21.1256	IGHG4	0.264238	0.861029
Q12906;Q96SI9	Q12906	Interleukin enhancer-binding factor 3	ILF3	sp|Q12906|ILF3_HUMAN Interleukin enhancer-binding factor 3 OS=Homo sapiens GN=ILF3 PE=1 SV=3	20.7907	22.3567	22.012	21.691	21.3477	21.8995	22.1461	22.4649	22.3487	21.903	20.4884	21.6896	18.3056	21.6084	21.432	22.0382	21.6949	22.0649	20.798	22.0189	21.3736	21.5463		21	21	21	30.4	30.4	30.4	95.337	97.735	80877000	214	2	0.41524	0.883805	0.532521	1.45377	0.466988	21.7491	21.2584	21.6315	ILF3	0.201274	0.549473
P07437	P07437	Tubulin beta chain	TUBB	sp|P07437|TBB5_HUMAN Tubulin beta chain OS=Homo sapiens GN=TUBB PE=1 SV=2	22.4889	22.245	22.5826	21.5179	21.4526	22.8098	22.6565	23.36	22.74	22.6025	18.2505	22.8943	18.4993	21.7801	18.8878	21.647	21.6946	22.4966	20.4251	22.2903	19.117	21.5447		23	4	4	68.7	16	16	49.67	190.09	76686000	163	1	0.983842	0.99629	0.55048	2.15169	1.47848	22.2505	21.4467	20.9369	TUBB	0.208062	0.813264
P25787	P25787	Proteasome subunit alpha type-2	PSMA2	sp|P25787|PSA2_HUMAN Proteasome subunit alpha type-2 OS=Homo sapiens GN=PSMA2 PE=1 SV=2	20.8461	21.9636	22.9672	19.3079	20.9465	21.7051	21.9496	20.3997	19.7033	19.5847	22.0333	20.778	22.323	22.4045	23.2701	21.3086	20.222	21.5283	23.9113	22.1027	22.8749	21.53		10	10	10	65.4	65.4	65.4	25.898	202.68	64072000	165	1	0.513251	0.927895	1.15877	1.21638	1.27098	21.3837	21.0324	22.174	PSMA2	0.437974	0.459748
P19652	P19652	Alpha-1-acid glycoprotein 2	ORM2	sp|P19652|A1AG2_HUMAN Alpha-1-acid glycoprotein 2 OS=Homo sapiens GN=ORM2 PE=1 SV=2	22.7792	23.3719	22.133	22.5959	21.4043	21.0505	22.1444	22.9759	23.2378	22.294	20.7485	21.4852	19.2372	22.061	20.9007	21.2999	23.2058	21.4798	16.2462	21.5449	19.7852	21.5229		8	6	6	39.8	31.3	31.3	23.602	84.762	87699000	122	1	0.202284	0.840347	0.798603	1.38385	2.18504	22.2113	21.7199	20.6375	ORM2	0.301844	0.523046
P04179	P04179	Superoxide dismutase [Mn], mitochondrial	SOD2	sp|P04179|SODM_HUMAN Superoxide dismutase [Mn], mitochondrial OS=Homo sapiens GN=SOD2 PE=1 SV=2	21.7853	22.2445	22.8973	22.1886	21.2743	20.3591	21.5977	23.3991	22.9365	23.8292	20.8174	23.6289	18.1105	21.6454	19.9089	21.6382	22.203	22.1455	18.6233	22.1033	18.595	21.5205		10	10	10	63.1	63.1	63.1	24.722	145.11	91333000	149	1	0.275123	0.888312	0.810076	2.06021	1.66098	21.7638	22.0524	20.7453	SOD2	0.30618	0.778687
Q96IU4	Q96IU4	Alpha/beta hydrolase domain-containing protein 14B	ABHD14B	sp|Q96IU4|ABHEB_HUMAN Protein ABHD14B OS=Homo sapiens GN=ABHD14B PE=1 SV=1	21.8813	20.5	20.6342	21.1903	22.4029	21.3352	21.2761	20.4536	20.8827	21.6106	22.7661	21.0272	22.4501	21.9722	21.6224	21.6229	21.7137	21.7805	22.2049	20.2282	22.3292	21.5183		6	6	6	39.5	39.5	39.5	22.345	141.5	60838000	107	1	0.457746	0.873691	0.664507	0.854178	0.684704	21.3171	21.5946	21.6431	ABHD14B	0.25116	0.322849
Q14697	Q14697	Neutral alpha-glucosidase AB	GANAB	sp|Q14697|GANAB_HUMAN Neutral alpha-glucosidase AB OS=Homo sapiens GN=GANAB PE=1 SV=3	21.741	19.9396	20.4099	21.4825	22.2241	21.1482	21.4972	18.7894	20.5244	21.1363	22.496	20.5937	23.5101	22.1004	21.4685	21.342	22.1816	22.8074	22.7651	20.2273	23.4618	21.5165		24	24	24	33.1	33.1	33.1	106.87	129.4	54672000	153	1	0.71502	0.953457	0.787919	1.54844	1.09969	21.2061	21.3072	22.0362	GANAB	0.297805	0.585254
P61586;P62745	P61586	Transforming protein RhoA	RHOA	sp|P61586|RHOA_HUMAN Transforming protein RhoA OS=Homo sapiens GN=RHOA PE=1 SV=1	22.4423	22.9341	22.753	21.9952	19.9081	21.9981	22.2783	22.9183	22.6644	22.3897	17.339	22.3042	17.381	21.7392	20.7788	22.4012	21.8091	22.4051	20.1721	22.7535	20.4524	21.5151		8	8	1	52.8	52.8	6.2	21.768	39.349	78489000	148	2	0.33633	0.941038	1.00623	2.48727	1.05424	22.0442	20.9623	21.5389	RHOA	0.380318	0.940098
Q14847	Q14847	LIM and SH3 domain protein 1	LASP1	sp|Q14847|LASP1_HUMAN LIM and SH3 domain protein 1 OS=Homo sapiens GN=LASP1 PE=1 SV=2	21.6908	22.3427	22.0757	21.6741	21.0938	21.6627	21.9914	22.4594	22.1364	22.1653	20.8811	22.2877	17.2087	21.5421	21.6341	21.6505	21.9877	22.1026	20.5055	22.2859	20.379	21.5122		7	7	7	41.4	41.4	41.4	29.717	169.74	60599000	86	1	0.65004	0.952526	0.39829	1.85813	0.764262	21.7902	21.2401	21.5065	LASP1	0.15054	0.702307
P30048	P30048	Thioredoxin-dependent peroxide reductase, mitochondrial	PRDX3	sp|P30048|PRDX3_HUMAN Thioredoxin-dependent peroxide reductase, mitochondrial OS=Homo sapiens GN=PRDX3 PE=1 SV=3	21.8249	22.7049	22.5483	21.6641	20.4315	22.0322	21.8854	23.136	22.8505	22.8062	20.6386	22.9009	18.0116	21.5564	20.243	21.7039	21.4664	21.9483	18.7329	22.4676	20.0773	21.5062		9	9	9	52	52	52	27.692	113.77	102570000	150	1	0.184665	0.794069	0.741356	1.86202	1.31097	21.8702	21.7	20.9485	PRDX3	0.280206	0.703777
P02652	P02652	Apolipoprotein A-II;Proapolipoprotein A-II;Truncated apolipoprotein A-II	APOA2	sp|P02652|APOA2_HUMAN Apolipoprotein A-II OS=Homo sapiens GN=APOA2 PE=1 SV=1	17.1821	23.8357	23.6806	22.5944	24.1283	24.2395	22.6229	21.6804	22.7992	22.1833	18.5864	19.8113	24.5714	18.9207	22.3646	22.2643	20.5571	23.852	21.4616	16.7455	17.3497	21.4967		6	6	6	63	63	63	11.175	323.31	172110000	176	1	0.701653	0.914579	2.48565	2.20123	2.66469	22.6119	21.2218	20.6564	APOA2	0.939488	0.831986
P78371	P78371	T-complex protein 1 subunit beta	CCT2	sp|P78371|TCPB_HUMAN T-complex protein 1 subunit beta OS=Homo sapiens GN=CCT2 PE=1 SV=4	22.7118	22.0105	21.3935	21.6974	21.4808	22.0092	21.7851	22.4264	22.9208	22.4203	20.2296	23.1064	15.8578	21.7717	21.1509	22.0338	20.9594	22.2107	20.4043	21.8825	20.9331	21.495		24	24	24	63.4	63.4	63.4	57.488	323.31	97304000	290	1	0.234066	0.802103	0.440309	2.56192	0.67702	21.8698	21.2476	21.3678	CCT2	0.166421	0.968313
Q9UQ80	Q9UQ80	Proliferation-associated protein 2G4	PA2G4	sp|Q9UQ80|PA2G4_HUMAN Proliferation-associated protein 2G4 OS=Homo sapiens GN=PA2G4 PE=1 SV=3	22.1655	22.5093	22.2626	22.3083	21.5194	21.3722	22.521	22.4678	22.683	22.315	20.8439	22.3863	15.7077	21.9399	20.1778	22.1102	22.9333	22.1305	19.0727	22.2589	19.6193	21.4907		15	15	15	50.3	50.3	50.3	43.786	180.07	78047000	138	1	0.599108	0.911114	0.462863	2.4932	1.52137	22.094	21.192	21.1861	PA2G4	0.174946	0.942343
P24534	P24534	Elongation factor 1-beta	EEF1B2	sp|P24534|EF1B_HUMAN Elongation factor 1-beta OS=Homo sapiens GN=EEF1B2 PE=1 SV=3	21.8122	23.043	22.1492	21.9091	21.5151	22.1943	21.1292	23.2258	22.8899	22.4066	20.2888	22.4856	16.2312	21.8644	20.8338	22.0501	21.5639	22.1841	20.1539	20.9527	20.3456	21.4871		7	6	6	50.7	45.8	45.8	24.763	143.14	78580000	164	1	0.205873	0.841227	0.602192	2.44568	0.798843	21.9646	21.3417	21.1549	EEF1B2	0.227607	0.924378
Q7L266	Q7L266	Isoaspartyl peptidase/L-asparaginase;Isoaspartyl peptidase/L-asparaginase alpha chain;Isoaspartyl peptidase/L-asparaginase beta chain	ASRGL1	sp|Q7L266|ASGL1_HUMAN Isoaspartyl peptidase/L-asparaginase OS=Homo sapiens GN=ASRGL1 PE=1 SV=2	22.1576	20.5857	20.6966	21.6504	22.7658	21.3829	21.1756	19.2922	20.8166	19.598	22.7505	21.1375	23.6578	22.5553	20.6797	21.4106	22.5837	21.6119	22.4503	19.6633	22.5945	21.4865		8	8	8	45.8	45.8	45.8	32.054	196.46	63098000	165	1	0.414779	0.871961	0.780638	1.65103	1.10359	21.4878	21.4011	21.5706	ASRGL1	0.295054	0.624031
P61970	P61970	Nuclear transport factor 2	NUTF2	sp|P61970|NTF2_HUMAN Nuclear transport factor 2 OS=Homo sapiens GN=NUTF2 PE=1 SV=1	21.9241	22.0681	21.8929	22.2842	21.3022	22.0199	22.4308	21.9341	21.685	21.6966	20.9708	21.8813	17.2409	21.2223	21.2011	22.0988	22.273	21.7723	20.5358	21.6919	21.0395	21.4841		6	6	6	74.8	74.8	74.8	14.478	50.081	70021000	138	1	0.225188	0.852746	0.359327	1.67161	0.61864	21.9889	20.9473	21.5161	NUTF2	0.135813	0.631809
P25774	P25774	Cathepsin S	CTSS	sp|P25774|CATS_HUMAN Cathepsin S OS=Homo sapiens GN=CTSS PE=1 SV=3	21.8646	23.0722	22.1529	22.0053	21.0542	21.9072	22.0496	22.5179	22.9687	22.4043	20.1636	23.1234	19.2828	21.3325	20.4217	21.7021	22.0428	22.0182	17.8448	22.5408	18.4311	21.4715		9	9	9	38.7	38.7	38.7	37.495	112.13	66093000	173	1	0.687239	0.964931	0.590956	1.47973	1.88455	22.0151	21.6847	20.7145	CTSS	0.22336	0.559285
P00325	P00325	Alcohol dehydrogenase 1B	ADH1B	sp|P00325|ADH1B_HUMAN Alcohol dehydrogenase 1B OS=Homo sapiens GN=ADH1B PE=1 SV=2	22.269	20.2518	19.7045	22.3258	22.2276	20.5796	20.0501	20.8167	20.6129	21.0587	22.8299	20.9033	23.8143	22.6389	21.3894	22.3724	21.5996	22.404	21.8905	18.8613	22.2802	21.4705		12	2	2	34.1	10.9	10.9	39.854	58.627	123410000	167	1	0.42202	0.791642	1.16681	1.26165	1.24577	21.0583	21.8107	21.5425	ADH1B	0.441014	0.476859
P25786	P25786	Proteasome subunit alpha type-1	PSMA1	sp|P25786|PSA1_HUMAN Proteasome subunit alpha type-1 OS=Homo sapiens GN=PSMA1 PE=1 SV=1	21.5573	21.6457	22.2157	21.5482	20.8665	21.0503	21.6069	21.8292	22.3589	21.7051	20.9687	21.6471	19.7167	21.2488	22.2962	21.3949	21.7911	20.9764	21.4077	22.2857	20.5119	21.4585		11	11	11	55.1	55.1	55.1	29.555	36.467	56041000	88	1	0.693042	0.969914	0.438565	0.845106	0.658563	21.4987	21.3535	21.5234	PSMA1	0.165762	0.31942
P25398	P25398	40S ribosomal protein S12	RPS12	sp|P25398|RS12_HUMAN 40S ribosomal protein S12 OS=Homo sapiens GN=RPS12 PE=1 SV=3	21.2971	22.6414	22.575	21.841	20.9845	22.2126	22.6717	23.0592	22.8755	22.0242	16.8742	22.8455	17.1966	21.7757	19.5855	22.4998	22.0916	22.5816	18.9738	22.8711	20.7961	21.4416		6	6	6	53	53	53	14.515	19.655	93099000	130	1	0.62147	0.896627	0.680935	2.71677	1.56892	22.0319	20.9501	21.3428	RPS12	0.257369	1.02684
P15153;P17081;Q9H4E5	P15153	Ras-related C3 botulinum toxin substrate 2	RAC2	sp|P15153|RAC2_HUMAN Ras-related C3 botulinum toxin substrate 2 OS=Homo sapiens GN=RAC2 PE=1 SV=1	21.7079	22.2191	22.1058	21.3835	21.3013	21.6831	20.9433	22.2019	22.2903	21.908	20.2927	22.2947	19.5663	21.6208	21.6963	21.8432	21.1246	21.7958	20.3052	21.5943	20.2446	21.4344		9	9	5	53.6	53.6	29.7	21.429	64.55	89676000	53	3	0.308002	0.835959	0.451304	1.0887	0.693259	21.6206	21.4535	21.2291	RAC2	0.170577	0.41149
P48506	P48506	Glutamate--cysteine ligase catalytic subunit	GCLC	sp|P48506|GSH1_HUMAN Glutamate--cysteine ligase catalytic subunit OS=Homo sapiens GN=GCLC PE=1 SV=2	22.4395	23.4825	23.0152	22.2257	20.4402	20.2355	21.4119	23.7943	23.75	23.4341	20.0494	23.6532	17.874	22.2493	20.1682	21.4033	22.2067	22.0483	15.4607	22.3284	18.1383	21.4195		23	23	23	45.4	45.4	45.4	72.765	323.31	146070000	346	1	0.180307	0.790098	1.24394	2.30473	2.58571	21.8929	22.1149	20.2506	GCLC	0.470166	0.871105
Q15149	Q15149	Plectin	PLEC	sp|Q15149|PLEC_HUMAN Plectin OS=Homo sapiens GN=PLEC PE=1 SV=3	21.6429	21.9854	21.7209	21.5984	21.0971	21.7298	21.9994	22.1609	21.8718	21.8182	20.9328	21.8917	16.6915	21.5698	21.3102	21.4928	22.1953	21.9684	21.0038	21.6166	21.2686	21.4079		56	56	52	17.3	17.3	15.9	531.78	110.78	69038000	169	1	0.489938	0.891095	0.301985	1.93493	0.415173	21.682	20.991	21.5508	PLEC	0.11414	0.731336
P05155;CON__P50448	P05155	Plasma protease C1 inhibitor	SERPING1	sp|P05155|IC1_HUMAN Plasma protease C1 inhibitor OS=Homo sapiens GN=SERPING1 PE=1 SV=2	20.8959	20.9633	22.8326	20.0739	21.4108	22.0944	20.8879	19.8506	18.8396	18.4313	22.0531	20.0288	22.8469	22.5616	23.1637	21.5929	20.2489	21.7229	23.9608	22.3194	22.325	21.3859		11	11	11	23.8	23.8	23.8	55.154	91.625	64387000	93	2	0.161626	0.803034	0.907517	1.81079	1.18753	21.3084	20.6588	22.1905	SERPING1	0.343009	0.684416
P25789	P25789	Proteasome subunit alpha type-4	PSMA4	sp|P25789|PSA4_HUMAN Proteasome subunit alpha type-4 OS=Homo sapiens GN=PSMA4 PE=1 SV=1	20.4578	22.0559	22.4701	17.608	21.8365	21.718	21.7009	20.8724	20.6911	20.8317	20.3729	21.389	22.1741	22.2559	21.8676	20.8521	19.4438	21.8054	23.9237	22.1163	22.3887	21.3729		9	9	9	47.9	47.9	47.9	29.483	191.18	60663000	195	1	0.826966	0.945118	1.66733	0.739424	1.37876	21.121	21.2267	21.7711	PSMA4	0.63019	0.279476
P15941	P15941	Mucin-1;Mucin-1 subunit alpha;Mucin-1 subunit beta	MUC1	sp|P15941|MUC1_HUMAN Mucin-1 OS=Homo sapiens GN=MUC1 PE=1 SV=3	22.1646	18.6079	21.4131	22.2679	22.0108	22.1669	22.7848	21.6427	21.8142	21.211	21.3393	21.6238	16.7765	21.2521	20.9652	21.6598	22.7979	21.904	21.4496	21.5817	21.2873	21.3677		4	4	4	4	4	4	122.1	70.866	54984000	120	1	0.956915	0.992026	1.39281	1.79209	0.581126	21.6309	20.8085	21.6637	MUC1	0.526433	0.677345
Q99536	Q99536	Synaptic vesicle membrane protein VAT-1 homolog	VAT1	sp|Q99536|VAT1_HUMAN Synaptic vesicle membrane protein VAT-1 homolog OS=Homo sapiens GN=VAT1 PE=1 SV=2	21.474	21.9542	21.5176	21.5254	21.1094	22.3055	22.4817	22.1032	21.6527	21.6751	20.2194	21.6996	16.3398	21.4178	20.9966	21.9625	22.0756	22.1012	20.853	21.7607	21.1356	21.3505		13	13	13	45.3	45.3	45.3	41.92	59.056	68946000	146	1	0.213739	0.793274	0.495765	2.02394	0.541331	21.7668	20.7297	21.555	VAT1	0.187382	0.764977
Q86VP6	Q86VP6	Cullin-associated NEDD8-dissociated protein 1	CAND1	sp|Q86VP6|CAND1_HUMAN Cullin-associated NEDD8-dissociated protein 1 OS=Homo sapiens GN=CAND1 PE=1 SV=2	21.5555	21.9637	20.9838	21.8436	21.2893	21.351	21.8395	21.5226	21.2765	22.5073	21.639	22.0708	20.2903	20.5269	21.4338	20.6767	21.8979	20.8135	20.4779	21.7476	20.5155	21.3439		29	29	29	28.2	28.2	28.2	136.37	160.87	73697000	200	1	0.516962	0.882725	0.358086	0.791315	0.599258	21.5466	21.4048	21.0804	CAND1	0.135344	0.299089
Q9NQR4	Q9NQR4	Omega-amidase NIT2	NIT2	sp|Q9NQR4|NIT2_HUMAN Omega-amidase NIT2 OS=Homo sapiens GN=NIT2 PE=1 SV=1	21.5389	22.0728	21.0502	22.4194	21.4689	21.6723	22.1065	21.8025	21.5925	21.8815	20.5284	21.9443	18.516	21.6533	19.3612	21.8206	22.5612	21.8945	19.959	21.8213	20.5375	21.343		13	13	13	67.8	67.8	67.8	30.608	151.77	61230000	144	1	0.746792	0.943542	0.465083	1.24919	1.1859	21.7613	21.1312	21.1365	NIT2	0.175785	0.472149
P01880	P01880	Ig delta chain C region	IGHD	sp|P01880|IGHD_HUMAN Ig delta chain C region OS=Homo sapiens GN=IGHD PE=1 SV=2	20.9642	21.3871	22.08	21.3559	20.9775	21.7584	21.8494	21.7395	21.4509	22.2423	20.7682	21.7252	20.0583	20.4636	21.1074	21.4383	21.4982	21.5048	21.0563	21.7628	20.8835	21.3368		11	11	11	52.1	52.1	52.1	42.253	93.532	97829000	155	1	0.160307	0.687945	0.431389	0.79037	0.311213	21.4818	21.2069	21.3216	IGHD	0.16305	0.298732
P00568;Q9Y6K8	P00568	Adenylate kinase isoenzyme 1	AK1	sp|P00568|KAD1_HUMAN Adenylate kinase isoenzyme 1 OS=Homo sapiens GN=AK1 PE=1 SV=3	21.7173	21.9782	21.9075	21.9031	21.4375	21.9414	22.4227	21.5708	21.7845	22.1245	16.6811	21.6635	20.6608	21.0257	21.066	21.2357	22.0845	21.6407	21.0343	21.1687	20.8411	21.3281		10	10	10	61.3	61.3	61.3	21.635	56.952	102590000	178	2	0.164937	0.700452	0.296776	1.87518	0.425968	21.9011	20.7872	21.2958	AK1	0.112171	0.708751
P00734;CON__P00735	P00734	Prothrombin;Activation peptide fragment 1;Activation peptide fragment 2;Thrombin light chain;Thrombin heavy chain	F2	sp|P00734|THRB_HUMAN Prothrombin OS=Homo sapiens GN=F2 PE=1 SV=2	19.7287	20.2877	22.8343	20.7924	15.9683	20.4482	21.1222	20.5608	20.974	21.7624	22.9747	21.7365	21.8495	19.9645	24.213	20.6327	20.6906	20.8464	23.7798	24.1575	22.5148	21.3257		19	19	19	44.2	44.2	44.2	70.036	323.31	100070000	204	2	0.11184	0.748407	2.09493	0.989314	1.67091	20.1688	21.4032	22.405	F2	0.791808	0.373926
Q14247	Q14247	Src substrate cortactin	CTTN	sp|Q14247|SRC8_HUMAN Src substrate cortactin OS=Homo sapiens GN=CTTN PE=1 SV=2	21.2685	21.8223	22.051	21.4897	20.8404	21.6686	21.8324	21.6025	21.8705	21.8844	20.6811	21.9222	19.7113	20.9457	21.2761	21.3665	21.9186	21.6113	20.112	21.7092	20.2109	21.3236		11	11	11	29.6	29.6	29.6	61.585	282.12	62448000	164	1	0.445255	0.873918	0.408901	0.831138	0.722845	21.5675	21.2311	21.1721	CTTN	0.15455	0.314141
P13797	P13797	Plastin-3	PLS3	sp|P13797|PLST_HUMAN Plastin-3 OS=Homo sapiens GN=PLS3 PE=1 SV=4	21.8106	22.3333	21.5542	21.7554	21.3492	22.0593	20.9677	22.63	22.3199	21.9706	20.1583	22.1902	17.2897	21.5302	21.1397	21.8432	21.8713	21.8071	20.1123	20.6317	20.1695	21.3092		20	14	12	40.3	31.6	27.5	70.81	98.582	58415000	131	1	0.422332	0.906839	0.451926	1.88609	0.786033	21.69	21.1556	21.0821	PLS3	0.170812	0.712875
O43852	O43852	Calumenin	CALU	sp|O43852|CALU_HUMAN Calumenin OS=Homo sapiens GN=CALU PE=1 SV=2	21.8908	21.9481	21.6059	22.2311	20.8008	21.3261	21.727	22.1485	22.2911	21.8291	21.0643	22.0529	20.2132	21.08	20.6871	21.6146	22.0978	21.261	20.4027	21.592	17.6247	21.309		12	12	12	58.4	58.4	58.4	37.106	33.52	47190000	99	1	0.798673	0.965011	0.468762	0.761324	1.49588	21.6471	21.5256	20.7543	CALU	0.177175	0.287754
P01042	P01042	Kininogen-1;Kininogen-1 heavy chain;T-kinin;Bradykinin;Lysyl-bradykinin;Kininogen-1 light chain;Low molecular weight growth-promoting factor	KNG1	sp|P01042|KNG1_HUMAN Kininogen-1 OS=Homo sapiens GN=KNG1 PE=1 SV=2	23.2641	23.5609	21.1707	22.9615	21.6521	21.0622	21.8686	22.3522	22.6075	23.4525	19.4492	21.4968	20.42	21.9064	19.2994	20.8639	22.5797	20.3263	19.865	20.7689	16.4217	21.3024		13	13	13	24.8	24.8	24.8	71.957	149.28	79979000	155	1	0.225874	0.838694	1.02677	1.36026	1.889	22.22	21.6692	20.0178	KNG1	0.388084	0.514128
P26583	P26583	High mobility group protein B2	HMGB2	sp|P26583|HMGB2_HUMAN High mobility group protein B2 OS=Homo sapiens GN=HMGB2 PE=1 SV=2	21.7235	22.649	22.0914	22.0497	20.7473	21.8164	21.7386	22.5826	22.531	21.8025	17.2831	21.8148	18.3444	21.3451	21.007	22.092	21.3898	22.2755	19.5661	22.1676	20.1863	21.2954		7	6	6	32.1	26.3	26.3	24.033	21.422	105580000	93	1	0.0633396	0.6286	0.574381	2.11751	1.05258	21.8309	20.8148	21.2406	HMGB2	0.217096	0.800344
P21964	P21964	Catechol O-methyltransferase	COMT	sp|P21964|COMT_HUMAN Catechol O-methyltransferase OS=Homo sapiens GN=COMT PE=1 SV=2	20.9659	22.0517	22.2734	20.94	20.599	21.8831	21.2665	22.713	22.0721	21.8062	20.4178	22.0089	19.1251	20.994	21.5877	21.2178	21.2993	21.6663	20.2733	21.7065	20.1728	21.2876		10	10	10	55.4	55.4	55.4	30.037	203.31	69108000	153	1	0.397366	0.848777	0.642352	1.22158	0.647554	21.4257	21.3053	21.132	COMT	0.242786	0.461713
P01700	P01700	Ig lambda chain V-I region HA	IGLV1-47	sp|P01700|LV147_HUMAN Immunoglobulin lambda variable 1-47 OS=Homo sapiens GN=IGLV1-47 PE=1 SV=2	18.7103	22.23	22.1207	21.4966	21.2741	21.6307	21.4159	22.2297	22.4907	21.5526	20.0207	22.2816	19.8829	21.2154	21.2055	22.0857	21.0134	21.8897	19.7538	22.2684	20.2347	21.2859		3	3	1	24.8	24.8	11.1	12.283	12.267	217270000	60	1	0.00390029	0.112	1.18322	1.07352	0.953864	21.2683	21.3819	21.2073	IGLV1-47	0.447215	0.405751
Q06210	Q06210	Glutamine--fructose-6-phosphate aminotransferase [isomerizing] 1	GFPT1	sp|Q06210|GFPT1_HUMAN Glutamine--fructose-6-phosphate aminotransferase [isomerizing] 1 OS=Homo sapiens GN=GFPT1 PE=1 SV=3	20.303	22.5135	21.2874	21.813	22.6015	21.8877	22.7938	22.7508	22.7648	21.0902	16.6631	21.4924	17.2492	21.057	20.9406	22.2274	21.8651	21.828	20.8135	22.7948	20.2425	21.2847		26	26	22	51.8	51.8	44.5	78.806	323.31	101290000	248	1	0.298554	0.837034	0.875546	2.48669	0.894943	21.8857	20.4382	21.5303	GFPT1	0.330925	0.93988
P40227;Q92526	P40227	T-complex protein 1 subunit zeta	CCT6A	sp|P40227|TCPZ_HUMAN T-complex protein 1 subunit zeta OS=Homo sapiens GN=CCT6A PE=1 SV=3	16.7756	21.3672	23.58	21.7003	19.9315	23.2359	22.6258	22.6407	21.4228	22.4642	16.3095	23.4183	17.8345	21.5691	21.2108	21.1789	21.8784	23.1287	21.5254	22.0976	20.9865	21.2801		18	18	18	47.8	47.8	47.8	58.024	208.58	92952000	243	2	0.324318	0.883622	2.35267	2.67554	0.739373	21.3166	20.8084	21.7152	CCT6A	0.889224	1.01126
Q9UJ70	Q9UJ70	N-acetyl-D-glucosamine kinase	NAGK	sp|Q9UJ70|NAGK_HUMAN N-acetyl-D-glucosamine kinase OS=Homo sapiens GN=NAGK PE=1 SV=4	20.4578	20.1177	20.9375	21.268	22.0049	22.7633	21.1227	20.5523	20.4375	20.2618	21.9988	20.7833	22.6395	22.8763	20.2892	21.028	22.3359	20.8468	21.8467	19.533	22.5729	21.2702		12	12	12	54.4	54.4	54.4	37.375	47.997	42846000	106	1	0.8156	0.948857	0.902136	1.10952	1.10723	21.2389	21.3642	21.2075	NAGK	0.340975	0.419358
P13693;Q56UQ5	P13693	Translationally-controlled tumor protein	TPT1	sp|P13693|TCTP_HUMAN Translationally-controlled tumor protein OS=Homo sapiens GN=TPT1 PE=1 SV=1	21.8101	22.7527	22.2376	22.0166	21.0918	21.7967	21.7567	22.751	22.4051	22.5645	20.821	22.6434	17.8906	21.4656	20.6474	21.6624	21.6372	21.8495	16.9708	22.2517	17.6506	21.2701		6	6	6	47.1	47.1	47.1	19.595	95.275	75538000	81	2	0.424811	0.877897	0.507175	1.74712	2.16148	21.9232	21.5059	20.3814	TPT1	0.191694	0.66035
A0A0C4DH38	A0A0C4DH38	Immunoglobulin heavy variable 5-51	IGHV5-51	sp|A0A0C4DH38|HV551_HUMAN Immunoglobulin heavy variable 5-51 OS=Homo sapiens GN=IGHV5-51 PE=3 SV=1	21.3808	21.821	21.9438	21.6623	21.4828	22.0126	22.408	21.6662	21.6399	21.6048	16.4369	21.5399	17.6178	20.9185	22.1674	21.8081	21.9211	21.5839	21.6954	22.0032	21.0661	21.2562		4	4	4	47	47	47	12.674	59.343	53442000	84	1	0.265804	0.873849	0.348688	2.21121	0.358087	21.8159	20.2034	21.7493	IGHV5-51	0.131792	0.835759
Q9BRA2	Q9BRA2	Thioredoxin domain-containing protein 17	TXNDC17	sp|Q9BRA2|TXD17_HUMAN Thioredoxin domain-containing protein 17 OS=Homo sapiens GN=TXNDC17 PE=1 SV=1	18.516	20.4251	23.1591	20.2195	20.4182	20.91	20.5528	21.2269	19.1062	21.9974	21.1597	21.6911	21.4784	22.5908	21.9905	20.9267	20.2512	22.0285	23.1298	21.8072	22.7717	21.2551		4	4	4	38.2	38.2	38.2	13.941	29.35	52440000	82	1	0.257445	0.882071	1.36619	1.09329	0.995765	20.6001	21.3215	21.8437	TXNDC17	0.516372	0.413226
P19971	P19971	Thymidine phosphorylase	TYMP	sp|P19971|TYPH_HUMAN Thymidine phosphorylase OS=Homo sapiens GN=TYMP PE=1 SV=2	20.7945	20.972	22.4502	19.5101	20.2542	20.5157	21.4995	21.7581	21.4188	20.946	20.0329	21.5233	19.9919	20.9836	23.6968	21.3072	20.4568	21.369	22.0462	23.3033	21.2766	21.2432		14	14	14	37.3	37.3	37.3	49.955	52.979	100680000	138	1	0.724856	0.895169	0.936492	0.702574	1.17758	20.8566	20.9507	21.9223	TYMP	0.353961	0.265548
O43490	O43490	Prominin-1	PROM1	sp|O43490|PROM1_HUMAN Prominin-1 OS=Homo sapiens GN=PROM1 PE=1 SV=1	17.6575	20.9425	23.6218	20.502	20.099	21.7006	21.2523	21.2019	21.2555	20.291	20.8091	21.1129	21.1385	20.6629	22.896	21.4279	18.7213	21.0529	23.5127	24.1495	21.9904	21.238		15	15	15	25.1	25.1	25.1	97.201	228.03	64390000	191	1	0.967495	0.991161	1.80042	0.353759	1.81093	20.8251	20.9245	21.9644	PROM1	0.680496	0.133708
Q6UXB2	Q6UXB2	VEGF coregulated chemokine 1	CXCL17	sp|Q6UXB2|CXL17_HUMAN C-X-C motif chemokine 17 OS=Homo sapiens GN=CXCL17 PE=1 SV=1	21.5437	21.8333	22.2169	21.441	20.2748	21.7402	21.1985	22.3382	21.7954	21.7354	18.9895	21.6964	16.809	21.6466	21.7307	21.6438	21.5623	21.8806	19.5312	22.8824	21.2657	21.2265		4	4	4	27.7	27.7	27.7	13.819	74.497	66443000	69	1	0.0267874	0.684222	0.615222	2.0375	1.00537	21.4641	20.7158	21.4995	CXCL17	0.232532	0.770104
P06748	P06748	Nucleophosmin	NPM1	sp|P06748|NPM_HUMAN Nucleophosmin OS=Homo sapiens GN=NPM1 PE=1 SV=2	21.6578	18.7902	21.6374	21.4109	21.9073	22.2366	20.7227	17.9613	20.2435	19.849	20.7184	20.9989	22.4502	19.2021	22.736	21.9567	22.9387	26.1701	21.7361	19.1592	21.1738	21.2218		8	8	8	33.7	33.7	33.7	32.575	160.96	124260000	226	1	0.21788	0.843316	1.15865	1.42028	2.12671	21.1947	20.2033	22.2672	NPM1	0.43793	0.536817
P07203	P07203	Glutathione peroxidase 1	GPX1	sp|P07203|GPX1_HUMAN Glutathione peroxidase 1 OS=Homo sapiens GN=GPX1 PE=1 SV=4	16.3433	21.1004	22.2611	20.2597	21.8674	21.287	21.2273	20.6744	20.8782	19.9493	22.0324	20.8626	21.5065	21.3945	23.5587	21.1193	20.8991	20.433	22.865	22.9045	21.9109	21.2064		11	11	11	67	67	67	22.088	38.725	68990000	117	1	0.326348	0.849579	1.98803	0.671924	1.18554	20.6209	21.0425	21.9558	GPX1	0.751406	0.253963
Q8WWA0	Q8WWA0	Intelectin-1	ITLN1	sp|Q8WWA0|ITLN1_HUMAN Intelectin-1 OS=Homo sapiens GN=ITLN1 PE=1 SV=1	20.988	21.8867	21.1296	20.9873	21.3824	22.126	21.9268	21.9496	21.719	21.2521	19.3706	21.0691	20.1869	21.5867	20.9267	22.0456	20.5333	21.373	20.1362	21.4064	21.2349	21.2008		11	11	7	41.9	41.9	28.1	34.961	168.56	134170000	150	1	0.237097	0.698413	0.482854	0.925987	0.62724	21.4896	21.0191	21.0937	ITLN1	0.182501	0.34999
P19367;Q2TB90	P19367	Hexokinase-1	HK1	sp|P19367|HXK1_HUMAN Hexokinase-1 OS=Homo sapiens GN=HK1 PE=1 SV=3	22.0197	22.0468	21.8864	21.4955	20.458	20.5299	21.1571	21.7674	22.2519	22.123	20.856	21.963	18.3851	20.9621	21.1868	20.8976	21.5258	21.1258	20.5826	21.374	20.2806	21.1845		24	24	22	32.1	32.1	30.1	102.48	225.42	65392000	151	2	0.531849	0.892014	0.676422	1.35154	0.441438	21.3705	21.1869	20.9962	HK1	0.255663	0.510835
Q01082;P11277	Q01082	Spectrin beta chain, non-erythrocytic 1	SPTBN1	sp|Q01082|SPTB2_HUMAN Spectrin beta chain, non-erythrocytic 1 OS=Homo sapiens GN=SPTBN1 PE=1 SV=2	21.2936	21.8694	21.6008	20.832	20.7137	21.1414	21.6578	21.5885	21.1202	21.7645	20.5582	21.5636	20.6005	20.8994	21.1948	20.7781	21.6909	21.4443	20.5523	21.4936	20.4508	21.1813		53	53	50	31.8	31.8	30.4	274.61	323.31	72941000	212	2	0.987019	0.993327	0.4341	0.492708	0.492496	21.3012	21.1564	21.0864	SPTBN1	0.164074	0.186226
Q13885	Q13885	Tubulin beta-2A chain	TUBB2A	sp|Q13885|TBB2A_HUMAN Tubulin beta-2A chain OS=Homo sapiens GN=TUBB2A PE=1 SV=1	21.6704	20.6994	20.8424	20.5427	21.6422	20.3182	21.2518	19.246	19.5709	19.7318	21.3906	20.5939	22.2867	22.7454	21.7252	21.7351	22.3591	20.0632	22.5538	20.5753	22.8304	21.1607		25	9	2	75.7	36.4	11.5	49.906	92.625	65571000	151	1	0.57873	0.880694	0.534519	1.38159	1.03172	20.9953	20.795	21.6917	TUBB2A	0.202029	0.522191
Q8NBJ4	Q8NBJ4	Golgi membrane protein 1	GOLM1	sp|Q8NBJ4|GOLM1_HUMAN Golgi membrane protein 1 OS=Homo sapiens GN=GOLM1 PE=1 SV=1	16.2949	22.1572	17.6377	17.0271	16.983	17.5781	22.4361	17.7215	19.0338	22.1639	16.1452	23.1243	24.0745	24.692	22.7363	24.7285	24.1192	22.9082	25.0031	22.3962	25.2497	21.1529		11	11	11	29.4	29.4	29.4	45.333	323.31	171440000	266	1	0.140097	0.800817	2.5736	3.34501	1.18102	18.5877	20.9936	23.8773	GOLM1	0.97273	1.2643
P61981	P61981	14-3-3 protein gamma;14-3-3 protein gamma, N-terminally processed	YWHAG	sp|P61981|1433G_HUMAN 14-3-3 protein gamma OS=Homo sapiens GN=YWHAG PE=1 SV=2	20.4382	21.9081	21.2454	21.283	20.9255	21.495	21.8388	21.6215	21.8968	21.6533	21.0691	22.112	17.2777	21.055	21.007	21.223	21.7129	21.7231	20.3861	21.6746	20.4271	21.1416		8	5	5	47	36	36	28.302	323.31	46017000	135	1	0.488638	0.955335	0.513851	1.66847	0.584649	21.3049	20.9551	21.1648	YWHAG	0.194217	0.630624
P09960	P09960	Leukotriene A-4 hydrolase	LTA4H	sp|P09960|LKHA4_HUMAN Leukotriene A-4 hydrolase OS=Homo sapiens GN=LTA4H PE=1 SV=2	21.1702	17.7737	21.7624	20.1066	23.5565	22.5589	21.7139	18.5311	20.3335	20.519	20.9521	19.1327	22.189	23.1103	20.5165	20.0915	20.4364	28.133	19.9704	18.5756	22.7441	21.137		25	25	25	54.5	54.5	54.5	69.284	323.31	297380000	516	1	0.135959	0.884874	1.8667	1.6029	3.17589	21.2346	20.6811	21.4954	LTA4H	0.705547	0.605838
P51149	P51149	Ras-related protein Rab-7a	RAB7A	sp|P51149|RAB7A_HUMAN Ras-related protein Rab-7a OS=Homo sapiens GN=RAB7A PE=1 SV=1	20.8134	19.7714	20.4339	22.0541	22.031	21.2212	21.2687	20.8175	20.8598	21.2944	21.8719	20.6849	22.1615	21.2519	20.8474	21.1558	21.9501	20.8733	21.3733	19.6443	21.4002	21.1324		11	11	11	61.4	61.4	61.4	23.489	142.05	42629000	93	1	0.981913	0.997429	0.827612	0.558697	0.718244	21.0848	21.2774	21.0349	RAB7A	0.312808	0.211168
P31943	P31943	Heterogeneous nuclear ribonucleoprotein H;Heterogeneous nuclear ribonucleoprotein H, N-terminally processed	HNRNPH1	sp|P31943|HNRH1_HUMAN Heterogeneous nuclear ribonucleoprotein H OS=Homo sapiens GN=HNRNPH1 PE=1 SV=4	23.5641	23.4099	21.5394	22.8162	22.1423	21.0664	21.4596	21.8653	23.1707	21.9339	19.2636	22.9268	16.1131	22.6122	18.7429	21.3747	22.5718	21.3403	19.0388	21.6052	15.1914	21.1309		10	10	5	30.1	30.1	13.8	49.229	323.31	108030000	227	1	0.621836	0.887323	0.993802	2.56351	2.53315	22.2854	21.1265	19.9807	HNRNPH1	0.375622	0.968915
P08311	P08311	Cathepsin G	CTSG	sp|P08311|CATG_HUMAN Cathepsin G OS=Homo sapiens GN=CTSG PE=1 SV=2	18.5061	21.0674	21.919	21.9172	21.4777	21.1044	21.1809	21.0479	21.1817	20.2644	21.7312	21.085	21.1924	20.3025	22.8232	21.2853	20.9632	20.9474	20.9746	21.9958	20.5982	21.1222		9	9	9	44.7	44.7	44.7	28.837	168.06	132240000	120	1	0.277515	0.688564	1.16745	0.522239	0.775327	21.0247	20.9722	21.3697	CTSG	0.441256	0.197388
P47929	P47929	Galectin-7	LGALS7	sp|P47929|LEG7_HUMAN Galectin-7 OS=Homo sapiens GN=LGALS7 PE=1 SV=2	21.8234	21.396	21.0711	21.5093	20.9423	21.3392	21.4526	21.7122	21.9267	21.1603	19.7615	21.215	20.004	21.1959	20.0422	21.4864	22.2133	21.567	20.1512	20.974	20.6059	21.1214		6	6	6	62.5	62.5	62.5	15.075	120.07	48407000	80	1	0.573642	0.896446	0.290184	0.816706	0.798328	21.362	20.9965	21.0057	LGALS7	0.109679	0.308686
P59998	P59998	Actin-related protein 2/3 complex subunit 4	ARPC4	sp|P59998|ARPC4_HUMAN Actin-related protein 2/3 complex subunit 4 OS=Homo sapiens GN=ARPC4 PE=1 SV=3	20.8722	19.2301	19.3104	17.6887	22.9398	17.3693	20.5918	20.5253	20.1367	21.325	22.7884	22.0799	23.8874	22.3823	21.1882	22.5306	20.4655	23.3033	21.8221	20.1245	22.8647	21.1155		6	6	6	47	47	47	19.667	114.28	58435000	80	1	0.398567	0.893995	1.93709	1.31207	1.21634	19.7146	21.875	21.757	ARPC4	0.732149	0.495914
P61960	P61960	Ubiquitin-fold modifier 1	UFM1	sp|P61960|UFM1_HUMAN Ubiquitin-fold modifier 1 OS=Homo sapiens GN=UFM1 PE=1 SV=1	21.3872	21.8717	20.7587	22.2975	21.2093	21.4758	21.0306	21.9412	22.9012	21.67	20.3312	22.006	19.5409	20.7636	19.676	21.3862	21.2343	20.7582	19.5536	21.9028	19.6856	21.1134		5	5	5	68.2	68.2	68.2	9.1175	24.198	51884000	86	1	0.311955	0.893738	0.518061	1.14968	0.959831	21.433	21.3077	20.5995	UFM1	0.195809	0.434539
P10768	P10768	S-formylglutathione hydrolase	ESD	sp|P10768|ESTD_HUMAN S-formylglutathione hydrolase OS=Homo sapiens GN=ESD PE=1 SV=2	21.6406	22.5247	20.9329	21.7592	21.1529	21.5002	22.4974	22.0749	22.3997	21.795	20.3952	21.5094	16.7688	21.2675	19.0689	21.5152	21.2417	21.235	20.0951	21.4598	20.537	21.1129		11	11	11	66	66	66	31.462	128.81	61986000	176	1	0.212687	0.873702	0.612234	1.92602	0.900498	21.7154	20.8872	20.7361	ESD	0.231403	0.727967
Q9UJU6	Q9UJU6	Drebrin-like protein	DBNL	sp|Q9UJU6|DBNL_HUMAN Drebrin-like protein OS=Homo sapiens GN=DBNL PE=1 SV=1	21.8608	21.8445	21.4361	21.3957	20.9819	21.2675	20.9558	21.3291	21.7672	22.2634	20.9989	21.4574	17.3587	20.9704	21.3198	20.9783	21.5713	21.3532	20.7828	21.3523	19.9891	21.1064		9	9	9	32.1	32.1	32.1	48.207	190.32	39301000	135	1	0.296491	0.936857	0.365248	1.61543	0.536951	21.3918	20.8779	21.0495	DBNL	0.138051	0.610576
Q01813	Q01813	ATP-dependent 6-phosphofructokinase, platelet type	PFKP	sp|Q01813|PFKAP_HUMAN ATP-dependent 6-phosphofructokinase, platelet type OS=Homo sapiens GN=PFKP PE=1 SV=2	21.2007	22.1978	20.6536	21.2198	20.8241	21.3179	21.3151	21.9063	22.0969	21.5511	19.5577	21.2178	20.2673	21.0519	20.998	21.0791	21.3737	20.9514	20.2282	20.8932	21.2532	21.1026		22	22	20	37.5	37.5	33.9	85.595	307.92	60389000	173	1	0.140035	0.680632	0.491159	0.906949	0.367947	21.247	21.0927	20.9681	PFKP	0.185641	0.342794
Q96AE4;Q96I24	Q96AE4	Far upstream element-binding protein 1	FUBP1	sp|Q96AE4|FUBP1_HUMAN Far upstream element-binding protein 1 OS=Homo sapiens GN=FUBP1 PE=1 SV=3	21.1967	22.0712	20.6669	22.0397	21.4154	21.2485	21.8203	21.8297	22	20.9575	21.0063	20.7773	18.5672	21.1574	20.6867	21.4343	21.8482	21.2962	20.4008	20.9569	19.5968	21.094		18	18	16	38.5	38.5	36.3	67.56	208.51	61096000	144	2	0.4227	0.832984	0.512567	1.12636	0.745756	21.4941	20.8993	20.8886	FUBP1	0.193732	0.425725
Q9Y2Q3	Q9Y2Q3	Glutathione S-transferase kappa 1	GSTK1	sp|Q9Y2Q3|GSTK1_HUMAN Glutathione S-transferase kappa 1 OS=Homo sapiens GN=GSTK1 PE=1 SV=3	20.1822	21.3358	22.2543	20.1469	20.6622	21.0557	21.1809	21.2929	21.088	20.9438	21.015	21.4112	19.7944	20.6223	22.8665	20.6523	20.6031	20.778	21.3345	22.8232	20.9131	21.0932		7	7	7	45.1	45.1	45.1	25.497	68.371	47041000	96	1	0.235951	0.8893	0.73345	0.542086	0.999514	20.974	20.8811	21.4244	GSTK1	0.277218	0.204889
O43390	O43390	Heterogeneous nuclear ribonucleoprotein R	HNRNPR	sp|O43390|HNRPR_HUMAN Heterogeneous nuclear ribonucleoprotein R OS=Homo sapiens GN=HNRNPR PE=1 SV=1	21.2523	21.4103	21.1551	21.6818	20.8227	21.4874	21.4887	21.0261	21.979	21.7795	20.703	21.5554	18.3007	20.9829	20.9207	21.5205	21.2121	21.1971	20.5421	21.1723	20.7386	21.0918		15	15	11	28.1	28.1	21.8	70.942	113.58	57724000	132	1	0.363164	0.844599	0.281085	1.23727	0.330553	21.3283	20.9038	21.0433	HNRNPR	0.10624	0.467643
P08571	P08571	Monocyte differentiation antigen CD14;Monocyte differentiation antigen CD14, urinary form;Monocyte differentiation antigen CD14, membrane-bound form	CD14	sp|P08571|CD14_HUMAN Monocyte differentiation antigen CD14 OS=Homo sapiens GN=CD14 PE=1 SV=2	21.1747	20.4515	20.5806	21.4254	21.3886	21.4454	21.6607	20.9486	21.1882	20.7383	20.7992	21.3523	20.8815	21.0748	20.8035	21.1208	21.6826	21.1426	20.823	21.0465	20.9324	21.0791		7	7	7	29.1	29.1	29.1	40.076	95.63	40230000	150	1	0.232784	0.793883	0.46417	0.220071	0.298381	21.161	20.9975	21.0788	CD14	0.17544	0.0831789
P12830	P12830	Cadherin-1;E-Cad/CTF1;E-Cad/CTF2;E-Cad/CTF3	CDH1	sp|P12830|CADH1_HUMAN Cadherin-1 OS=Homo sapiens GN=CDH1 PE=1 SV=3	22.0379	21.14	21.1311	22.2176	21.3276	21.891	22.0893	21.9593	22.2781	22.3328	20.3244	22.4677	16.2887	21.1875	18.2465	21.8348	21.1409	21.7923	19.6256	21.5664	19.7687	21.0785		10	10	10	18.9	18.9	18.9	97.455	280.48	55835000	143	1	0.530474	0.929621	0.473552	2.20488	1.37511	21.6906	20.9769	20.5679	CDH1	0.178986	0.833366
O14773	O14773	Tripeptidyl-peptidase 1	TPP1	sp|O14773|TPP1_HUMAN Tripeptidyl-peptidase 1 OS=Homo sapiens GN=TPP1 PE=1 SV=2	21.6095	17.5542	20.3603	22.4895	20.6068	22.3737	20.3075	18.0161	20.6906	20.5426	23.9554	22.4624	23.1757	23.0207	20.6635	22.6551	19.6214	23.001	19.6796	19.3824	20.2618	21.0681		9	9	9	29	29	29	61.247	49.931	48448000	105	1	0.677824	0.984345	1.68235	2.06234	1.48506	20.7574	21.6948	20.7521	TPP1	0.635868	0.779493
O75369	O75369	Filamin-B	FLNB	sp|O75369|FLNB_HUMAN Filamin-B OS=Homo sapiens GN=FLNB PE=1 SV=2	21.3406	21.8354	21.4746	21.5946	20.8084	21.4659	21.4901	21.8205	21.8845	21.7136	20.5849	21.5875	17.0481	20.9687	20.7541	21.0873	20.4254	21.4533	20.8306	21.6478	20.4765	21.0615		41	38	36	26.9	25.9	24.6	278.16	126.27	58839000	178	1	0.505723	0.883393	0.314309	1.72356	0.467423	21.4299	20.8011	20.9536	FLNB	0.118798	0.651444
O75347	O75347	Tubulin-specific chaperone A	TBCA	sp|O75347|TBCA_HUMAN Tubulin-specific chaperone A OS=Homo sapiens GN=TBCA PE=1 SV=3	20.4877	20.8631	22.2666	20.54	20.693	21.0001	21.0309	21.3418	21.1427	20.8666	20.8613	21.2367	19.8691	20.4001	22.6063	21.0125	20.7948	20.7105	21.4639	22.2085	20.8922	21.0613		8	8	8	50.9	50.9	50.9	12.855	20.21	46686000	75	1	0.851315	0.948562	0.604197	0.5219	0.748436	20.9831	20.8169	21.3841	TBCA	0.228365	0.19726
Q14974	Q14974	Importin subunit beta-1	KPNB1	sp|Q14974|IMB1_HUMAN Importin subunit beta-1 OS=Homo sapiens GN=KPNB1 PE=1 SV=2	21.4825	21.5358	20.8156	21.486	21.3566	22.121	21.5812	21.8672	21.3778	22.4325	20.2046	21.7989	17.6365	21.2665	19.1093	21.9974	20.937	21.7141	19.886	20.7887	20.5574	21.0454		19	19	19	29.3	29.3	29.3	97.169	227.41	44183000	151	1	0.860153	0.974186	0.383165	1.61128	0.998981	21.4827	20.9406	20.7128	KPNB1	0.144823	0.609006
P67775	P67775	Serine/threonine-protein phosphatase 2A catalytic subunit alpha isoform	PPP2CA	sp|P67775|PP2AA_HUMAN Serine/threonine-protein phosphatase 2A catalytic subunit alpha isoform OS=Homo sapiens GN=PPP2CA PE=1 SV=1	21.544	21.4109	20.9797	21.2298	20.9849	21.3977	21.3895	21.2929	21.3476	22.2162	19.2704	21.2669	20.0894	20.8935	20.1233	21.5201	21.0954	21.5961	20.692	21.0589	20.5454	21.045		9	9	1	44	44	4.2	35.594	107.19	44433000	108	1	0.375277	0.869685	0.220745	0.960345	0.530584	21.2767	20.911	20.9473	PPP2CA	0.0834339	0.362976
P36405	P36405	ADP-ribosylation factor-like protein 3	ARL3	sp|P36405|ARL3_HUMAN ADP-ribosylation factor-like protein 3 OS=Homo sapiens GN=ARL3 PE=1 SV=2	21.6819	21.9238	20.9494	21.5636	20.7105	20.8286	21.9165	21.7982	22.0697	20.8456	20.6052	20.1604	19.5654	21.0848	20.855	21.0127	22.0088	21.2154	20.0226	20.6776	20.2247	21.0343		11	11	11	77.5	77.5	77.5	20.455	46.301	50393000	104	1	0.330684	0.846011	0.523627	0.877761	0.659243	21.3677	20.8756	20.8595	ARL3	0.197912	0.331762
Q9UBX7	Q9UBX7	Kallikrein-11;Kallikrein-11 inactive chain 1;Kallikrein-11 inactive chain 2	KLK11	sp|Q9UBX7|KLK11_HUMAN Kallikrein-11 OS=Homo sapiens GN=KLK11 PE=1 SV=2	21.3112	22.1119	21.1162	22.0983	21.0691	21.7106	22.0132	22.0083	21.6607	21.8449	20.2537	21.8323	15.7569	20.9288	19.1159	21.9522	21.7273	21.8198	19.8037	21.3048	20.2734	21.034		8	8	8	44	44	44	31.059	31.623	48170000	86	1	0.148983	0.790464	0.462787	2.23083	1.12293	21.6329	20.6122	20.8567	KLK11	0.174917	0.843175
Q13151	Q13151	Heterogeneous nuclear ribonucleoprotein A0	HNRNPA0	sp|Q13151|ROA0_HUMAN Heterogeneous nuclear ribonucleoprotein A0 OS=Homo sapiens GN=HNRNPA0 PE=1 SV=1	21.6356	21.6151	20.9772	21.0794	20.8444	21.8874	21.6529	21.5905	21.3478	21.3076	20.2322	21.1331	17.229	20.9486	20.6195	21.7663	21.81	21.3609	20.6908	21.2183	20.6946	21.0305		6	6	6	26.2	26.2	26.2	30.84	31.836	70830000	60	1	0.369124	0.834357	0.406592	1.52324	0.51032	21.3846	20.5413	21.1658	HNRNPA0	0.153677	0.575732
P47755	P47755	F-actin-capping protein subunit alpha-2	CAPZA2	sp|P47755|CAZA2_HUMAN F-actin-capping protein subunit alpha-2 OS=Homo sapiens GN=CAPZA2 PE=1 SV=3	21.8005	21.7851	20.9401	21.6114	21.1021	22.1107	22.2304	21.7697	21.7449	22.0886	20.8592	21.3739	16.005	21.5322	17.1584	21.7705	21.5146	21.5136	20.4173	20.8803	21.3667	21.0274		11	11	9	65	65	55.6	32.949	135.79	62483000	110	1	0.41215	0.8833	0.482274	2.13493	1.6104	21.6543	20.7676	20.6602	CAPZA2	0.182282	0.806927
P02750	P02750	Leucine-rich alpha-2-glycoprotein	LRG1	sp|P02750|A2GL_HUMAN Leucine-rich alpha-2-glycoprotein OS=Homo sapiens GN=LRG1 PE=1 SV=2	17.5942	17.2451	16.7853	22.4382	22.4373	21.5617	23.5822	22.9253	22.0784	21.5167	21.9774	23.6958	19.3708	21.6849	19.9728	22.5548	22.5458	22.6764	17.3889	23.1333	17.8991	21.0031		10	10	10	36.9	36.9	36.9	38.177	140.82	86135000	239	1	0.779018	0.94981	2.90062	1.34807	2.44204	20.2348	21.8927	20.8816	LRG1	1.09633	0.509524
P33241	P33241	Lymphocyte-specific protein 1	LSP1	sp|P33241|LSP1_HUMAN Lymphocyte-specific protein 1 OS=Homo sapiens GN=LSP1 PE=1 SV=1	18.6794	19.5307	21.641	20.2091	21.7238	21.8132	21.1956	20.7298	20.3635	19.5956	21.3175	21.8664	20.9802	22.2279	22.4703	21.0173	20.1877	20.8178	21.7637	21.1111	21.7913	21.0016		9	9	9	51.3	51.3	51.3	37.191	167.69	57727000	100	1	0.0674609	0.656	1.23208	0.89527	0.753955	20.6847	21.0116	21.3084	LSP1	0.465682	0.33838
P00491	P00491	Purine nucleoside phosphorylase	PNP	sp|P00491|PNPH_HUMAN Purine nucleoside phosphorylase OS=Homo sapiens GN=PNP PE=1 SV=2	19.209	17.9102	22.1876	20.2725	24.1668	21.7306	20.6946	19.8688	20.8758	17.7334	24.0534	21.1737	22.3115	21.2229	22.6698	20.0156	22.155	19.0415	21.8565	20.5482	21.0495	20.9879		11	11	11	56.4	56.4	56.4	32.118	95.67	57168000	111	1	0.757747	0.928018	2.05147	1.96131	1.28134	20.8816	21.0342	21.048	PNP	0.775382	0.741307
P22528	P22528	Cornifin-B	SPRR1B	sp|P22528|SPR1B_HUMAN Cornifin-B OS=Homo sapiens GN=SPRR1B PE=1 SV=2	21.9392	19.2809	17.9172	20.34	22.0166	19.5623	20.5288	19.8517	20.5963	21.0785	22.5287	21.2597	23.0995	21.3414	20.8899	21.2818	21.1689	21.5414	22.8041	19.7302	21.8726	20.9824		4	4	2	60.7	60.7	36	9.8875	24.66	49023000	50	1	0.932164	0.962033	1.46688	1.10542	0.939274	20.2264	21.3937	21.327	SPRR1B	0.554428	0.41781
P48637	P48637	Glutathione synthetase	GSS	sp|P48637|GSHB_HUMAN Glutathione synthetase OS=Homo sapiens GN=GSS PE=1 SV=1	20.8413	19.7865	21.7553	19.9861	21.4444	21.7057	20.8773	20.5386	20.9649	20.4701	21.583	21.2233	21.0567	19.5219	23.8025	21.4916	17.3333	20.8441	21.8454	21.8618	21.6762	20.9814		17	17	17	50.2	50.2	50.2	52.384	323.31	49172000	148	1	0.657572	0.907955	0.791071	0.669288	1.95737	20.9138	20.7655	21.265	GSS	0.298997	0.252967
Q08211	Q08211	ATP-dependent RNA helicase A	DHX9	sp|Q08211|DHX9_HUMAN ATP-dependent RNA helicase A OS=Homo sapiens GN=DHX9 PE=1 SV=4	21.4382	20.5069	20.2274	21.0785	21.48	21.2206	21.3129	20.7789	20.755	20.9126	21.0779	20.798	21.4652	20.9472	20.4995	20.7128	21.5922	21.2467	20.9856	20.6167	20.776	20.9728		20	20	20	20.3	20.3	20.3	140.96	50.723	41955000	100	1	0.612144	0.889682	0.483944	0.249177	0.386286	21.0378	20.9621	20.9185	DHX9	0.182914	0.09418
P07686	P07686	Beta-hexosaminidase subunit beta;Beta-hexosaminidase subunit beta chain B;Beta-hexosaminidase subunit beta chain A	HEXB	sp|P07686|HEXB_HUMAN Beta-hexosaminidase subunit beta OS=Homo sapiens GN=HEXB PE=1 SV=3	18.2816	21.8031	22.0297	20.9275	21.3964	21.8259	21.763	21.8771	21.801	21.2105	18.4221	21.451	16.8742	21.146	21.3814	21.5778	21.0752	21.3727	20.9703	22.2647	20.8702	20.9677		9	9	9	21.6	21.6	21.6	63.111	38.638	42743000	114	1	0.84361	0.990084	1.3147	1.94961	0.472496	21.1468	20.3974	21.3589	HEXB	0.496911	0.736884
P26599	P26599	Polypyrimidine tract-binding protein 1	PTBP1	sp|P26599|PTBP1_HUMAN Polypyrimidine tract-binding protein 1 OS=Homo sapiens GN=PTBP1 PE=1 SV=1	21.8096	22.2091	22.1482	22.0415	20.9481	21.8786	21.8304	22.2213	22.7535	22.3716	16.2378	22.6013	18.6294	21.2746	20.3282	21.5047	21.4952	21.6073	16.7709	21.9394	17.7161	20.9675		14	14	12	40.1	40.1	37.3	57.221	190.66	71059000	215	1	0.953602	0.993896	0.42223	2.49222	2.09485	21.8379	20.8699	20.1945	PTBP1	0.159588	0.941971
Q13263	Q13263	Transcription intermediary factor 1-beta	TRIM28	sp|Q13263|TIF1B_HUMAN Transcription intermediary factor 1-beta OS=Homo sapiens GN=TRIM28 PE=1 SV=5	21.2401	21.1904	21.3377	21.2338	20.9277	21.9239	21.0074	21.7149	21.7503	22.4026	20.2882	21.8336	18.7642	20.8567	19.675	21.5489	21.0655	21.4394	19.8252	20.8128	19.4001	20.9637		19	19	19	44.3	44.3	44.3	88.549	228.19	63102000	226	1	0.266786	0.8176	0.323187	1.23888	0.888421	21.2658	21.0872	20.5381	TRIM28	0.122153	0.468253
O15144	O15144	Actin-related protein 2/3 complex subunit 2	ARPC2	sp|O15144|ARPC2_HUMAN Actin-related protein 2/3 complex subunit 2 OS=Homo sapiens GN=ARPC2 PE=1 SV=1	21.7206	22.3017	22.3174	21.4654	19.8666	21.6868	21.8267	22.5825	22.7339	22.082	17.874	22.3701	16.2717	21.1291	20.2031	21.6871	20.9911	21.8379	18.0974	22.0708	18.9381	20.9549		13	13	13	59.3	59.3	59.3	34.333	59.999	75599000	119	1	0.0979219	0.797785	0.826978	2.58706	1.53801	21.5979	20.7204	20.5465	ARPC2	0.312568	0.977817
O15145	O15145	Actin-related protein 2/3 complex subunit 3	ARPC3	sp|O15145|ARPC3_HUMAN Actin-related protein 2/3 complex subunit 3 OS=Homo sapiens GN=ARPC3 PE=1 SV=3	19.7804	22.0329	21.6049	21.0195	19.9366	21.8205	22.706	21.9237	22.1786	21.5834	17.9052	21.3419	16.9514	21.1726	20.1703	21.8568	21.3772	21.9895	19.7668	22.0158	20.7657	20.9476		6	6	6	34.8	34.8	34.8	20.546	52.131	52231000	89	1	0.251691	0.889376	1.08926	2.10069	0.915108	21.2716	20.4367	21.1346	ARPC3	0.4117	0.793987
Q99798	Q99798	Aconitate hydratase, mitochondrial	ACO2	sp|Q99798|ACON_HUMAN Aconitate hydratase, mitochondrial OS=Homo sapiens GN=ACO2 PE=1 SV=2	20.1593	23.1725	20.3356	22.6092	19.3153	22.4114	23.6831	22.6475	23.1829	22.2873	16.6463	22.2958	16.6903	21.4863	18.7808	21.7638	23.3661	21.7409	18.2567	22.9126	16.0206	20.9412		30	30	30	50.8	50.8	50.8	85.424	323.31	135520000	375	1	0.233928	0.814429	1.70047	2.83241	2.74358	21.6695	20.7481	20.406	ACO2	0.642718	1.07055
O43396	O43396	Thioredoxin-like protein 1	TXNL1	sp|O43396|TXNL1_HUMAN Thioredoxin-like protein 1 OS=Homo sapiens GN=TXNL1 PE=1 SV=3	21.892	22.763	22.3081	21.4714	19.0396	21.6323	21.7427	22.8618	22.7843	22.568	17.5117	22.8334	17.9207	21.3572	20.3309	21.3846	21.4876	21.9492	16.0149	22.1519	17.5722	20.9323		12	12	12	69.2	69.2	69.2	32.251	64.415	72546000	175	1	0.281676	0.83869	1.19128	2.38564	2.39204	21.5499	21.1196	20.1273	TXNL1	0.450263	0.901688
P23396	P23396	40S ribosomal protein S3	RPS3	sp|P23396|RS3_HUMAN 40S ribosomal protein S3 OS=Homo sapiens GN=RPS3 PE=1 SV=2	22.3374	20.0145	21.871	18.2662	21.4456	20.626	20.2658	18.4859	18.6867	17.6634	21.923	20.9164	22.4257	21.7696	21.7772	21.2357	22.456	21.0844	22.9914	20.4646	22.7661	20.9273		11	11	11	54.3	54.3	54.3	26.688	77.21	59458000	124	1	0.888059	0.951689	1.36593	1.9378	0.948058	20.6895	20.2672	21.825	RPS3	0.516271	0.732419
P42224	P42224	Signal transducer and activator of transcription 1-alpha/beta	STAT1	sp|P42224|STAT1_HUMAN Signal transducer and activator of transcription 1-alpha/beta OS=Homo sapiens GN=STAT1 PE=1 SV=2	18.4899	20.5196	21.6671	20.7541	21.0697	20.9541	21.2998	20.6928	20.8589	21.5085	21.3865	21.3345	20.1387	20.6596	21.2906	21.5016	21.0262	20.7733	21.4742	21.2948	20.7381	20.9254		20	20	20	35.6	35.6	35.6	87.334	96.207	60395000	124	1	0.997147	0.996746	1.03388	0.494399	0.315179	20.6792	20.9399	21.157	STAT1	0.39077	0.186865
Q9BWD1	Q9BWD1	Acetyl-CoA acetyltransferase, cytosolic	ACAT2	sp|Q9BWD1|THIC_HUMAN Acetyl-CoA acetyltransferase, cytosolic OS=Homo sapiens GN=ACAT2 PE=1 SV=2	20.4719	20.8476	20.5457	21.2975	21.0929	21.2785	21.725	20.8181	21.1049	20.9248	20.7741	20.735	20.2825	20.8581	21.2335	21.4013	20.9358	21.1786	20.4093	21.0417	20.2642	20.9153		9	9	9	46.6	46.6	46.6	41.35	36.312	34785000	100	1	0.0622775	0.894054	0.447102	0.252788	0.428691	21.037	20.7853	20.9235	ACAT2	0.168989	0.0955449
Q9ULZ3	Q9ULZ3	Apoptosis-associated speck-like protein containing a CARD	PYCARD	sp|Q9ULZ3|ASC_HUMAN Apoptosis-associated speck-like protein containing a CARD OS=Homo sapiens GN=PYCARD PE=1 SV=2	16.851	20.9048	21.4933	23.0538	21.8665	21.5363	22.8988	21.1693	21.6804	21.1224	21.1573	21.5127	20.4724	21.0068	19.0672	21.8266	22.6959	20.9158	19.817	21.4393	16.7001	20.9137		9	9	9	67.2	67.2	67.2	21.627	188.76	55302000	156	1	0.652172	0.930243	2.0801	0.385782	2.01833	21.2292	21.1602	20.3517	PYCARD	0.786205	0.145812
P28799	P28799	Granulins;Acrogranin;Paragranulin;Granulin-1;Granulin-2;Granulin-3;Granulin-4;Granulin-5;Granulin-6;Granulin-7	GRN	sp|P28799|GRN_HUMAN Granulins OS=Homo sapiens GN=GRN PE=1 SV=2	23.2177	22.6405	19.9084	19.0606	23.0933	21.4262	24.1952	20.6385	17.67	17.8332	20.2167	18.4122	22.0032	21.6499	22.7657	19.9147	20.7602	16.5235	23.4016	22.3699	21.2443	20.9022		13	13	13	23.6	23.6	23.6	63.544	35.573	60641000	97	1	0.114742	0.883047	1.88066	1.80184	2.31285	21.9346	19.7748	20.9971	GRN	0.710824	0.68103
A0A0B4J1X5;A0A0C4DH42;P01767;P01772	A0A0B4J1X5;A0A0C4DH42;P01767;P01772	Ig heavy chain V-III region BUT;Ig heavy chain V-III region KOL	IGHV3-74;IGHV3-66	sp|A0A0B4J1X5|HV374_HUMAN Immunoglobulin heavy variable 3-74 OS=Homo sapiens GN=IGHV3-74 PE=3 SV=1;sp|A0A0C4DH42|HV366_HUMAN Immunoglobulin heavy variable 3-66 OS=Homo sapiens GN=IGHV3-66 PE=3 SV=1;sp|P01767|HV353_HUMAN Immunoglobulin heavy variable 3-53 O	18.3694	17.2041	24.8035	15.856	23.2153	20.7435	21.8748	17.6624	16.7638	19.0276	23.8471	20.3322	23.9789	21.4106	26.1099	20.4913	16.5286	16.6321	25.1104	24.6274	24.0113	20.8857		4	4	2	37.6	37.6	18.8	12.839	99.279	185420000	140	4	0.0950107	0.792639	3.27917	2.83755	4.05189	20.2952	20.4318	21.9302	IGHV3-74;IGHV3-66	1.23941	1.07249
P09238;P08254	P09238	Stromelysin-2	MMP10	sp|P09238|MMP10_HUMAN Stromelysin-2 OS=Homo sapiens GN=MMP10 PE=1 SV=1	20.9421	21.171	21.1177	21.4608	20.6657	20.8223	21.0768	21.7458	21.2652	22.146	20.5978	20.5503	19.6086	20.5993	21.0011	20.5488	21.6122	20.1577	20.452	20.6799	20.0962	20.8723		11	11	11	21.8	21.8	21.8	54.151	177.77	31390000	85	2	0.631498	0.939524	0.257753	0.853085	0.524157	21.0366	20.9304	20.6497	MMP10	0.0974215	0.322436
Q92945	Q92945	Far upstream element-binding protein 2	KHSRP	sp|Q92945|FUBP2_HUMAN Far upstream element-binding protein 2 OS=Homo sapiens GN=KHSRP PE=1 SV=4	20.9804	21.2929	21.3069	21.3208	20.6841	21.5372	21.4631	21.6553	21.4591	21.3418	19.8266	21.5739	18.5569	20.8715	19.8497	21.4769	21.1119	21.272	19.337	21.4189	19.8951	20.8682		16	14	14	35.6	32.6	32.6	73.114	88.43	50672000	119	1	0.475477	0.864483	0.296352	1.15673	0.894869	21.2265	20.755	20.6231	KHSRP	0.11201	0.437204
A0A0C4DH68	A0A0C4DH68	Immunoglobulin kappa variable 2-24	IGKV2-24	sp|A0A0C4DH68|KV224_HUMAN Immunoglobulin kappa variable 2-24 OS=Homo sapiens GN=IGKV2-24 PE=3 SV=1	21.4815	21.9198	21.0992	21.682	20.9894	21.4117	21.4989	21.8233	21.9914	21.5687	16.797	21.9808	19.8112	21.6889	20.3849	22.1769	21.1027	21.8996	18.1342	21.637	17.1273	20.867		4	3	3	38.3	32.5	32.5	13.079	9.7763	53717000	52	1	0.152598	0.784692	0.319892	1.92542	1.96886	21.4404	20.8088	20.3518	IGKV2-24	0.120908	0.727739
Q7KZF4	Q7KZF4	Staphylococcal nuclease domain-containing protein 1	SND1	sp|Q7KZF4|SND1_HUMAN Staphylococcal nuclease domain-containing protein 1 OS=Homo sapiens GN=SND1 PE=1 SV=1	20.8365	21.5297	20.2433	20.4365	21.1948	21.4562	21.9329	21.4155	21.7776	20.4292	20.0277	20.4252	19.8053	21.1664	18.6734	21.9726	20.8118	21.408	20.1127	21.4755	21.0419	20.8654		23	23	23	39.1	39.1	39.1	102	84.877	41547000	130	1	0.674579	0.912184	0.613355	0.740366	1.09945	21.09	20.721	20.7851	SND1	0.231827	0.279832
P05091	P05091	Aldehyde dehydrogenase, mitochondrial	ALDH2	sp|P05091|ALDH2_HUMAN Aldehyde dehydrogenase, mitochondrial OS=Homo sapiens GN=ALDH2 PE=1 SV=2	21.4974	21.7525	20.7029	21.8943	21.0145	21.5591	21.8233	21.488	21.8221	21.4475	19.7716	21.5703	17.7744	20.7053	19.9977	21.5087	21.4943	21.3056	19.7093	21.3872	17.5352	20.8458		22	19	19	54.9	51.8	51.8	56.381	274.72	77732000	224	1	0.22019	0.746832	0.445155	1.44928	1.4756	21.4634	20.6542	20.4197	ALDH2	0.168253	0.547776
Q6XQN6	Q6XQN6	Nicotinate phosphoribosyltransferase	NAPRT	sp|Q6XQN6|PNCB_HUMAN Nicotinate phosphoribosyltransferase OS=Homo sapiens GN=NAPRT PE=1 SV=2	21.5735	21.7364	21.0309	21.4685	21.1234	21.3026	21.6898	21.6953	21.9089	21.4353	20.0836	22.2277	17.9706	21.2906	19.7294	21.0935	21.4815	21.7197	17.5926	21.7396	17.7891	20.842		15	15	15	42.9	42.9	42.9	57.578	175.39	44283000	160	1	0.341205	0.908771	0.274451	1.47684	1.82315	21.4179	20.9446	20.1636	NAPRT	0.103733	0.558194
Q07021	Q07021	Complement component 1 Q subcomponent-binding protein, mitochondrial	C1QBP	sp|Q07021|C1QBP_HUMAN Complement component 1 Q subcomponent-binding protein, mitochondrial OS=Homo sapiens GN=C1QBP PE=1 SV=1	19.6742	20.8334	21.5522	21.3922	20.6243	21.19	21.6425	20.6722	21.2933	19.495	20.5214	21.0789	20.1368	20.5506	21.6156	20.3653	20.8191	20.9093	20.8002	21.6384	20.3404	20.8164		6	6	6	31.6	31.6	31.6	31.362	129.05	44191000	163	1	0.254269	0.842629	0.687167	0.595865	0.527256	20.987	20.5355	20.9269	C1QBP	0.259725	0.225216
P38606	P38606	V-type proton ATPase catalytic subunit A	ATP6V1A	sp|P38606|VATA_HUMAN V-type proton ATPase catalytic subunit A OS=Homo sapiens GN=ATP6V1A PE=1 SV=2	20.4867	21.4764	20.9165	20.9087	20.6937	21.6201	22.2895	21.6635	21.4342	20.7136	19.6775	20.2542	20.3267	21.2002	19.2709	20.8864	21.8839	21.254	19.8036	20.3033	20.0228	20.8136		16	16	16	38.1	38.1	38.1	68.303	182.93	38569000	111	1	0.98036	0.99709	0.62853	0.716674	0.903153	21.1988	20.7529	20.4893	ATP6V1A	0.237562	0.270877
P68036	P68036	Ubiquitin-conjugating enzyme E2 L3	UBE2L3	sp|P68036|UB2L3_HUMAN Ubiquitin-conjugating enzyme E2 L3 OS=Homo sapiens GN=UBE2L3 PE=1 SV=1	22.0247	18.4586	17.1541	20.2621	23.7745	16.7281	21.1578	18.3301	17.1089	17.5754	18.6244	20.1265	25.6417	23.7629	25.3424	20.6861	20.1472	22.8979	25.0435	19.1575	23.0187	20.8106		7	7	7	63.6	63.6	63.6	17.861	35.603	104170000	214	1	0.280243	0.890194	2.61111	3.28449	2.40714	19.9371	20.1671	22.3276	UBE2L3	0.986905	1.24142
P19823;CON__Q9TRI1	P19823	Inter-alpha-trypsin inhibitor heavy chain H2	ITIH2	sp|P19823|ITIH2_HUMAN Inter-alpha-trypsin inhibitor heavy chain H2 OS=Homo sapiens GN=ITIH2 PE=1 SV=2	20.5824	20.6613	21.0716	21.1911	20.6731	21.3007	20.6931	20.6908	20.8663	21.0562	20.8956	20.8361	20.3953	20.3869	21.4426	20.7719	20.9538	20.7416	20.611	21.4005	19.7679	20.809		12	12	12	20.2	20.2	20.2	106.46	51.476	43891000	90	2	0.0572584	0.650588	0.295673	0.256538	0.562887	20.8819	20.7324	20.8127	ITIH2	0.111754	0.0969621
Q96TA1	Q96TA1	Niban-like protein 1	FAM129B	sp|Q96TA1|NIBL1_HUMAN Niban-like protein 1 OS=Homo sapiens GN=FAM129B PE=1 SV=3	18.8761	20.6047	22.2306	17.3356	20.5744	20.8386	21.3374	21.189	20.4168	20.4099	17.3547	21.3106	21.6922	20.4009	23.1892	21.4197	20.4267	21.277	21.8844	23.1454	21.0267	20.8067		14	14	14	32.2	32.2	32.2	84.137	170.57	47445000	110	1	0.687439	0.935919	1.63624	1.43735	1.05208	20.2568	20.3963	21.767	FAM129B	0.618442	0.543266
P60953	P60953	Cell division control protein 42 homolog	CDC42	sp|P60953|CDC42_HUMAN Cell division control protein 42 homolog OS=Homo sapiens GN=CDC42 PE=1 SV=2	21.403	21.8892	20.8573	21.5669	20.5137	20.6354	21.1206	21.6273	21.6225	22.0756	20.0158	21.372	16.7166	20.9094	20.554	20.9804	21.4439	21.2536	19.4931	21.1796	19.5251	20.7979		8	7	7	57.1	51.3	51.3	21.258	35.101	37196000	113	1	0.79798	0.976	0.50659	1.84343	0.815999	21.1409	20.6199	20.6328	CDC42	0.191473	0.696753
P49419	P49419	Alpha-aminoadipic semialdehyde dehydrogenase	ALDH7A1	sp|P49419|AL7A1_HUMAN Alpha-aminoadipic semialdehyde dehydrogenase OS=Homo sapiens GN=ALDH7A1 PE=1 SV=5	21.288	20.9739	21.6749	21.2646	20.5918	21.1799	21.4024	22.1868	21.577	21.7444	19.8493	21.6936	16.2412	20.8706	19.9879	21.1888	21.3725	21.4453	19.5172	20.8738	19.6375	20.7886		13	13	13	40.8	40.8	40.8	58.486	161.61	60469000	164	1	0.254561	0.789792	0.341516	2.06616	0.836869	21.1965	20.5947	20.5747	ALDH7A1	0.129081	0.780934
P14317	P14317	Hematopoietic lineage cell-specific protein	HCLS1	sp|P14317|HCLS1_HUMAN Hematopoietic lineage cell-specific protein OS=Homo sapiens GN=HCLS1 PE=1 SV=3	21.5441	21.9813	21.6472	21.9094	21.0398	20.5102	20.989	22.4113	22.5244	21.8645	19.261	22.0356	18.0125	21.0526	20.2378	21.2978	21.3108	20.9365	18.4572	21.6206	15.8905	20.7873		11	11	11	31.1	31.1	31.1	54.013	183.88	45326000	132	1	0.443582	0.904406	0.542379	1.73608	2.09051	21.3744	21.0231	19.9645	HCLS1	0.205	0.656178
P60981	P60981	Destrin	DSTN	sp|P60981|DEST_HUMAN Destrin OS=Homo sapiens GN=DSTN PE=1 SV=3	19.6803	22.2238	20.9138	21.3765	19.5227	21.725	22.3611	21.678	21.6042	21.2734	18.4341	20.6412	17.1118	20.975	20.6618	21.523	22.2474	22.1862	18.2057	21.8844	20.1978	20.7823		9	9	9	53.9	53.9	53.9	18.506	36.289	58625000	105	1	0.247667	0.829878	1.14433	1.76751	1.44817	21.1147	20.2454	20.9866	DSTN	0.432516	0.668058
Q7Z406	Q7Z406	Myosin-14	MYH14	sp|Q7Z406|MYH14_HUMAN Myosin-14 OS=Homo sapiens GN=MYH14 PE=1 SV=2	21.2544	22.4171	21.7928	21.5514	20.1959	21.3757	21.3214	22.0513	22.0439	22.3145	17.5052	21.5632	18.1796	21.2148	15.9823	21.5231	20.9975	21.7144	19.4237	21.7304	20.0417	20.7712		64	59	58	42.6	39.9	39.5	227.87	323.31	112290000	305	1	0.62271	0.883883	0.669304	1.99199	2.0591	21.4155	20.6961	20.2019	MYH14	0.252973	0.752903
P09668	P09668	Pro-cathepsin H;Cathepsin H mini chain;Cathepsin H;Cathepsin H heavy chain;Cathepsin H light chain	CTSH	sp|P09668|CATH_HUMAN Pro-cathepsin H OS=Homo sapiens GN=CTSH PE=1 SV=4	20.6238	21.0489	21.4287	20.6624	20.3566	21.0443	20.9457	20.5306	21.0556	20.6527	20.7719	20.5544	19.8603	20.523	21.4514	20.701	20.2292	20.4876	20.7656	21.3379	20.8099	20.7544		6	6	6	34	34	34	37.393	22.894	28778000	79	1	0.015857	0.781231	0.352959	0.363054	0.436545	20.8729	20.5641	20.8261	CTSH	0.133406	0.137222
O75828	O75828	Carbonyl reductase [NADPH] 3	CBR3	sp|O75828|CBR3_HUMAN Carbonyl reductase [NADPH] 3 OS=Homo sapiens GN=CBR3 PE=1 SV=3	19.5649	20.7583	21.096	21.2775	20.6076	21.3277	21.0978	21.139	21.5443	21.0363	19.8975	21.5012	18.849	20.39	21.0857	21.3895	20.89	21.1282	20.0803	21.4527	19.7123	20.7536		13	11	11	62.8	52.3	52.3	30.85	206.15	56778000	111	1	0.949639	0.97081	0.611635	0.981876	0.667003	20.8185	20.6225	20.8198	CBR3	0.231176	0.371114
P01036	P01036	Cystatin-S	CST4	sp|P01036|CYTS_HUMAN Cystatin-S OS=Homo sapiens GN=CST4 PE=1 SV=3	19.6159	22.674	22.348	21.5655	17.0029	20.6229	21.3086	22.8602	22.766	21.7084	18.7353	21.6469	17.3547	20.7452	21.9354	21.2467	21.9594	20.9227	19.0622	22.3796	17.1201	20.7419		7	7	4	61	61	43.3	16.214	99.956	122140000	156	1	0.084821	0.700218	1.93965	2.0729	1.90479	20.734	20.8309	20.6609	CST4	0.73312	0.783482
Q15084	Q15084	Protein disulfide-isomerase A6	PDIA6	sp|Q15084|PDIA6_HUMAN Protein disulfide-isomerase A6 OS=Homo sapiens GN=PDIA6 PE=1 SV=1	17.6857	19.2173	17.1965	19.3619	22.6051	20.9101	20.3287	17.5913	20.6568	20.8875	22.9491	21.2305	23.5605	21.462	21.73	22.162	20.4608	22.6086	20.5896	20.5508	21.4506	20.7236		9	9	9	29.5	29.5	29.5	48.121	90.376	39937000	96	1	0.627142	0.91142	1.86729	1.91988	0.85674	19.615	21.1911	21.3646	PDIA6	0.705769	0.725647
O60635	O60635	Tetraspanin-1	TSPAN1	sp|O60635|TSN1_HUMAN Tetraspanin-1 OS=Homo sapiens GN=TSPAN1 PE=1 SV=2	19.8393	20.8711	17.6907	21.1398	23.5629	22.3495	22.0894	18.8408	20.9398	21.3083	20.3683	20.6575	19.9448	20.3491	20.1252	22.1628	19.5826	20.5937	20.6749	20.9264	21.1675	20.7231		2	2	2	8.7	8.7	8.7	26.301	86.673	56619000	55	1	0.92088	0.954093	1.90915	0.796106	0.81496	21.0775	20.3441	20.7476	TSPAN1	0.721591	0.3009
P43487	P43487	Ran-specific GTPase-activating protein	RANBP1	sp|P43487|RANG_HUMAN Ran-specific GTPase-activating protein OS=Homo sapiens GN=RANBP1 PE=1 SV=1	21.9778	22.6905	20.7627	22.005	20.8393	21.0639	22.098	22.5769	22.4255	21.4224	20.2285	20.2035	16.4726	21.2196	16.8281	21.3283	22.304	20.8862	19.6363	20.8884	17.2644	20.7201		6	6	5	47.3	47.3	43.8	23.31	29.001	49764000	107	1	0.518948	0.929716	0.741965	2.06615	2.09034	21.6339	20.6499	19.8765	RANBP1	0.280436	0.780932
P09467	P09467	Fructose-1,6-bisphosphatase 1	FBP1	sp|P09467|F16P1_HUMAN Fructose-1,6-bisphosphatase 1 OS=Homo sapiens GN=FBP1 PE=1 SV=5	17.3867	18.1784	23.4287	15.7021	23.0741	20.3341	20.3257	17.2128	17.0639	17.1728	23.917	20.8739	24.0105	20.9171	25.348	20.5911	18.8093	18.6896	24.9655	22.4532	24.6453	20.719		13	13	12	47	47	43.8	36.842	195.63	112150000	201	1	0.396774	0.893296	2.87783	3.08812	2.88698	19.7757	20.1669	22.2146	FBP1	1.08772	1.1672
Q15056	Q15056	Eukaryotic translation initiation factor 4H	EIF4H	sp|Q15056|IF4H_HUMAN Eukaryotic translation initiation factor 4H OS=Homo sapiens GN=EIF4H PE=1 SV=5	20.9958	21.5379	21.3612	21.1891	20.6041	20.8677	20.87	21.6073	21.211	21.9668	20.1695	21.7045	18.2212	20.8631	20.8802	20.76	20.804	21.0244	20.1186	21.033	17.2731	20.7173		4	4	4	25	25	25	27.385	48.761	38844000	83	1	0.437331	0.884673	0.321651	1.29416	1.35729	21.0608	20.8205	20.2705	EIF4H	0.121573	0.489147
O15143	O15143	Actin-related protein 2/3 complex subunit 1B	ARPC1B	sp|O15143|ARC1B_HUMAN Actin-related protein 2/3 complex subunit 1B OS=Homo sapiens GN=ARPC1B PE=1 SV=3	21.0674	22.4081	21.2187	21.4572	20.1696	21.4486	21.4937	22.4133	22.0939	21.0427	16.7159	20.9367	16.6621	20.9283	19.5329	21.7449	20.7827	21.3496	19.3708	21.6113	20.5142	20.7125		13	13	12	45.4	45.4	39.2	40.949	62.761	60058000	83	1	0.110097	0.735748	0.664189	2.41081	0.958698	21.3233	20.1133	20.7009	ARPC1B	0.25104	0.911202
P34096	P34096	Ribonuclease 4	RNASE4	sp|P34096|RNAS4_HUMAN Ribonuclease 4 OS=Homo sapiens GN=RNASE4 PE=1 SV=3	20.5369	20.7232	21.5621	20.5603	20.352	21.1346	20.9174	21.4311	21.3877	21.143	20.5908	21.4029	17.3182	20.4031	21.718	20.5537	20.5554	20.8044	20.786	21.2158	19.8334	20.711		5	5	5	34	34	34	16.84	14.061	30891000	66	1	0.304244	0.87176	0.4153	1.47314	0.587108	20.8266	20.5253	20.781	RNASE4	0.156969	0.556795
Q99460	Q99460	26S proteasome non-ATPase regulatory subunit 1	PSMD1	sp|Q99460|PSMD1_HUMAN 26S proteasome non-ATPase regulatory subunit 1 OS=Homo sapiens GN=PSMD1 PE=1 SV=2	21	21.6277	21.7853	21.7207	20.6535	19.9902	20.5305	21.7675	21.8119	22.7434	20.1631	22.2069	17.2752	20.9997	19.0895	20.8791	20.5824	21.5321	18.9301	20.8461	18.7844	20.7104		15	15	15	23.2	23.2	23.2	105.84	60.453	48530000	117	1	0.332916	0.842816	0.692432	1.84022	1.12307	21.044	20.9954	20.092	PSMD1	0.261715	0.695538
P62140	P62140	Serine/threonine-protein phosphatase PP1-beta catalytic subunit	PPP1CB	sp|P62140|PP1B_HUMAN Serine/threonine-protein phosphatase PP1-beta catalytic subunit OS=Homo sapiens GN=PPP1CB PE=1 SV=3	21.371	20.8992	20.9277	21.2745	20.8776	21.4312	21.632	20.9889	21.4026	20.6384	20.1524	21.4104	16.1422	20.921	19.6888	21.2646	21.5029	21.1249	20.5267	20.9398	19.7393	20.7074		12	12	4	49.5	49.5	21.4	37.186	93.095	42653000	145	1	0.829979	0.948829	0.300943	1.85763	0.727452	21.2019	20.2365	20.6839	PPP1CB	0.113746	0.702117
P17980	P17980	26S protease regulatory subunit 6A	PSMC3	sp|P17980|PRS6A_HUMAN 26S protease regulatory subunit 6A OS=Homo sapiens GN=PSMC3 PE=1 SV=3	21.2848	21.7805	22.2455	21.7436	21.01	21.3335	21.4575	22.1602	21.8901	22.129	18.6446	22.2366	17.9602	21.2542	15.1436	21.4294	20.8658	21.4059	18.6224	21.0973	19.1404	20.7064		14	14	14	43.3	43.3	43.3	49.203	118.42	48774000	158	1	0.405627	0.892866	0.406537	1.81292	2.28916	21.5508	20.8964	19.6721	PSMC3	0.153657	0.685218
P14780	P14780	Matrix metalloproteinase-9;67 kDa matrix metalloproteinase-9;82 kDa matrix metalloproteinase-9	MMP9	sp|P14780|MMP9_HUMAN Matrix metalloproteinase-9 OS=Homo sapiens GN=MMP9 PE=1 SV=3	21.909	22.8808	20.7233	21.9017	20.1703	21.2551	21.3129	22.0864	22.5148	21.8042	19.4572	20.9825	16.9909	20.6998	19.1851	21.448	20.6712	21.2819	19.1288	21.5075	16.9023	20.7054		29	29	29	53	53	53	78.457	305.02	209910000	304	1	0.620239	0.840318	0.883583	1.90605	1.70682	21.4505	20.648	20.0178	MMP9	0.333963	0.720418
P00367;P49448	P00367;P49448	Glutamate dehydrogenase 1, mitochondrial;Glutamate dehydrogenase 2, mitochondrial	GLUD1;GLUD2	sp|P00367|DHE3_HUMAN Glutamate dehydrogenase 1, mitochondrial OS=Homo sapiens GN=GLUD1 PE=1 SV=2;sp|P49448|DHE4_HUMAN Glutamate dehydrogenase 2, mitochondrial OS=Homo sapiens GN=GLUD2 PE=1 SV=2	20.885	22.0066	21.7624	20.9	19.7376	19.4077	20.5013	22.1542	22.4658	22.3092	19.1795	22.1479	17.0303	20.6844	21.0568	20.3042	21.1348	20.4548	19.8359	21.4844	19.3462	20.7042		15	15	15	33.2	33.2	33.2	61.397	53.817	64874000	125	2	0.198243	0.763656	0.960278	2.06289	0.762973	20.743	20.8531	20.5167	GLUD1;GLUD2	0.362951	0.779698
Q9UBQ7	Q9UBQ7	Glyoxylate reductase/hydroxypyruvate reductase	GRHPR	sp|Q9UBQ7|GRHPR_HUMAN Glyoxylate reductase/hydroxypyruvate reductase OS=Homo sapiens GN=GRHPR PE=1 SV=1	16.6436	22.3646	21.3973	20.3621	20.119	21.2474	21.4775	22.5215	22.0688	21.4053	19.0873	21.6518	16.9213	20.9248	20.1897	21.7477	20.8828	22.1844	19.8115	21.7316	20.0463	20.7041		9	9	9	39.9	39.9	39.9	35.668	311.96	52945000	114	1	0.270582	0.836372	1.86326	1.9795	0.954475	20.5159	20.6544	20.942	GRHPR	0.704248	0.748181
P04745;P19961;P04746;CON__Q3MHH8	P04745;P19961;P04746	Alpha-amylase 1;Alpha-amylase 2B;Pancreatic alpha-amylase	AMY1A;AMY2B;AMY2A	sp|P04745|AMY1_HUMAN Alpha-amylase 1 OS=Homo sapiens GN=AMY1A PE=1 SV=2;sp|P19961|AMY2B_HUMAN Alpha-amylase 2B OS=Homo sapiens GN=AMY2B PE=1 SV=1;sp|P04746|AMYP_HUMAN Pancreatic alpha-amylase OS=Homo sapiens GN=AMY2A PE=1 SV=2	20.9482	20.4148	20.9853	20.9619	21.5351	22.492	21.7421	22.4318	22.019	21.4916	17.1267	22.066	16.716	20.7764	16.0732	21.7234	21.1783	21.4483	20.8579	21.1605	20.4383	20.6946		17	17	17	56	56	56	57.767	128.74	66083000	145	4	0.525985	0.883017	0.682175	2.42008	1.95643	21.2971	20.3754	20.4114	AMY1A;AMY2B;AMY2A	0.257838	0.914703
P62820	P62820	Ras-related protein Rab-1A	RAB1A	sp|P62820|RAB1A_HUMAN Ras-related protein Rab-1A OS=Homo sapiens GN=RAB1A PE=1 SV=3	21.8735	23.0908	20.3848	22.4527	19.4039	22.1943	22.7854	22.4498	23.1638	21.5656	16.308	20.6511	18.6859	20.7131	17.2053	21.7525	21.6946	21.7946	17.1816	20.7596	18.4364	20.6927		7	7	2	48.8	48.8	18.5	22.677	323.31	66061000	146	1	0.822958	0.956631	1.35054	2.34396	2.15026	21.7408	20.5053	19.8321	RAB1A	0.510455	0.885934
O75556	O75556	Mammaglobin-B	SCGB2A1	sp|O75556|SG2A1_HUMAN Mammaglobin-B OS=Homo sapiens GN=SCGB2A1 PE=1 SV=1	21.3433	22.0171	21.1862	21.3599	21.1282	20.632	21.3872	21.9714	21.5829	21.6598	17.4201	21.1351	16.8586	20.4593	20.5436	21.2206	21.1871	21.2084	17.6864	21.809	20.7375	20.6921		6	6	6	61.1	61.1	61.1	10.884	323.31	337880000	198	1	0.800768	0.899494	0.411425	2.12139	1.35816	21.2934	20.1553	20.6275	SCGB2A1	0.155504	0.80181
P62333	P62333	26S protease regulatory subunit 10B	PSMC6	sp|P62333|PRS10_HUMAN 26S protease regulatory subunit 10B OS=Homo sapiens GN=PSMC6 PE=1 SV=1	21.1609	20.9746	20.8135	21.0001	17.9254	20.9595	21.2883	20.8736	21.3023	22.3486	20.3144	21.7825	16.3898	20.8424	20.8208	20.503	21.7625	21.455	20.7757	21.2216	19.9583	20.6892		14	14	14	50.1	50.1	50.1	44.172	62.099	45026000	105	1	0.771889	0.915427	1.18438	1.95247	0.607725	20.5889	20.5505	20.9281	PSMC6	0.447652	0.737963
P31151;Q86SG5	P31151;Q86SG5	Protein S100-A7;Protein S100-A7A	S100A7;S100A7A	sp|P31151|S10A7_HUMAN Protein S100-A7 OS=Homo sapiens GN=S100A7 PE=1 SV=4;sp|Q86SG5|S1A7A_HUMAN Protein S100-A7A OS=Homo sapiens GN=S100A7A PE=1 SV=3	21.9309	22.1606	21.1792	22.0284	20.3218	21.469	21.5915	22.3258	22.1124	21.7625	16.9531	21.5655	18.6791	21.2386	16.5872	21.824	21.2949	21.681	19.4119	21.6983	16.3803	20.676		6	6	6	54.5	54.5	54.5	11.471	51.035	63080000	69	2	0.981718	0.990298	0.632055	2.03795	2.43683	21.5259	20.6624	19.8397	S100A7;S100A7A	0.238894	0.770273
P48643	P48643	T-complex protein 1 subunit epsilon	CCT5	sp|P48643|TCPE_HUMAN T-complex protein 1 subunit epsilon OS=Homo sapiens GN=CCT5 PE=1 SV=1	21.3682	22.1697	21.9212	21.3133	20.0003	21.2606	21.4999	22.1444	22.1924	21.0716	16.3009	21.626	16.2425	21.0708	20.5861	21.6567	21.1792	21.8122	16.9874	21.9754	19.5898	20.6652		24	24	24	50.3	50.3	50.3	59.67	111.85	76949000	234	1	0.289405	0.816859	0.689317	2.64846	1.77295	21.3619	20.0927	20.541	CCT5	0.260537	1.00103
O75390	O75390	Citrate synthase, mitochondrial	CS	sp|O75390|CISY_HUMAN Citrate synthase, mitochondrial OS=Homo sapiens GN=CS PE=1 SV=2	22.2343	22.3902	21.3646	22.0544	20.9203	19.7868	20.6769	22.0605	22.3498	22.6182	20.915	21.9795	16.7429	21.025	19.1089	21.165	22.1012	20.6702	16.4678	20.7355	16.2774	20.6497		12	12	12	36.7	36.7	36.7	51.712	84.813	54959000	126	1	0.328579	0.89371	0.952339	2.02431	2.31539	21.3468	21.0987	19.5037	CS	0.35995	0.765117
P61163	P61163	Alpha-centractin	ACTR1A	sp|P61163|ACTZ_HUMAN Alpha-centractin OS=Homo sapiens GN=ACTR1A PE=1 SV=1	20.3942	21.6287	21.2648	20.8643	20.4876	20.2377	20.3654	22.0682	21.9027	21.5456	17.6696	21.4489	20.1639	20.5174	19.6808	20.3379	19.7985	20.9144	19.8075	20.9519	21.5444	20.6474		7	7	4	26.6	26.6	19.4	42.613	104.26	37478000	97	1	0.204575	0.822935	0.525354	1.53156	0.719344	20.749	20.7595	20.4336	ACTR1A	0.198565	0.578874
Q13200	Q13200	26S proteasome non-ATPase regulatory subunit 2	PSMD2	sp|Q13200|PSMD2_HUMAN 26S proteasome non-ATPase regulatory subunit 2 OS=Homo sapiens GN=PSMD2 PE=1 SV=3	21.1546	21.7138	21.3844	21.0312	19.8016	21.3288	21.1677	21.5199	21.3004	21.1197	15.7934	21.1954	18.0576	21.1004	20.4832	21.5909	21.0451	21.2782	19.8108	21.2657	20.4021	20.645		20	20	20	33.6	33.6	33.6	100.2	117.05	42925000	134	1	0.264256	0.886727	0.606374	2.21217	0.626857	21.0832	20.0124	20.8394	PSMD2	0.229188	0.836121
Q15366;P57721	Q15366	Poly(rC)-binding protein 2	PCBP2	sp|Q15366|PCBP2_HUMAN Poly(rC)-binding protein 2 OS=Homo sapiens GN=PCBP2 PE=1 SV=1	21.0862	17.6927	19.8294	19.7237	22.3868	20.5412	20.2985	17.159	19.6071	20.1726	22.4846	19.0326	23.4372	21.7391	20.2636	21.3621	21.8978	21.1183	22.4113	19.201	22.0448	20.6424		11	8	8	38.1	29.6	29.6	38.58	19.55	43585000	59	2	0.775438	0.917126	1.43416	2.17252	1.12339	20.2227	20.5189	21.1856	PCBP2	0.542063	0.821134
Q13404	Q13404	Ubiquitin-conjugating enzyme E2 variant 1	UBE2V1	sp|Q13404|UB2V1_HUMAN Ubiquitin-conjugating enzyme E2 variant 1 OS=Homo sapiens GN=UBE2V1 PE=1 SV=2	18.1817	21.3907	21.8612	21.4632	20.79	21.6969	21.4705	21.6323	21.6115	21.3131	19.4681	22.5585	17.0006	20.3742	20.4272	21.2107	21.2894	22.1363	19.4878	21.4771	16.6044	20.6403		8	8	4	62.6	62.6	29.9	16.495	77.931	45339000	120	1	0.404507	0.894289	1.278	1.85797	1.86453	20.9792	20.5655	20.3761	UBE2V1	0.483039	0.702247
P49411	P49411	Elongation factor Tu, mitochondrial	TUFM	sp|P49411|EFTU_HUMAN Elongation factor Tu, mitochondrial OS=Homo sapiens GN=TUFM PE=1 SV=2	20.7708	21.2976	21.3623	20.9272	20.0938	21.0633	21.2084	21.4765	21.5552	21.2097	17.4912	21.2608	17.3059	20.634	20.5181	20.9098	21.0063	21.1515	20.1108	21.274	20.6877	20.634		17	17	17	48.5	48.5	48.5	49.541	93.567	65467000	109	1	0.127847	0.726596	0.435017	1.89215	0.401964	20.9605	20.1333	20.8083	TUFM	0.164421	0.715166
P49721	P49721	Proteasome subunit beta type-2	PSMB2	sp|P49721|PSB2_HUMAN Proteasome subunit beta type-2 OS=Homo sapiens GN=PSMB2 PE=1 SV=1	21.0051	21.7373	20.9245	20.9362	20.4905	20.8085	20.9315	21.5853	21.5635	21.0163	19.9201	21.3131	16.6054	20.558	20.0509	20.9191	20.9663	21.0873	20.1889	21.1573	19.4079	20.6273		8	8	8	57.7	57.7	57.7	22.836	38.359	42258000	84	1	0.918753	0.97395	0.376473	1.76156	0.664622	20.9762	20.366	20.5397	PSMB2	0.142293	0.665806
Q14624	Q14624	Inter-alpha-trypsin inhibitor heavy chain H4;70 kDa inter-alpha-trypsin inhibitor heavy chain H4;35 kDa inter-alpha-trypsin inhibitor heavy chain H4	ITIH4	sp|Q14624|ITIH4_HUMAN Inter-alpha-trypsin inhibitor heavy chain H4 OS=Homo sapiens GN=ITIH4 PE=1 SV=4	19.4809	20.5684	20.7787	19.8746	21.1148	20.9832	20.839	20.3455	20.7462	20.8169	20.67	20.977	20.599	20.1431	21.254	20.6102	21.1797	19.6113	20.4764	21.7021	20.2309	20.6191		20	20	20	33.5	33.5	33.5	103.36	175.43	43647000	102	1	0.135915	0.677419	0.610422	0.285091	0.707187	20.5199	20.614	20.7235	ITIH4	0.230718	0.107754
P35080	P35080	Profilin-2	PFN2	sp|P35080|PROF2_HUMAN Profilin-2 OS=Homo sapiens GN=PFN2 PE=1 SV=3	20.7177	20.4185	21.2289	17.0633	20.7239	20.2103	20.7752	19.5006	18.6347	18.8926	21.2172	20.238	22.1563	21.7622	22.1818	20.7825	19.679	21.0267	22.6294	21.1922	21.7647	20.6093		4	4	4	30.7	30.7	30.7	15.046	42.309	40053000	64	1	0.128074	0.787515	1.40293	1.40291	0.978042	20.1625	20.3431	21.3223	PFN2	0.530257	0.530248
Q9Y365	Q9Y365	PCTP-like protein	STARD10	sp|Q9Y365|PCTL_HUMAN PCTP-like protein OS=Homo sapiens GN=STARD10 PE=1 SV=2	19.5596	19.8596	19.3046	20.0324	21.875	20.4284	19.4717	19.9981	20.3274	20.0503	21.854	20.5106	22.8877	21.0344	20.8956	20.4671	20.4833	21.5368	21.0581	19.3949	21.4861	20.596		10	10	10	43.6	43.6	43.6	33.048	146.42	34618000	91	1	0.246439	0.804696	0.879029	1.07044	0.737519	20.0759	20.9518	20.7603	STARD10	0.332242	0.404588
O43488;Q8NHP1;O95154	O43488	Aflatoxin B1 aldehyde reductase member 2	AKR7A2	sp|O43488|ARK72_HUMAN Aflatoxin B1 aldehyde reductase member 2 OS=Homo sapiens GN=AKR7A2 PE=1 SV=3	20.7199	22.1619	21.2413	21.0828	20.0982	21.2706	21.3008	21.9419	21.6555	21.6261	17.5831	21.1323	18.1724	20.9744	18.9714	21.4561	20.9735	21.3138	16.939	21.3624	20.2701	20.5832		7	7	7	30.1	30.1	30.1	39.589	84.856	39013000	67	3	0.797316	0.948687	0.62729	1.78927	1.67901	21.1251	20.4408	20.1838	AKR7A2	0.237094	0.676281
P31150	P31150	Rab GDP dissociation inhibitor alpha	GDI1	sp|P31150|GDIA_HUMAN Rab GDP dissociation inhibitor alpha OS=Homo sapiens GN=GDI1 PE=1 SV=2	19.0438	20.8171	21.2158	20.8592	20.8224	21.8464	21.5928	22.7987	21.8604	21.4842	17.9605	22.0433	16.0593	21.0412	20.3825	21.6007	20.7072	21.422	18.431	21.1666	18.9634	20.5771		24	15	15	72.3	50.8	50.8	50.582	286.73	55385000	159	1	0.898918	0.956697	0.906813	2.48119	1.232	20.8853	20.464	20.3819	GDI1	0.342743	0.937803
Q13630	Q13630	GDP-L-fucose synthase	TSTA3	sp|Q13630|FCL_HUMAN GDP-L-fucose synthase OS=Homo sapiens GN=TSTA3 PE=1 SV=1	21.372	21.4567	21.272	20.7098	20.0493	21.1338	21.1258	21.635	21.4069	20.8559	18.889	21.5513	19.287	20.3194	19.5294	21.3245	20.8234	20.9627	18.4533	21.0398	18.7764	20.5702		8	8	8	30.5	30.5	30.5	35.892	93.164	39274000	84	1	0.427111	0.887629	0.490035	1.11158	1.18555	21.0171	20.5635	20.1299	TSTA3	0.185216	0.420137
P62316	P62316	Small nuclear ribonucleoprotein Sm D2	SNRPD2	sp|P62316|SMD2_HUMAN Small nuclear ribonucleoprotein Sm D2 OS=Homo sapiens GN=SNRPD2 PE=1 SV=1	21.0471	17.1636	16.3819	19.6055	22.4742	20.8546	20.6015	19.5757	20.1235	20.1002	21.679	20.4204	23.3502	22.0649	20.556	21.0377	20.8572	21.2918	21.2597	19.952	21.4991	20.5665		6	6	6	55.9	55.9	55.9	13.527	34.073	44382000	89	1	0.730584	0.902737	2.20233	1.35688	0.528543	19.7326	21.0448	20.9219	SNRPD2	0.832403	0.512852
Q3LXA3	Q3LXA3	Bifunctional ATP-dependent dihydroxyacetone kinase/FAD-AMP lyase (cyclizing);ATP-dependent dihydroxyacetone kinase;FAD-AMP lyase (cyclizing)	DAK	sp|Q3LXA3|TKFC_HUMAN Triokinase/FMN cyclase OS=Homo sapiens GN=TKFC PE=1 SV=2	16.8448	21.2729	17.3294	22.2149	22.4724	21.8299	20.3307	18.2676	22.1718	17.2363	21.2933	21.7249	22.4146	21.9133	20.038	20.33	22.2482	20.5184	20.7583	19.461	21.0131	20.5564		18	18	18	51.1	51.1	51.1	58.946	195.49	60784000	239	1	0.255525	0.777352	2.32492	2.07735	0.875685	20.3279	20.7174	20.6239	DAK	0.878738	0.785165
Q99584	Q99584	Protein S100-A13	S100A13	sp|Q99584|S10AD_HUMAN Protein S100-A13 OS=Homo sapiens GN=S100A13 PE=1 SV=1	21.776	21.5014	20.3355	22.7056	19.9204	21.0535	21.9957	20.8337	20.8955	20.8209	20.378	21.5446	15.982	20.3178	18.3457	20.9371	21.7612	20.8029	19.7203	20.0973	19.9546	20.5562		4	4	4	33.7	33.7	33.7	11.471	48.624	48243000	59	1	0.213107	0.795948	0.967481	1.86456	1.086	21.3269	20.1104	20.2313	S100A13	0.365673	0.704738
P04004;CON__Q3ZBS7	P04004	Vitronectin;Vitronectin V65 subunit;Vitronectin V10 subunit;Somatomedin-B	VTN	sp|P04004|VTNC_HUMAN Vitronectin OS=Homo sapiens GN=VTN PE=1 SV=1	17.9374	18.9477	21.6081	18.3154	22.9098	22.8367	21.2503	19.6847	19.6111	17.0534	21.278	21.1362	22.0806	21.7626	22.7215	21.8395	20.406	20.4082	17.4616	20.8178	21.5548	20.5534		6	6	6	16.1	16.1	16.1	54.305	87.856	41081000	105	2	0.21586	0.811277	2.11321	1.74749	1.67204	20.5436	20.3724	20.7442	VTN	0.798719	0.66049
P07814	P07814	Bifunctional glutamate/proline--tRNA ligase;Glutamate--tRNA ligase;Proline--tRNA ligase	EPRS	sp|P07814|SYEP_HUMAN Bifunctional glutamate/proline--tRNA ligase OS=Homo sapiens GN=EPRS PE=1 SV=5	20.6097	21.2771	20.4678	21.2039	20.8777	20.9652	20.8317	21.7349	21.3987	21.5157	20.6222	20.8715	16.2448	20.5012	20.9346	20.6887	20.563	20.4178	19.7733	20.1038	19.9482	20.5501		21	21	21	21.9	21.9	21.9	170.59	70.399	36298000	96	1	0.733829	0.91369	0.292803	1.89606	0.42052	20.8905	20.4127	20.3471	EPRS	0.110669	0.716644
P30626	P30626	Sorcin	SRI	sp|P30626|SORCN_HUMAN Sorcin OS=Homo sapiens GN=SRI PE=1 SV=1	19.3914	18.252	20.7046	16.2877	21.8854	22.3381	21.6142	19.8747	19.3801	18.4891	21.1617	20.3169	22.7356	21.9048	20.3956	20.5698	21.0958	20.3176	21.6892	20.0676	23.0746	20.5498		11	11	11	66.2	66.2	66.2	21.676	69.223	63215000	85	1	0.245074	0.792	2.20978	1.47834	1.05412	20.0677	20.5518	21.03	SRI	0.83522	0.55876
P22061	P22061	Protein-L-isoaspartate(D-aspartate) O-methyltransferase	PCMT1	sp|P22061|PIMT_HUMAN Protein-L-isoaspartate(D-aspartate) O-methyltransferase OS=Homo sapiens GN=PCMT1 PE=1 SV=4	16.9155	17.9283	22.4039	19.8602	16.4872	21.2732	21.8187	20.3388	19.5432	20.1586	21.4236	21.0212	20.9513	19.3079	23.209	20.8847	20.1831	20.1736	23.0951	22.4976	22.0546	20.549		8	8	8	55.5	55.5	55.5	24.636	186.42	40936000	129	1	0.781579	0.990662	2.42573	0.788037	1.30862	19.5267	20.3921	21.7282	PCMT1	0.91684	0.29785
P08246	P08246	Neutrophil elastase	ELANE	sp|P08246|ELNE_HUMAN Neutrophil elastase OS=Homo sapiens GN=ELANE PE=1 SV=1	17.9282	20.5489	21.2287	20.5103	21.1563	21.5074	21.4859	21.5738	20.9373	20.5025	19.6771	20.8634	17.729	20.4387	19.3263	21.1458	20.6745	21.1683	21.7499	20.9716	20.3087	20.5444		6	6	6	36.3	36.3	36.3	28.518	119.31	98994000	84	1	0.517899	0.838644	1.25555	1.25061	0.775299	20.6237	20.246	20.7636	ELANE	0.474555	0.472685
P02792	P02792	Ferritin light chain	FTL	sp|P02792|FRIL_HUMAN Ferritin light chain OS=Homo sapiens GN=FTL PE=1 SV=2	20.0865	21.4022	21.9264	20.3251	20.511	20.1298	19.6356	21.4483	21.1603	20.7879	21.201	20.7069	17.8931	20.1382	22.8296	18.8202	20.3336	20.0674	20.3301	21.7455	19.93	20.5433		6	6	6	38.3	38.3	38.3	20.019	28.046	43734000	67	1	0.00819801	0.673143	0.805834	1.21624	1.31177	20.5738	20.4765	20.5795	FTL	0.304577	0.459694
P22307	P22307	Non-specific lipid-transfer protein	SCP2	sp|P22307|NLTP_HUMAN Non-specific lipid-transfer protein OS=Homo sapiens GN=SCP2 PE=1 SV=2	20.7673	21.4162	20.4461	21.0544	20.77	20.6861	21.058	20.9678	21.2215	21.2293	15.3656	20.2646	20.4521	20.5929	21.1584	20.3683	21.4072	20.3441	20.55	20.5896	20.6834	20.5425		10	10	10	17	17	17	58.993	117.68	40829000	99	1	0.0603225	0.678944	0.31626	2.08335	0.403361	20.8854	20.0134	20.7287	SCP2	0.119535	0.78743
P07954	P07954	Fumarate hydratase, mitochondrial	FH	sp|P07954|FUMH_HUMAN Fumarate hydratase, mitochondrial OS=Homo sapiens GN=FH PE=1 SV=3	21.8245	23.1079	21.7944	22.1163	19.7992	17.9905	20.3103	22.4851	22.5104	23.1564	20.5771	22.1675	16.6348	21.5724	17.5848	19.8266	21.7893	21.2075	17.3904	21.1757	16.3412	20.5411		10	10	10	33.3	33.3	33.3	54.636	203.88	56332000	179	1	0.321875	0.88586	1.73081	2.21471	2.19723	20.9919	21.3005	19.3308	FH	0.654184	0.837083
P49327	P49327	Fatty acid synthase;[Acyl-carrier-protein] S-acetyltransferase;[Acyl-carrier-protein] S-malonyltransferase;3-oxoacyl-[acyl-carrier-protein] synthase;3-oxoacyl-[acyl-carrier-protein] reductase;3-hydroxyacyl-[acyl-carrier-protein] dehydratase;Enoyl-[acyl-carrier-protein] reductase;Oleoyl-[acyl-carrier-protein] hydrolase	FASN	sp|P49327|FAS_HUMAN Fatty acid synthase OS=Homo sapiens GN=FASN PE=1 SV=3	17.8979	21.0271	21.2919	20.367	20.896	21.1593	20.9954	20.811	21.2825	20.1829	20.4938	20.9102	20.1741	20.2706	21.302	20.8782	20.0812	20.6478	19.541	21.5219	19.5452	20.537		29	29	29	17.7	17.7	17.7	273.42	171.88	42914000	169	1	0.604786	0.884346	1.19219	0.424427	0.801967	20.5192	20.5893	20.5025	FASN	0.450607	0.160418
P29692	P29692	Elongation factor 1-delta	EEF1D	sp|P29692|EF1D_HUMAN Elongation factor 1-delta OS=Homo sapiens GN=EEF1D PE=1 SV=5	20.0297	21.168	21.3011	20.666	16.7711	20.7782	21.5566	21.0218	21.1511	20.8137	20.3056	21.1511	18.9053	20.5598	20.8405	21.0075	20.8042	21.0189	20.5233	21.8666	18.8881	20.5299		9	9	8	47.3	47.3	43.4	31.121	109.96	40369000	102	1	0.672132	0.906159	1.64415	0.79364	0.90384	20.3244	20.5583	20.707	EEF1D	0.621429	0.299968
Q96FW1	Q96FW1	Ubiquitin thioesterase OTUB1	OTUB1	sp|Q96FW1|OTUB1_HUMAN Ubiquitin thioesterase OTUB1 OS=Homo sapiens GN=OTUB1 PE=1 SV=2	20.5504	20.7177	21.4276	19.1476	21.6124	21.0815	22.3251	19.7562	19.5952	16.4834	21.359	20.1122	21.0192	21.1318	21.9584	20.0263	15.3483	20.7368	23.5182	21.242	21.8372	20.5232		11	11	11	51.7	51.7	51.7	31.284	114.33	44871000	110	1	0.579104	0.900872	1.00258	1.66965	2.58846	20.9803	19.9224	20.6667	OTUB1	0.378938	0.63107
P55209	P55209	Nucleosome assembly protein 1-like 1	NAP1L1	sp|P55209|NP1L1_HUMAN Nucleosome assembly protein 1-like 1 OS=Homo sapiens GN=NAP1L1 PE=1 SV=1	20.9949	20.9332	21.0382	21.3096	18.5968	21.4423	21.565	21.2261	21.564	21.1226	17.9201	21.5616	18.0381	20.6229	19.7805	21.5387	21.5933	21.4434	16.8049	21.1725	20.5608	20.5157		9	8	8	32.5	29.9	29.9	45.374	45.449	43785000	95	1	0.454445	0.889643	1.01758	1.61283	1.71946	20.84	20.2936	20.4135	NAP1L1	0.38461	0.609593
O00244	O00244	Copper transport protein ATOX1	ATOX1	sp|O00244|ATOX1_HUMAN Copper transport protein ATOX1 OS=Homo sapiens GN=ATOX1 PE=1 SV=1	20.8517	20.3889	20.1536	20.9198	20.5832	20.8339	20.6693	20.7475	21.2705	20.8519	20.0263	20.7977	21.1411	20.5527	19.7949	20.8261	20.6601	20.6333	19.3327	20.5202	19.2597	20.515		5	5	5	67.6	67.6	67.6	7.4016	10.114	37333000	66	1	0.779878	0.904245	0.277929	0.407533	0.66766	20.6286	20.7697	20.1467	ATOX1	0.105047	0.154033
Q8WXI7	Q8WXI7	Mucin-16	MUC16	sp|Q8WXI7|MUC16_HUMAN Mucin-16 OS=Homo sapiens GN=MUC16 PE=1 SV=3	20.9821	21.3018	20.702	20.6901	21.2276	21.1177	20.63	20.7722	20.9617	20.8679	18.2647	21.1688	17.9439	20.469	19.8797	20.582	20.8124	20.2622	20.3156	20.5367	21.1538	20.5068		8	8	8	1.8	1.8	1.8	1519.2	15.802	25060000	32	1	0.601262	0.90185	0.277332	1.35834	0.40989	20.9502	20.064	20.5061	MUC16	0.104822	0.513403
P35637	P35637	RNA-binding protein FUS	FUS	sp|P35637|FUS_HUMAN RNA-binding protein FUS OS=Homo sapiens GN=FUS PE=1 SV=1	20.8823	21.787	20.5323	20.9813	20.5321	20.973	20.8621	21.14	20.9868	21.7859	20.0122	20.78	16.5918	20.6283	19.4598	20.9592	20.2441	20.7665	19.7994	20.607	20.2821	20.5044		7	7	5	20.3	20.3	18.6	53.425	35.921	36650000	68	1	0.454806	0.882462	0.420739	1.71037	0.533305	20.9357	20.275	20.3026	FUS	0.159024	0.646459
P30040	P30040	Endoplasmic reticulum resident protein 29	ERP29	sp|P30040|ERP29_HUMAN Endoplasmic reticulum resident protein 29 OS=Homo sapiens GN=ERP29 PE=1 SV=4	18.4092	20.1977	22.6639	20.7868	18.1253	21.5751	21.5359	22.4135	20.5169	21.3189	17.3522	23.5001	17.6289	20.6927	19.6344	20.5419	21.8942	22.0153	18.0367	20.9439	20.7248	20.5004		7	7	7	30.3	30.3	30.3	28.993	103.08	44786000	100	1	0.471058	0.927746	1.6877	2.29205	1.37199	20.4706	20.489	20.5416	ERP29	0.63789	0.866312
P11940;Q9H361;Q13310;Q4VXU2;Q5JQF8;Q96DU9	P11940	Polyadenylate-binding protein 1	PABPC1	sp|P11940|PABP1_HUMAN Polyadenylate-binding protein 1 OS=Homo sapiens GN=PABPC1 PE=1 SV=2	20.497	21.1143	20.7654	21.5223	20.4258	20.4396	20.605	22.0853	21.9391	21.4232	19.9865	21.5408	17.3464	20.7153	19.0769	21.0352	20.7995	21.5532	17.7786	20.5621	19.1849	20.4951		18	18	18	34.3	34.3	34.3	70.67	178.68	39694000	124	6	0.839711	0.945345	0.411056	1.65518	1.34724	20.7671	20.7195	19.9986	PABPC1	0.155364	0.625598
O95834	O95834	Echinoderm microtubule-associated protein-like 2	EML2	sp|O95834|EMAL2_HUMAN Echinoderm microtubule-associated protein-like 2 OS=Homo sapiens GN=EML2 PE=1 SV=1	20.4693	21.5284	21.4197	20.8461	16.9536	20.9967	21.1122	21.35	21.3078	21.646	19.928	21.3534	18.4916	20.3996	20.6528	20.9698	20.7336	21.0554	19.08	21.1362	18.9271	20.4932		12	12	12	26.8	26.8	26.8	70.678	25.907	41072000	86	1	0.321914	0.833166	1.59258	1.12925	0.946445	20.4751	20.6395	20.365	EML2	0.601937	0.426815
Q8NCW5	Q8NCW5	NAD(P)H-hydrate epimerase	APOA1BP	sp|Q8NCW5|NNRE_HUMAN NAD(P)H-hydrate epimerase OS=Homo sapiens GN=NAXE PE=1 SV=2	19.9251	20.9462	19.7145	21.71	21.6232	19.8662	19.5112	19.8987	20.9615	20.7771	21.8187	19.671	21.0249	20.6396	20.0017	20.3645	20.975	20.2006	20.5071	19.9292	20.2377	20.4906		5	5	5	30.6	30.6	30.6	31.674	33.303	24939000	62	1	0.419062	0.886942	0.935054	0.722757	0.351427	20.4709	20.6845	20.3165	APOA1BP	0.353417	0.273176
P19021	P19021	Peptidyl-glycine alpha-amidating monooxygenase;Peptidylglycine alpha-hydroxylating monooxygenase;Peptidyl-alpha-hydroxyglycine alpha-amidating lyase	PAM	sp|P19021|AMD_HUMAN Peptidyl-glycine alpha-amidating monooxygenase OS=Homo sapiens GN=PAM PE=1 SV=2	20.9424	22.1386	21.1861	21.3649	17.7711	20.4711	20.8121	21.8198	21.3443	22.0522	19.7087	21.228	18.1319	20.4641	19.6862	20.481	20.8531	20.87	17.7147	21.0115	20.0942	20.4831		10	10	10	15.5	15.5	15.5	108.33	45.44	35412000	67	1	0.0767173	0.696054	1.38104	1.37879	1.15448	20.6695	20.6784	20.1015	PAM	0.521982	0.521135
P07741	P07741	Adenine phosphoribosyltransferase	APRT	sp|P07741|APT_HUMAN Adenine phosphoribosyltransferase OS=Homo sapiens GN=APRT PE=1 SV=2	21.3154	22.9605	20.8297	22.2515	20.3377	20.2506	21.6089	22.8303	22.7676	21.9558	19.5982	21.1533	16.8186	20.6537	16.3257	21.3156	20.5052	21.2336	15.6634	20.3833	19.3863	20.4831		9	9	9	63.3	63.3	63.3	19.608	33.197	56410000	122	1	0.515701	0.89484	0.998093	2.11216	2.32718	21.3649	20.8253	19.259	APRT	0.377244	0.79832
P55327	P55327	Tumor protein D52	TPD52	sp|P55327|TPD52_HUMAN Tumor protein D52 OS=Homo sapiens GN=TPD52 PE=1 SV=2	22.5358	16.431	20.4713	22.1712	23.5754	22.2244	16.0529	17.5848	21.6482	20.1609	16.7718	19.4619	23.9877	23.3491	20.6421	21.4886	22.2462	21.584	18.328	16.046	23.2391	20.4762		6	6	6	50.9	50.9	50.9	24.327	121.07	56064000	191	1	0.4327	0.8923	3.04693	2.74316	2.49264	20.4946	20.4235	20.5106	TPD52	1.15163	1.03682
P49189	P49189	4-trimethylaminobutyraldehyde dehydrogenase	ALDH9A1	sp|P49189|AL9A1_HUMAN 4-trimethylaminobutyraldehyde dehydrogenase OS=Homo sapiens GN=ALDH9A1 PE=1 SV=3	23.271	18.5817	23.8059	20.136	16.674	24.102	19.3572	17.4448	17.4385	18.1066	19.9183	23.0258	22.9515	16.5094	23.3202	19.5049	22.804	24.3288	21.1503	19.3672	18.1921	20.4757		19	19	19	46.6	46.6	46.6	53.801	273.13	100470000	192	1	0.556237	0.888124	2.90106	2.69889	2.31406	20.8468	19.3421	21.2382	ALDH9A1	1.0965	1.02008
P29218	P29218	Inositol monophosphatase 1	IMPA1	sp|P29218|IMPA1_HUMAN Inositol monophosphatase 1 OS=Homo sapiens GN=IMPA1 PE=1 SV=1	21.2349	21.6464	20.5492	21.9793	20.7755	20.2293	21.631	21.7454	21.7435	21.1544	19.7142	20.2046	16.7867	20.3623	20.4006	20.5281	21.5432	20.5033	17.2977	20.279	19.5292	20.4685		9	9	9	40.8	40.8	40.8	30.188	28.962	39523000	104	1	0.357578	0.873556	0.648271	1.71174	1.33388	21.1494	20.2444	20.0116	IMPA1	0.245023	0.646978
Q00688	Q00688	Peptidyl-prolyl cis-trans isomerase FKBP3	FKBP3	sp|Q00688|FKBP3_HUMAN Peptidyl-prolyl cis-trans isomerase FKBP3 OS=Homo sapiens GN=FKBP3 PE=1 SV=1	20.8617	21.3375	21.0723	20.7891	20.8364	20.3056	20.2967	21.6102	21.3344	21.213	20.3417	21.217	18.092	20.6744	20.8817	21	20.7068	20.3856	17.3821	21.1441	18.0508	20.454		7	7	7	43.8	43.8	43.8	25.177	74.059	31594000	77	1	0.432105	0.890723	0.379582	1.20189	1.54697	20.7856	20.6404	19.9359	FKBP3	0.143468	0.454273
Q9NQW7	Q9NQW7	Xaa-Pro aminopeptidase 1	XPNPEP1	sp|Q9NQW7|XPP1_HUMAN Xaa-Pro aminopeptidase 1 OS=Homo sapiens GN=XPNPEP1 PE=1 SV=3	20.1733	21.0486	20.7637	21.2557	17.1657	22.64	20.9506	22.4377	21.9549	21.6542	17.1962	21.9646	16.4434	22.0963	19.3235	20.1607	22.5522	21.8496	17.4509	20.8858	19.5511	20.4533		14	14	13	37.6	37.6	36.4	69.917	274.42	54604000	170	1	0.605712	0.895565	1.67895	2.55797	1.70553	20.5711	20.5353	20.2534	XPNPEP1	0.634582	0.966822
O75223	O75223	Gamma-glutamylcyclotransferase	GGCT	sp|O75223|GGCT_HUMAN Gamma-glutamylcyclotransferase OS=Homo sapiens GN=GGCT PE=1 SV=1	20.8182	21.1613	21.3975	21.0119	20.2859	21.2078	21.7606	21.462	21.3145	20.8335	17.2046	21.026	15.5496	20.1331	20.5034	20.8879	20.5577	21.0871	19.1059	21.9656	20.1361	20.4481		8	8	8	64.4	64.4	64.4	21.007	44.084	37376000	115	1	0.168026	0.876713	0.463632	2.32288	0.879709	21.0919	19.6462	20.6062	GGCT	0.175236	0.877966
Q9BQE3	Q9BQE3	Tubulin alpha-1C chain	TUBA1C	sp|Q9BQE3|TBA1C_HUMAN Tubulin alpha-1C chain OS=Homo sapiens GN=TUBA1C PE=1 SV=1	16.6943	18.0726	17.5462	21.0728	21.7369	20.2873	20.3548	19.7315	20.4417	20.3328	21.6174	19.7231	22.383	21.3423	20.8746	20.9695	20.3349	21.6818	22.7096	19.3321	22.0842	20.444		23	3	2	75.5	12.2	9.1	49.895	174.82	37345000	98	1	0.0530592	0.692579	1.93554	1.00964	1.13025	19.395	20.796	21.141	TUBA1C	0.731565	0.381607
P24666	P24666	Low molecular weight phosphotyrosine protein phosphatase	ACP1	sp|P24666|PPAC_HUMAN Low molecular weight phosphotyrosine protein phosphatase OS=Homo sapiens GN=ACP1 PE=1 SV=3	20.0912	21.4033	21.0104	20.3741	18.6958	20.8973	21.2367	21.6057	21.4651	21.171	18.4433	21.1685	17.3994	20.337	20.1388	21.0369	20.4565	21.0799	20.008	21.2417	19.8997	20.4362		7	7	7	57	57	57	18.042	93.102	35690000	104	1	0.116983	0.818659	0.931764	1.65327	0.56137	20.5298	20.2271	20.5517	ACP1	0.352174	0.624879
P55058	P55058	Phospholipid transfer protein	PLTP	sp|P55058|PLTP_HUMAN Phospholipid transfer protein OS=Homo sapiens GN=PLTP PE=1 SV=1	21.5121	22.2129	21.7446	21.6938	20.721	19.2921	20.2665	22.2356	22.1831	22.3484	16.2562	21.813	17.4572	21.3931	19.6002	20.6319	21.2344	21.3187	16.9769	20.8755	17.3514	20.4342		13	13	13	30.6	30.6	30.6	54.739	88.744	47874000	148	1	0.112939	0.69085	1.02259	2.55103	1.83322	21.0633	20.5267	19.7127	PLTP	0.386501	0.9642
Q02817	Q02817	Mucin-2	MUC2	sp|Q02817|MUC2_HUMAN Mucin-2 OS=Homo sapiens GN=MUC2 PE=1 SV=2	20.685	20.766	21.2423	21.0317	19.7289	20.6663	21.311	20.7908	21.0796	21.099	20.0551	21.564	17.3156	20.2806	20.5592	20.7739	21.0442	21.1555	19.9481	21.1462	16.8189	20.4315		22	21	21	8.1	8	8	540.29	323.31	47096000	99	1	0.399147	0.838139	0.53006	1.4172	1.55319	20.7759	20.3121	20.2066	MUC2	0.200344	0.535651
P55036;A2A3N6	P55036	26S proteasome non-ATPase regulatory subunit 4	PSMD4	sp|P55036|PSMD4_HUMAN 26S proteasome non-ATPase regulatory subunit 4 OS=Homo sapiens GN=PSMD4 PE=1 SV=1	21.1919	21.2312	21.2296	20.2655	19.5369	20.9928	19.8792	22.156	21.4135	21.9734	18.8488	21.7579	18.7082	19.6057	18.5398	21.165	18.9542	20.9026	19.7948	21.1322	19.2206	20.4047		9	9	9	33.7	33.7	33.7	40.736	86.473	40902000	114	2	0.417425	0.860444	0.714003	1.52393	1.10433	20.6181	20.6376	19.9585	PSMD4	0.269868	0.575993
P01599	P01599	Ig kappa chain V-I region Gal	IGKV1-17	sp|P01599|KV117_HUMAN Immunoglobulin kappa variable 1-17 OS=Homo sapiens GN=IGKV1-17 PE=1 SV=2	20.9575	20.9809	21.013	19.962	20.1829	20.8421	21.0029	20.9051	20.503	20.5148	15.8297	20.3216	19.7504	20.3659	20.7911	20.7332	21.2809	20.9592	20.2591	20.8344	20.307	20.3951		2	2	1	23.1	23.1	12.8	12.778	31.336	40532000	42	1	0.106383	0.69386	0.441009	1.75882	0.358453	20.7059	19.7415	20.7378	IGKV1-17	0.166686	0.66477
P21281;P15313	P21281	V-type proton ATPase subunit B, brain isoform	ATP6V1B2	sp|P21281|VATB2_HUMAN V-type proton ATPase subunit B, brain isoform OS=Homo sapiens GN=ATP6V1B2 PE=1 SV=3	20.8133	20.79	20.8487	20.0552	20.6967	21.4105	21.2183	21.8546	21.1885	21.0022	17.8195	21.1763	16.6767	20.1081	19.5279	20.9102	20.8441	20.9061	19.9396	20.5259	19.9627	20.3941		12	12	12	37	37	37	56.5	58.45	29477000	72	2	0.215553	0.876526	0.429733	1.95986	0.561014	20.8333	19.9751	20.3738	ATP6V1B2	0.162424	0.740757
P28062	P28062	Proteasome subunit beta type-8	PSMB8	sp|P28062|PSB8_HUMAN Proteasome subunit beta type-8 OS=Homo sapiens GN=PSMB8 PE=1 SV=3	19.9508	21.2223	20.8923	21.3307	20.1192	20.588	20.5326	21.0055	20.9135	20.5752	19.3825	20.8774	18.4951	19.9764	20.1711	20.8069	20.6296	20.5285	19.4552	20.5549	20.2646	20.3939		10	10	10	54.7	54.7	54.7	30.354	54.797	39641000	89	1	0.670114	0.887474	0.522313	0.94677	0.447296	20.6623	20.1751	20.3444	PSMB8	0.197416	0.357846
P38159;Q96E39;Q8N7X1	P38159;Q96E39	RNA-binding motif protein, X chromosome;RNA-binding motif protein, X chromosome, N-terminally processed;RNA binding motif protein, X-linked-like-1	RBMX;RBMXL1	sp|P38159|RBMX_HUMAN RNA-binding motif protein, X chromosome OS=Homo sapiens GN=RBMX PE=1 SV=3;sp|Q96E39|RMXL1_HUMAN RNA binding motif protein, X-linked-like-1 OS=Homo sapiens GN=RBMXL1 PE=1 SV=1	20.406	18.1287	18.1236	20.5048	21.8593	20.1747	19.5622	18.9926	19.5507	19.8207	22.1893	20.5189	22.4749	20.8428	20.6387	20.5044	20.6011	21.2056	21.3616	19.3737	21.3883	20.3916		3	3	2	9	9	5.4	42.331	37.336	23542000	59	3	0.973832	0.996995	1.34796	1.31616	0.703992	19.8228	20.6271	20.7248	RBMX;RBMXL1	0.509481	0.497462
P01019	P01019	Angiotensinogen;Angiotensin-1;Angiotensin-2;Angiotensin-3;Angiotensin-4;Angiotensin 1-9;Angiotensin 1-7;Angiotensin 1-5;Angiotensin 1-4	AGT	sp|P01019|ANGT_HUMAN Angiotensinogen OS=Homo sapiens GN=AGT PE=1 SV=1	20.4266	21.5489	20.8276	21.0702	19.6374	20.6143	21.4	22.2249	21.759	21.4584	16.902	20.8083	16.6611	20.089	20.33	20.6819	20.258	21.284	18.85	21.8587	19.5162	20.3908		7	7	7	18.6	18.6	18.6	53.154	54.947	33756000	82	1	0.153329	0.807472	0.648	2.29409	1.01631	20.7893	19.9861	20.397	AGT	0.244921	0.867083
P01721	P01721	Ig lambda chain V-VI region AR	IGLV6-57	sp|P01721|LV657_HUMAN Immunoglobulin lambda variable 6-57 OS=Homo sapiens GN=IGLV6-57 PE=1 SV=2	19.3733	21.335	21.1441	20.8451	17.7217	20.7882	21.2691	21.638	20.846	21.0283	19.3153	20.6658	16.9488	20.2094	21.1482	20.6283	21.219	20.8776	19.6181	21.3854	19.975	20.38		2	2	2	35.9	35.9	35.9	12.566	110.56	40904000	43	1	0.21045	0.752548	1.33818	1.56317	0.667369	20.3538	20.0931	20.6931	IGLV6-57	0.505786	0.590824
Q9NQ48	Q9NQ48	Leucine zipper transcription factor-like protein 1	LZTFL1	sp|Q9NQ48|LZTL1_HUMAN Leucine zipper transcription factor-like protein 1 OS=Homo sapiens GN=LZTFL1 PE=1 SV=1	21.5538	22.6855	19.6705	21.6673	21.2275	20.1303	20.9241	22.0782	21.3512	22.0859	19.134	20.5959	20.1469	20.4691	18.687	19.3098	20.9828	18.7772	20.1079	19.2734	17.0446	20.3763		11	11	11	41.5	41.5	41.5	34.592	323.31	55843000	107	1	0.428074	0.844726	1.00575	1.07507	1.23159	21.1227	20.8373	19.169	LZTFL1	0.380137	0.40634
P53621	P53621	Coatomer subunit alpha;Xenin;Proxenin	COPA	sp|P53621|COPA_HUMAN Coatomer subunit alpha OS=Homo sapiens GN=COPA PE=1 SV=2	21.5726	21.6021	20.4675	20.6417	20.615	20.2698	20.5596	21.4252	21.8634	21.3726	19.591	21.4162	17.0744	20.9807	20.1851	20.6518	20.9708	20.4182	17.5471	20.7517	17.7556	20.3682		29	29	29	36.5	36.5	36.5	138.34	70.806	48738000	179	1	0.788307	0.903456	0.539534	1.68822	1.45906	20.8183	20.5319	19.7543	COPA	0.203925	0.638086
Q9BZQ8	Q9BZQ8	Protein Niban	FAM129A	sp|Q9BZQ8|NIBAN_HUMAN Protein Niban OS=Homo sapiens GN=FAM129A PE=1 SV=1	20.9426	21.8088	20.4165	20.4448	20.0667	20.7852	20.4356	21.9686	22.0296	21.6442	16.6323	21.7062	16.9178	20.4094	19.4027	21.3744	19.9783	21.2405	19.0979	20.8583	19.4642	20.3631		17	17	17	27.2	27.2	27.2	103.13	142.14	41015000	129	1	0.47561	0.884808	0.564493	2.39351	0.943049	20.7	20.1869	20.2023	FAM129A	0.213358	0.904662
O94760	O94760	N(G),N(G)-dimethylarginine dimethylaminohydrolase 1	DDAH1	sp|O94760|DDAH1_HUMAN N(G),N(G)-dimethylarginine dimethylaminohydrolase 1 OS=Homo sapiens GN=DDAH1 PE=1 SV=3	20.8558	18.7623	19.288	22.3445	23.2416	22.9743	18.9749	19.1466	19.2529	16.8952	21.9006	17.3325	23.9686	22.0642	21.9997	22.4888	20.7873	19.9587	16.3083	21.114	17.7324	20.352		10	10	9	47.4	47.4	44.6	31.121	263.2	64649000	150	1	0.160758	0.676739	1.94705	2.63375	2.26583	20.9202	20.0801	20.0556	DDAH1	0.735917	0.995462
Q92882	Q92882	Osteoclast-stimulating factor 1	OSTF1	sp|Q92882|OSTF1_HUMAN Osteoclast-stimulating factor 1 OS=Homo sapiens GN=OSTF1 PE=1 SV=2	17.8356	20.2844	21.2646	18.9984	20.3437	20.4557	20.3039	19.609	19.3347	17.1311	21.238	20.0338	21.5802	21.0453	21.9923	20.8834	19.6626	20.613	22.612	20.7369	21.3715	20.349		7	7	7	46.3	46.3	46.3	23.787	20.035	27879000	58	1	0.194635	0.843759	1.13642	1.52477	0.969005	19.9266	19.996	21.1245	OSTF1	0.429526	0.576308
P10153	P10153	Non-secretory ribonuclease	RNASE2	sp|P10153|RNAS2_HUMAN Non-secretory ribonuclease OS=Homo sapiens GN=RNASE2 PE=1 SV=2	20.4578	20.5274	19.1735	20.699	21.2202	19.8534	20.2749	18.0063	19.9095	19.4115	21.0535	19.9212	21.474	21.2413	20.3887	20.8317	21.1624	20.5793	20.3418	20.3553	20.3749	20.3456		3	3	3	19.9	19.9	19.9	18.354	30.479	60920000	82	1	0.200897	0.696	0.651927	1.2255	0.313166	20.3152	20.1453	20.5763	RNASE2	0.246405	0.463197
P62942	P62942	Peptidyl-prolyl cis-trans isomerase FKBP1A	FKBP1A	sp|P62942|FKB1A_HUMAN Peptidyl-prolyl cis-trans isomerase FKBP1A OS=Homo sapiens GN=FKBP1A PE=1 SV=2	18.7314	17.8034	23.0892	17.6057	22.1721	19.4892	19.6994	17.7648	17.3764	17.954	23.7915	20.7115	22.9984	18.8108	25.2256	19.3039	16.9508	17.9866	23.0441	24.1058	22.5119	20.3394		4	4	4	41.7	41.7	41.7	11.951	186.11	74903000	68	1	0.672563	0.950598	2.1014	2.62368	3.20604	19.7986	19.9154	21.3041	FKBP1A	0.794256	0.991658
P01040	P01040	Cystatin-A;Cystatin-A, N-terminally processed	CSTA	sp|P01040|CYTA_HUMAN Cystatin-A OS=Homo sapiens GN=CSTA PE=1 SV=1	20.5096	22.7095	21.4441	22.1037	17.84	20.4845	21.7666	22.4132	22.6552	23.3467	18.2769	21.3287	17.1592	19.9774	18.7357	19.2657	22.4988	19.5334	17.0813	20.5449	17.3459	20.3343		7	7	7	69.4	69.4	69.4	11.006	42.117	47563000	87	1	0.505926	0.895067	1.60283	2.34802	1.86621	20.9797	20.7368	19.2865	CSTA	0.605813	0.887469
Q07666;O75525;Q5VWX1	Q07666	KH domain-containing, RNA-binding, signal transduction-associated protein 1	KHDRBS1	sp|Q07666|KHDR1_HUMAN KH domain-containing, RNA-binding, signal transduction-associated protein 1 OS=Homo sapiens GN=KHDRBS1 PE=1 SV=1	20.5099	20.6305	20.6621	20.3787	20.2135	20.5518	20.5726	20.7545	20.7062	20.5552	17.5765	20.5062	19.2058	19.854	21.3557	20.4595	19.8817	20.4256	20.4269	21.2006	20.5392	20.3317		6	6	6	21	21	21	48.227	31.955	27780000	72	3	0.740215	0.93067	0.15712	1.15877	0.505045	20.5027	19.8798	20.6127	KHDRBS1	0.0593856	0.437974
O60506	O60506	Heterogeneous nuclear ribonucleoprotein Q	SYNCRIP	sp|O60506|HNRPQ_HUMAN Heterogeneous nuclear ribonucleoprotein Q OS=Homo sapiens GN=SYNCRIP PE=1 SV=2	21.0057	21.6426	20.9961	21.0649	20.9055	19.8909	20.5304	21.6117	21.2613	21.7967	19.7918	21.5407	17.9948	20.8759	19.0989	20.5556	20.7159	20.9913	17.0546	20.866	16.7557	20.3308		12	8	8	25.7	19.3	19.3	69.602	77.055	36204000	94	1	0.695293	0.906324	0.539141	1.36807	1.84047	20.8623	20.6961	19.434	SYNCRIP	0.203776	0.517082
Q9Y678;Q9UBF2	Q9Y678	Coatomer subunit gamma-1	COPG1	sp|Q9Y678|COPG1_HUMAN Coatomer subunit gamma-1 OS=Homo sapiens GN=COPG1 PE=1 SV=1	18.4214	21.4687	21.3555	20.826	19.1974	21.8263	21.254	22.6081	21.4612	21.4206	17.781	21.6888	16.994	20.6721	17.9243	21.2388	20.8225	21.428	17.0158	21.6461	19.6772	20.3204		22	22	22	40.5	40.5	40.5	97.717	136.34	53937000	164	2	0.836493	0.930705	1.2922	2.13052	1.838	20.6213	20.3751	19.9647	COPG1	0.488407	0.805259
P67809	P67809	Nuclease-sensitive element-binding protein 1	YBX1	sp|P67809|YBOX1_HUMAN Nuclease-sensitive element-binding protein 1 OS=Homo sapiens GN=YBX1 PE=1 SV=3	20.998	21.2712	20.7172	20.8065	20.4335	21.2775	21.1728	21.0868	21.1035	21.1347	17.0666	21.2292	16.494	20.9621	20.0949	21.3347	20.9643	21.2327	19.9332	20.7832	16.5502	20.3165		9	9	5	40.7	40.7	28.4	35.924	234.76	36752000	61	1	0.473226	0.890861	0.317232	2.11729	1.66557	20.9538	19.8681	20.1276	YBX1	0.119903	0.800261
Q96QK1	Q96QK1	Vacuolar protein sorting-associated protein 35	VPS35	sp|Q96QK1|VPS35_HUMAN Vacuolar protein sorting-associated protein 35 OS=Homo sapiens GN=VPS35 PE=1 SV=2	17.6476	21.1917	21.9242	17.0983	20.3856	20.9272	21.1289	17.9126	17.6839	16.7434	20.4395	20.815	20.3925	21.325	22.5065	21.1309	19.3186	21.5218	22.7622	21.8609	21.8977	20.315		18	18	18	27.5	27.5	27.5	91.706	258.25	45831000	133	1	0.197018	0.8	1.88617	1.82366	1.13683	20.0434	19.3303	21.5712	VPS35	0.712905	0.689279
Q8TD33;P0DMR2	Q8TD33;P0DMR2	Secretoglobin family 1C member 1;Secretoglobin family 1C member 2	SCGB1C1;SCGB1C2	sp|Q8TD33|SG1C1_HUMAN Secretoglobin family 1C member 1 OS=Homo sapiens GN=SCGB1C1 PE=3 SV=2;sp|P0DMR2|SG1C2_HUMAN Secretoglobin family 1C member 2 OS=Homo sapiens GN=SCGB1C2 PE=3 SV=1	19.3379	18.1624	23.308	17.4243	21.6633	19.149	21.3174	17.7999	18.7347	18.4339	23.8898	19.8547	23.0582	17.7924	25.0063	18.7892	17.934	17.3252	23.4033	24.283	19.8357	20.3097		2	2	2	24.2	24.2	24.2	10.414	94.051	122660000	79	2	0.5049	0.843966	2.10554	2.52469	3.20746	20.0518	19.9377	20.9395	SCGB1C1;SCGB1C2	0.795821	0.954241
P45974;Q92995	P45974	Ubiquitin carboxyl-terminal hydrolase 5	USP5	sp|P45974|UBP5_HUMAN Ubiquitin carboxyl-terminal hydrolase 5 OS=Homo sapiens GN=USP5 PE=1 SV=2	17.9142	21.443	20.3853	19.8477	20.4998	21.1791	21.1314	20.8352	20.5298	21.7338	17.3663	20.7444	17.9234	20.0662	19.6404	21.0565	21.196	21.3453	20.1503	20.9838	20.5074	20.3085		14	14	14	25.3	25.3	25.3	95.785	167.66	32877000	118	2	0.458594	0.893438	1.20426	1.6176	0.623417	20.3429	19.8856	20.6971	USP5	0.455169	0.611396
Q8NFU3	Q8NFU3	Thiosulfate sulfurtransferase/rhodanese-like domain-containing protein 1	TSTD1	sp|Q8NFU3|TSTD1_HUMAN Thiosulfate sulfurtransferase/rhodanese-like domain-containing protein 1 OS=Homo sapiens GN=TSTD1 PE=1 SV=3	20.5946	20.9474	20.5158	20.5768	20.1887	21.1788	20.7887	21.3737	20.9322	20.5961	17.364	20.9337	17.895	20.4126	19.4098	20.9683	20.5349	20.8653	19.4471	20.7878	20.0036	20.3007		3	3	3	56.5	56.5	56.5	12.53	17.538	38241000	27	1	0.652794	0.894033	0.321008	1.60719	0.66659	20.6844	19.9296	20.2881	TSTD1	0.121329	0.607461
Q15019	Q15019	Septin-2	SEPT2	sp|Q15019|SEPT2_HUMAN Septin-2 OS=Homo sapiens GN=SEPT2 PE=1 SV=1	20.5897	20.9021	20.5877	20.3785	19.7506	20.6579	20.7227	20.9491	20.6522	20.8925	19.7494	20.6475	17.4037	20.1427	20.3456	20.0754	20.4585	20.6731	19.8709	20.5635	20.2829	20.2998		9	9	9	38	38	38	41.487	94.931	28519000	84	1	0.100869	0.790757	0.371309	1.24756	0.278876	20.5127	20.0625	20.3243	SEPT2	0.140342	0.471532
O00764	O00764	Pyridoxal kinase	PDXK	sp|O00764|PDXK_HUMAN Pyridoxal kinase OS=Homo sapiens GN=PDXK PE=1 SV=1	17.2047	17.1265	23.9437	17.0553	21.2154	20.5323	20.4595	17.6928	17.5687	17.487	23.2931	21.5386	21.9514	20.0604	24.4998	19.654	17.7923	17.8865	23.2701	23.3542	22.5186	20.2907		11	11	11	52.9	52.9	52.9	35.102	97.131	61324000	148	1	0.36151	0.906597	2.62679	2.39962	2.78352	19.6482	19.9417	21.2822	PDXK	0.992832	0.90697
P80511	P80511	Protein S100-A12;Calcitermin	S100A12	sp|P80511|S10AC_HUMAN Protein S100-A12 OS=Homo sapiens GN=S100A12 PE=1 SV=2	20.6458	19.111	17.216	19.5123	20.7453	21.875	20.6908	17.0944	16.5613	17.5627	20.6034	19.956	22.4854	22.6898	21.492	21.396	20.445	19.9245	23.1281	20.0856	22.7087	20.2823		4	4	4	64.1	64.1	64.1	10.575	35.202	105720000	68	1	0.744852	0.885655	1.51317	2.53834	1.25628	19.9709	19.5647	21.3114	S100A12	0.571925	0.959403
O43653	O43653	Prostate stem cell antigen	PSCA	sp|O43653|PSCA_HUMAN Prostate stem cell antigen OS=Homo sapiens GN=PSCA PE=1 SV=1	20.0802	21.624	20.9474	21.2456	18.2643	21.0302	21.5052	21.3253	21.3963	21.6285	17.6161	21.1757	17.4158	21.2315	21.2668	21.0646	20.6693	21.1624	16.5415	21.6083	17.0658	20.2793		3	3	3	22.8	22.8	22.8	12.912	173.27	65084000	64	1	0.998042	0.997483	1.1748	1.87797	2.14629	20.671	20.2556	19.9112	PSCA	0.444031	0.709805
Q15257	Q15257	Serine/threonine-protein phosphatase 2A activator	PPP2R4	sp|Q15257|PTPA_HUMAN Serine/threonine-protein phosphatase 2A activator OS=Homo sapiens GN=PPP2R4 PE=1 SV=3	16.9333	20.8629	20.8715	20.8077	20.4851	21.2231	21.0497	21.4891	21.1454	20.7139	18.5252	20.7284	17.2172	19.8771	20.1481	21.3483	20.4458	21.2212	19.8407	20.9677	19.8895	20.2757		9	9	9	38.8	38.8	38.8	40.667	31.79	29709000	92	1	0.662767	0.927528	1.51008	1.55406	0.62903	20.319	19.9566	20.5516	PPP2R4	0.570757	0.587379
P21926	P21926	CD9 antigen	CD9	sp|P21926|CD9_HUMAN CD9 antigen OS=Homo sapiens GN=CD9 PE=1 SV=4	20.9924	21.2112	20.5706	20.6567	20.1711	20.9661	20.6184	22.1005	21.5886	21.1042	18.3893	21.8341	17.6368	20.8325	18.4433	20.7484	21.3975	21.1722	18.1172	20.5007	16.6606	20.272		4	4	4	18.4	18.4	18.4	25.416	10.748	30966000	82	1	0.621282	0.92867	0.344222	1.76327	1.82601	20.7409	20.498	19.5771	CD9	0.130104	0.666453
Q14651	Q14651	Plastin-1	PLS1	sp|Q14651|PLSI_HUMAN Plastin-1 OS=Homo sapiens GN=PLS1 PE=1 SV=2	19.6402	21.5582	20.4396	20.4992	19.915	20.9098	21.0262	21.5584	20.9753	21.0656	20.145	20.9696	16.4034	20.1751	19.8208	20.7087	21.3879	20.5723	17.4137	20.7299	19.5698	20.2611		12	8	8	27.5	20	20	70.253	85.948	28930000	62	1	0.62334	0.925183	0.660255	1.74185	1.30315	20.5697	20.1846	20.029	PLS1	0.249553	0.658359
Q9UL46	Q9UL46	Proteasome activator complex subunit 2	PSME2	sp|Q9UL46|PSME2_HUMAN Proteasome activator complex subunit 2 OS=Homo sapiens GN=PSME2 PE=1 SV=4	20.5178	20.1885	20.6089	21.0891	21.2465	22.2197	22.3145	22.0663	21.0208	21.5336	19.0747	22.1626	16.137	20.8799	15.6864	21.4293	20.3973	21.2768	16.9504	21.1836	17.4756	20.26		11	11	11	50.2	50.2	50.2	27.401	157.81	55034000	113	1	0.794296	0.912951	0.829422	2.14914	2.41629	21.1693	20.4107	19.1999	PSME2	0.313492	0.812298
P35998	P35998	26S protease regulatory subunit 7	PSMC2	sp|P35998|PRS7_HUMAN 26S protease regulatory subunit 7 OS=Homo sapiens GN=PSMC2 PE=1 SV=3	21.2597	22.055	20.0091	21.2144	20.2117	21.3458	21.4306	21.3341	21.8869	21.8698	17.9723	20.3812	18.6553	20.8323	18.6563	20.1693	20.8327	20.9105	18.0281	19.5712	16.7714	20.257		14	14	14	40.9	40.9	40.9	48.633	203.84	33824000	85	1	0.403022	0.888576	0.718239	1.54737	1.53808	21.0752	20.4188	19.2771	PSMC2	0.271469	0.584852
Q96C23	Q96C23	Aldose 1-epimerase	GALM	sp|Q96C23|GALM_HUMAN Aldose 1-epimerase OS=Homo sapiens GN=GALM PE=1 SV=1	20.8263	21.3896	20.8411	21.2456	20.1365	20.6736	21.3042	20.8743	20.8602	21.5704	20.0811	20.9896	17.7017	20.0992	19.0049	20.4247	20.4669	20.7372	16.4725	20.5502	19.1359	20.2565		10	10	10	41.5	41.5	41.5	37.765	57.051	42964000	108	1	0.549669	0.880964	0.44041	1.26306	1.52504	20.9167	20.3109	19.5418	GALM	0.166459	0.477392
Q9UKY7	Q9UKY7	Protein CDV3 homolog	CDV3	sp|Q9UKY7|CDV3_HUMAN Protein CDV3 homolog OS=Homo sapiens GN=CDV3 PE=1 SV=1	20.3021	20.458	21.1133	20.192	19.8348	20.0196	20.5055	20.7631	21.0477	21.1725	18.7171	21.1069	18.4057	20.1912	21.2343	19.9969	20.7754	20.6168	19.9017	21.3675	17.4682	20.2472		5	5	5	43.4	43.4	43.4	27.335	57.047	23781000	88	1	0.265633	0.902712	0.412375	1.17066	1.32481	20.3465	20.2006	20.1944	CDV3	0.155863	0.442468
Q9P2E9;Q8N4C6	Q9P2E9	Ribosome-binding protein 1	RRBP1	sp|Q9P2E9|RRBP1_HUMAN Ribosome-binding protein 1 OS=Homo sapiens GN=RRBP1 PE=1 SV=4	19.9756	20.8876	20.7406	20.7924	19.8319	20.6642	20.9237	21.0761	20.7386	21.2097	17.2367	20.437	18.3503	20.0953	19.6	20.8062	20.2942	20.9127	19.9635	20.6076	19.9013	20.2402		15	15	15	16	16	16	152.47	306.77	39436000	110	2	0.98359	0.990033	0.448556	1.50662	0.498077	20.5451	19.8777	20.2979	RRBP1	0.169538	0.569449
P63000;P60763	P63000;P60763	Ras-related C3 botulinum toxin substrate 1;Ras-related C3 botulinum toxin substrate 3	RAC1;RAC3	sp|P63000|RAC1_HUMAN Ras-related C3 botulinum toxin substrate 1 OS=Homo sapiens GN=RAC1 PE=1 SV=1;sp|P60763|RAC3_HUMAN Ras-related C3 botulinum toxin substrate 3 OS=Homo sapiens GN=RAC3 PE=1 SV=1	19.1934	21.7417	20.6333	20.4532	18.7024	20.9029	20.6262	21.6144	21.6243	20.8922	17.7968	20.8172	18.4689	20.306	19.5423	21.5726	18.5623	20.4476	19.1323	22.0175	19.7646	20.2291		7	3	3	43.2	19.3	19.3	21.45	4.3958	29754000	46	2	0.501973	0.907072	1.03734	1.50943	1.2698	20.3219	20.2171	20.1485	RAC1;RAC3	0.392079	0.570511
P14314	P14314	Glucosidase 2 subunit beta	PRKCSH	sp|P14314|GLU2B_HUMAN Glucosidase 2 subunit beta OS=Homo sapiens GN=PRKCSH PE=1 SV=2	20.4889	17.9845	20.7961	17.7552	22.4429	19.1155	20.2062	18.8672	20.9481	20.5954	18.8063	22.2326	18.1837	19.5962	20.0281	21.0485	24.2235	19.7184	20.7731	18.4987	22.1846	20.214		11	11	11	27.3	27.3	27.3	59.425	67.892	39706000	102	1	0.392373	0.869322	1.6612	1.43312	1.85528	19.827	19.8899	20.925	PRKCSH	0.627875	0.541669
P20591;P20592	P20591	Interferon-induced GTP-binding protein Mx1;Interferon-induced GTP-binding protein Mx1, N-terminally processed	MX1	sp|P20591|MX1_HUMAN Interferon-induced GTP-binding protein Mx1 OS=Homo sapiens GN=MX1 PE=1 SV=4	19.2355	20.4446	20.7129	20.2456	17.3585	20.9523	20.7607	20.6435	20.2098	20.1533	20.2135	20.7044	18.9598	20.4098	20.2176	20.8174	20.3876	20.8428	20.2924	20.5628	20.2712	20.2093		18	18	18	38.5	38.5	38.5	75.519	176.94	31743000	92	2	0.847017	0.936553	1.27816	0.582247	0.260864	19.9586	20.1849	20.4845	MX1	0.483098	0.220069
Q16698	Q16698	2,4-dienoyl-CoA reductase, mitochondrial	DECR1	sp|Q16698|DECR_HUMAN 2,4-dienoyl-CoA reductase, mitochondrial OS=Homo sapiens GN=DECR1 PE=1 SV=1	21.1777	20.8146	18.7966	21.0998	20.8842	20.7079	20.8153	20.3149	20.9459	20.5498	20.9052	19.5661	20.4933	21.0236	19.2941	19.8366	19.9247	17.6169	19.5212	20.291	19.7041	20.204		8	8	8	31	31	31	36.067	105.75	31806000	71	1	0.414406	0.878845	0.818442	0.505535	0.869476	20.6137	20.5427	19.4555	DECR1	0.309342	0.191074
P13861;P31323	P13861	cAMP-dependent protein kinase type II-alpha regulatory subunit	PRKAR2A	sp|P13861|KAP2_HUMAN cAMP-dependent protein kinase type II-alpha regulatory subunit OS=Homo sapiens GN=PRKAR2A PE=1 SV=2	20.0443	20.2608	21.1032	19.8306	20.599	21.1604	20.5896	20.5615	19.9858	19.9229	19.9533	20.5049	17.0479	20.1278	21.3114	20.6547	19.3875	20.14	20.1891	21.0533	19.8415	20.2033		8	8	8	27.2	27.2	27.2	45.518	143.03	32036000	58	2	0.362242	0.800165	0.504931	1.2108	0.678788	20.5126	19.7292	20.3682	PRKAR2A	0.190846	0.457639
P01782	P01782	Ig heavy chain V-III region DOB	IGHV3-9	sp|P01782|HV309_HUMAN Immunoglobulin heavy variable 3-9 OS=Homo sapiens GN=IGHV3-9 PE=1 SV=2	20.7637	20.8616	21.1933	20.5289	20.5404	21.4607	20.9186	21.2925	21.0461	21.0994	20.9471	21.098	16.5727	20.1594	20.405	20.6285	20.3403	20.6244	17.0675	20.7177	15.9626	20.2014		3	2	2	34.7	25.4	25.4	12.945	22.597	46911000	71	1	0.836534	0.929382	0.338571	1.69051	1.9956	20.8953	20.3165	19.3923	IGHV3-9	0.127968	0.638953
P62906	P62906	60S ribosomal protein L10a	RPL10A	sp|P62906|RL10A_HUMAN 60S ribosomal protein L10a OS=Homo sapiens GN=RPL10A PE=1 SV=2	20.6399	21.6946	20.5936	20.9324	19.9109	20.125	20.7172	21.8647	21.5685	21.243	17.634	19.8159	16.4256	19.8213	19.3515	20.5455	21.0738	20.4248	19.1616	20.6865	19.6475	20.1847		6	6	6	26.7	26.7	26.7	24.831	14.92	27834000	56	1	0.532962	0.900078	0.577354	2.06335	0.734465	20.6591	19.7676	20.1273	RPL10A	0.218219	0.779873
Q15843	Q15843	NEDD8	NEDD8	sp|Q15843|NEDD8_HUMAN NEDD8 OS=Homo sapiens GN=NEDD8 PE=1 SV=1	20.5538	20.4859	20.7631	20.2149	20.1313	21.0403	20.7757	21.6844	20.8775	20.5823	18.9041	20.9989	18.5849	20.1474	19.6145	21.0323	20.0375	20.6972	17.4126	20.5214	18.769	20.1823		2	2	2	17.3	17.3	17.3	9.0714	44.292	26785000	38	1	0.457061	0.886101	0.323162	1.13411	1.26884	20.5664	20.2542	19.7264	NEDD8	0.122144	0.428652
Q9NTK5	Q9NTK5	Obg-like ATPase 1	OLA1	sp|Q9NTK5|OLA1_HUMAN Obg-like ATPase 1 OS=Homo sapiens GN=OLA1 PE=1 SV=2	19.3349	20.4281	21.0511	20.3946	19.7862	21.6544	21.9719	21.8368	21.6252	21.3003	17.3823	21.544	17.1219	19.9606	18.0473	21.3062	20.499	21.3859	17.136	21.1571	18.8862	20.1814		12	12	12	41.9	41.9	41.9	44.743	47.69	33613000	100	1	0.409643	0.907896	0.95799	2.04703	1.73747	20.6602	20.1102	19.774	OLA1	0.362086	0.773705
P11586	P11586	C-1-tetrahydrofolate synthase, cytoplasmic;Methylenetetrahydrofolate dehydrogenase;Methenyltetrahydrofolate cyclohydrolase;Formyltetrahydrofolate synthetase;C-1-tetrahydrofolate synthase, cytoplasmic, N-terminally processed	MTHFD1	sp|P11586|C1TC_HUMAN C-1-tetrahydrofolate synthase, cytoplasmic OS=Homo sapiens GN=MTHFD1 PE=1 SV=3	21.5279	21.3591	20.1313	21.6772	20.8181	21.2397	20.3105	21.1027	21.3679	21.2291	17.5413	20.7844	18.4106	20.757	20.0343	21.2327	20.8275	20.6544	16.5526	19.5815	16.6221	20.1791		22	22	22	31.4	31.4	31.4	101.56	73.478	35320000	106	1	0.477644	0.866804	0.603635	1.53593	1.96712	21.0091	20.1704	19.3579	MTHFD1	0.228153	0.580527
P20160	P20160	Azurocidin	AZU1	sp|P20160|CAP7_HUMAN Azurocidin OS=Homo sapiens GN=AZU1 PE=1 SV=3	20.9058	21.065	20.556	21.4539	20.0929	20.1918	20.9211	21.1353	21.3127	20.8767	17.9136	21.1049	16.6769	20.4039	16.179	20.8749	20.6762	20.9651	19.2835	21.0247	20.0877	20.1763		9	9	9	55.8	55.8	55.8	26.885	113.96	85088000	118	1	0.472891	0.808844	0.487975	1.84904	1.74198	20.7409	19.9177	19.8702	AZU1	0.184437	0.698871
P04196	P04196	Histidine-rich glycoprotein	HRG	sp|P04196|HRG_HUMAN Histidine-rich glycoprotein OS=Homo sapiens GN=HRG PE=1 SV=1	22.1361	19.4894	21.9384	19.8385	21.706	17.9739	19.716	18.2979	18.8731	18.294	22.4609	19.3676	22.474	19.2575	20.0987	16.6894	20.6177	20.3362	22.0619	19.8259	22.1954	20.1737		12	12	12	26.9	26.9	26.9	59.578	125.7	49458000	126	1	0.564235	0.862246	1.55911	1.82891	1.82985	20.3998	19.8607	20.2607	HRG	0.589287	0.691261
Q9HB40	Q9HB40	Retinoid-inducible serine carboxypeptidase	SCPEP1	sp|Q9HB40|RISC_HUMAN Retinoid-inducible serine carboxypeptidase OS=Homo sapiens GN=SCPEP1 PE=1 SV=1	20.9444	19.5976	20.1476	17.3465	21.1701	20.6376	19.2245	18.2243	19.824	20.1811	20.767	19.7646	21.6541	20.8018	19.3046	20.4274	21.2864	20.8231	20.5643	19.2949	21.6263	20.172		8	8	8	21.7	21.7	21.7	50.83	45.922	24897000	66	1	0.408669	0.841903	1.31463	1.08228	0.901636	19.8669	20.1738	20.4753	SCPEP1	0.496884	0.409064
A0A0A0MS15	A0A0A0MS15	Immunoglobulin heavy variable 3-49	IGHV3-49	sp|A0A0A0MS15|HV349_HUMAN Immunoglobulin heavy variable 3-49 OS=Homo sapiens GN=IGHV3-49 PE=1 SV=1	20.9231	20.849	20.7776	20.7679	20.6014	21.1865	20.9543	21.2317	21.371	21.124	17.6833	20.9198	15.5333	20.4759	19.8163	20.7224	21.106	20.5865	19.5557	20.5178	16.894	20.1713		5	5	4	52.9	52.9	43.7	13.056	7.311	33709000	44	1	0.278493	0.805488	0.183272	2.26042	1.42267	20.8657	19.7627	19.8855	IGHV3-49	0.0692704	0.854357
P62263	P62263	40S ribosomal protein S14	RPS14	sp|P62263|RS14_HUMAN 40S ribosomal protein S14 OS=Homo sapiens GN=RPS14 PE=1 SV=3	18.7467	17.0383	16.9636	21.6232	21.5928	20.4967	21.0405	19.743	20.6942	20.0626	21.4102	20.5734	21.9088	20.2105	20.0568	20.2747	21.3274	20.2568	19.6486	19.9248	19.8356	20.1633		4	4	4	36.4	36.4	36.4	16.273	30.326	24498000	45	1	0.894183	0.972738	2.04824	0.767113	0.549578	19.6431	20.6575	20.1893	RPS14	0.774161	0.289941
P49720	P49720	Proteasome subunit beta type-3	PSMB3	sp|P49720|PSB3_HUMAN Proteasome subunit beta type-3 OS=Homo sapiens GN=PSMB3 PE=1 SV=2	18.6122	21.2335	22.2638	16.8381	19.2208	20.2932	21.1992	20.4273	18.7372	16.1421	18.9917	20.7077	19.6525	20.6366	22.5515	20.1857	18.6119	20.1308	23.0446	22.2074	21.7102	20.1618		5	5	5	34.1	34.1	34.1	22.949	53.827	39351000	84	1	0.669908	0.909701	1.85672	1.60945	1.60073	19.9516	19.3279	21.206	PSMB3	0.701775	0.608316
P10253	P10253	Lysosomal alpha-glucosidase;76 kDa lysosomal alpha-glucosidase;70 kDa lysosomal alpha-glucosidase	GAA	sp|P10253|LYAG_HUMAN Lysosomal alpha-glucosidase OS=Homo sapiens GN=GAA PE=1 SV=4	20.8956	21.1146	20.3725	20.7523	20.136	20.6996	20.4956	21.1834	21.2065	21.1087	17.5805	20.9315	16.6841	20.139	19.4532	20.9356	20.0035	21.167	18.6085	20.6099	19.3174	20.1617		10	10	10	17	17	17	105.32	47.121	25086000	80	1	0.106375	0.887276	0.329938	1.89856	0.940681	20.638	19.8334	20.0136	GAA	0.124705	0.717587
Q9Y266	Q9Y266	Nuclear migration protein nudC	NUDC	sp|Q9Y266|NUDC_HUMAN Nuclear migration protein nudC OS=Homo sapiens GN=NUDC PE=1 SV=1	20.2932	21.3823	20.6367	20.0163	20.0868	20.1628	20.5657	21.3447	20.3799	20.7755	16.1951	20.7966	18.9599	20.0634	19.9486	20.4113	20.4764	20.6666	19.7825	20.5488	19.878	20.1605		11	11	11	39.3	39.3	39.3	38.242	42.346	33452000	70	1	0.220275	0.822706	0.473383	1.75294	0.362319	20.4491	19.7879	20.2446	NUDC	0.178922	0.662551
Q9Y5P6	Q9Y5P6	Mannose-1-phosphate guanyltransferase beta	GMPPB	sp|Q9Y5P6|GMPPB_HUMAN Mannose-1-phosphate guanyltransferase beta OS=Homo sapiens GN=GMPPB PE=1 SV=2	20.3857	20.8475	20.4271	20.658	19.848	20.8224	19.4135	20.7703	20.6004	20.3273	18.6858	20.7759	17.0071	20.572	20.1382	20.8012	21.0217	20.8965	19.4897	19.6424	20.1367	20.1556		9	9	9	35.8	35.8	35.8	39.834	31.276	27245000	46	1	0.821943	0.932397	0.532528	1.44034	0.615035	20.3432	19.8198	20.3038	GMPPB	0.201277	0.544398
Q9UNZ2	Q9UNZ2	NSFL1 cofactor p47	NSFL1C	sp|Q9UNZ2|NSF1C_HUMAN NSFL1 cofactor p47 OS=Homo sapiens GN=NSFL1C PE=1 SV=2	21.019	21.1546	20.6643	20.8964	19.5755	21.0347	19.9682	21.5427	21.509	20.6858	16.4787	21.0977	15.8164	20.2597	19.7544	21.0329	20.1543	20.9022	19.6475	20.79	19.238	20.1534		12	12	12	44.1	44.1	44.1	40.572	200.39	29283000	78	1	0.455842	0.892744	0.607059	2.42655	0.702886	20.6161	19.6271	20.2171	NSFL1C	0.229447	0.917149
P01602	P01602	Ig kappa chain V-I region HK102	IGKV1-5	sp|P01602|KV105_HUMAN Immunoglobulin kappa variable 1-5 OS=Homo sapiens GN=IGKV1-5 PE=1 SV=2	20.7762	19.731	20.3773	20.3903	20.4882	16.2531	20.7606	17.3599	18.5001	18.0959	21.3729	18.5039	22.0549	21.8348	20.9817	20.7233	20.418	20.6212	22.0941	19.9543	21.6782	20.1414		3	3	3	24.8	24.8	24.8	12.781	41.696	51130000	31	1	0.0276023	0.700571	1.61306	1.99235	0.738186	19.8252	19.6746	20.9244	IGKV1-5	0.609679	0.753038
Q9NZT1	Q9NZT1	Calmodulin-like protein 5	CALML5	sp|Q9NZT1|CALL5_HUMAN Calmodulin-like protein 5 OS=Homo sapiens GN=CALML5 PE=1 SV=2	20.4659	19.983	20.5039	20.1587	20.0984	20.933	20.6532	20.6557	20.9935	20.3552	19.7667	20.7898	17.2448	20.0397	18.7861	20.895	20.2238	20.6374	19.3912	20.2354	20.0575	20.1366		5	5	5	52.7	52.7	52.7	15.892	323.31	25169000	45	1	0.847048	0.94302	0.33824	1.27869	0.724913	20.3995	19.9779	20.0323	CALML5	0.127843	0.4833
P55060	P55060	Exportin-2	CSE1L	sp|P55060|XPO2_HUMAN Exportin-2 OS=Homo sapiens GN=CSE1L PE=1 SV=3	19.7356	21.0585	20.7404	20.662	19.7733	20.5865	20.174	20.9868	21.1586	20.8872	17.3137	20.7392	18.5626	20.4799	19.6157	20.072	20.4073	20.4983	19.388	20.4222	19.3197	20.1229		11	11	11	15.2	15.2	15.2	110.42	112.44	92558000	28	1	0.702512	0.891022	0.506203	1.481	0.511816	20.39	20.0183	19.9605	CSE1L	0.191327	0.559765
P13798	P13798	Acylamino-acid-releasing enzyme	APEH	sp|P13798|ACPH_HUMAN Acylamino-acid-releasing enzyme OS=Homo sapiens GN=APEH PE=1 SV=4	20.1751	17.1657	19.9666	17.5478	21.9553	16.1427	20.4986	17.9965	18.4112	19.7948	22.915	16.582	21.7395	22.003	21.6201	21.5056	21.5965	19.7278	21.1859	20.6766	23.3533	20.1219		12	12	12	26.9	26.9	26.9	81.224	76.849	31225000	54	1	0.55629	0.924931	2.11753	2.37183	1.10122	19.0646	19.9203	21.3808	APEH	0.800352	0.896466
P54819	P54819	Adenylate kinase 2, mitochondrial;Adenylate kinase 2, mitochondrial, N-terminally processed	AK2	sp|P54819|KAD2_HUMAN Adenylate kinase 2, mitochondrial OS=Homo sapiens GN=AK2 PE=1 SV=2	19.6273	22.2722	20.7781	21.1396	20.3717	19.0412	20.2013	20.7089	21.6611	21.1559	19.4945	21.9659	16.8897	20.1839	19.4512	19.6985	22.5068	19.8769	17.0419	21.3298	16.9933	20.1138		9	9	9	51.5	51.5	51.5	26.477	30.038	36199000	92	1	0.168283	0.847142	1.05056	1.72335	2.03616	20.4902	20.2943	19.5569	AK2	0.397074	0.651365
Q96G03	Q96G03	Phosphoglucomutase-2	PGM2	sp|Q96G03|PGM2_HUMAN Phosphoglucomutase-2 OS=Homo sapiens GN=PGM2 PE=1 SV=4	20.8536	22.0423	20.9579	20.5565	16.8624	20.7638	20.8254	21.5112	21.2659	21.3477	16.2271	20.8395	16.2176	20.7185	19.8074	20.9285	20.7162	20.4652	21.3562	21.0746	17.035	20.113		15	15	15	30.7	30.7	30.7	68.283	53.342	31912000	92	1	0.161345	0.867102	1.63635	2.41398	1.47991	20.4088	19.7325	20.1976	PGM2	0.618483	0.912399
P48147	P48147	Prolyl endopeptidase	PREP	sp|P48147|PPCE_HUMAN Prolyl endopeptidase OS=Homo sapiens GN=PREP PE=1 SV=2	21.7722	20.1766	19.486	22.6245	20.5015	21.0545	20.7183	20.4918	21.2649	20.7879	19.5459	21.6694	18.06	19.9334	18.1856	20.5942	19.2889	20.2788	18.0728	20.7538	17.0213	20.1087		15	15	15	33.1	33.1	33.1	80.699	126.36	36370000	135	1	0.363651	0.843654	1.03866	1.20999	1.44743	20.9048	20.2505	19.1708	PREP	0.392578	0.457334
P20700	P20700	Lamin-B1	LMNB1	sp|P20700|LMNB1_HUMAN Lamin-B1 OS=Homo sapiens GN=LMNB1 PE=1 SV=2	19.8048	21.1073	20.5798	20.235	19.9767	20.726	20.3483	20.8052	21.2557	20.5941	17.3516	20.325	17.4799	20.2497	19.92	20.6691	20.0354	20.4998	19.5494	20.4221	19.8782	20.0863		14	13	13	31.1	29.7	29.7	66.408	179.08	44676000	84	1	0.270606	0.780972	0.447586	1.6111	0.401182	20.3968	19.7231	20.1391	LMNB1	0.169172	0.608938
O60437	O60437	Periplakin	PPL	sp|O60437|PEPL_HUMAN Periplakin OS=Homo sapiens GN=PPL PE=1 SV=4	19.9087	21.3254	20.5773	21.1125	20.395	20.7245	21.7795	20.2984	21.6438	19.1024	19.6866	18.3914	17.0679	20.2552	19.6555	21.3757	21.3565	20.8063	16.0577	20.8265	19.3514	20.0809		26	26	26	20	20	20	204.74	131.96	35241000	95	1	0.226717	0.799522	0.624475	1.47988	1.87529	20.8319	19.4922	19.9185	PPL	0.236029	0.55934
O60888	O60888	Protein CutA	CUTA	sp|O60888|CUTA_HUMAN Protein CutA OS=Homo sapiens GN=CUTA PE=1 SV=2	21.0239	21.0974	20.5829	21.2298	16.9298	21.1443	20.9494	20.9305	21.4369	21.7809	18.1232	21.0228	16.3362	20.5668	20.0671	21.0555	20.7881	20.7186	18.4051	20.5727	16.7807	20.0735		4	4	4	39.7	39.7	39.7	19.116	18.645	30254000	119	1	0.365678	0.873937	1.55416	2.01699	1.58748	20.4225	20.0282	19.7697	CUTA	0.587418	0.762352
Q9H0W9	Q9H0W9	Ester hydrolase C11orf54	C11orf54	sp|Q9H0W9|CK054_HUMAN Ester hydrolase C11orf54 OS=Homo sapiens GN=C11orf54 PE=1 SV=1	17.7839	20.8328	21.3616	20.3392	20.1234	19.9529	20.7181	20.3282	20.4617	21.0444	19.924	20.8781	17.5294	19.2266	21.4535	19.9223	21.0485	19.9202	20.1834	20.6091	17.8954	20.0732		7	7	7	29.8	29.8	29.8	35.117	178.27	26832000	73	1	0.322146	0.862754	1.14966	1.21366	1.1479	20.1588	19.9132	20.1475	C11orf54	0.434532	0.458719
Q9BS40	Q9BS40	Latexin	LXN	sp|Q9BS40|LXN_HUMAN Latexin OS=Homo sapiens GN=LXN PE=1 SV=2	19.9221	20.0784	21.2938	19.9529	20.9416	20.7176	20.2206	18.8895	18.7461	17.6109	20.3559	19.0964	21.4211	20.5795	21.2802	19.5364	18.5128	19.5266	22.2588	19.8374	20.6208	20.0666		4	4	4	22.1	22.1	22.1	25.75	47.19	32140000	60	1	0.254632	0.828883	0.538772	1.30738	1.25501	20.4467	19.5285	20.2247	LXN	0.203636	0.494145
Q13765;E9PAV3;Q9BZK3	Q13765;E9PAV3	Nascent polypeptide-associated complex subunit alpha;Nascent polypeptide-associated complex subunit alpha, muscle-specific form	NACA	sp|Q13765|NACA_HUMAN Nascent polypeptide-associated complex subunit alpha OS=Homo sapiens GN=NACA PE=1 SV=1;sp|E9PAV3|NACAM_HUMAN Nascent polypeptide-associated complex subunit alpha, muscle-specific form OS=Homo sapiens GN=NACA PE=1 SV=1	20.6983	21.8645	17.3071	20.6899	20.3674	21.8254	20.3485	19.6597	21.4308	21.7366	16.7823	20.6408	19.6103	20.8547	17.3346	22.0224	16.8073	20.2842	19.6125	20.4697	20.9685	20.0627		4	4	4	25.6	25.6	25.6	23.384	154.79	31002000	53	3	0.508635	0.89035	1.5224	1.67093	1.9098	20.443	20.1022	19.6428	NACA	0.575414	0.631554
P11908;P21108	P11908;P21108	Ribose-phosphate pyrophosphokinase 2;Ribose-phosphate pyrophosphokinase 3	PRPS2;PRPS1L1	sp|P11908|PRPS2_HUMAN Ribose-phosphate pyrophosphokinase 2 OS=Homo sapiens GN=PRPS2 PE=1 SV=2;sp|P21108|PRPS3_HUMAN Ribose-phosphate pyrophosphokinase 3 OS=Homo sapiens GN=PRPS1L1 PE=1 SV=2	20.3318	20.2414	20.1576	20.1079	20.2619	20.516	20.5413	20.3598	20.0487	20.8254	19.0962	20.1198	18.183	19.9769	19.6226	20.4021	20.5035	20.3362	20.0239	19.5909	19.8986	20.0546		10	10	4	45.9	45.9	20.4	34.769	69.133	25963000	61	2	0.691802	0.899601	0.16709	0.882247	0.371605	20.3083	19.8014	20.054	PRPS2;PRPS1L1	0.0631539	0.333458
P05386	P05386	60S acidic ribosomal protein P1	RPLP1	sp|P05386|RLA1_HUMAN 60S acidic ribosomal protein P1 OS=Homo sapiens GN=RPLP1 PE=1 SV=1	18.3554	21.7488	17.3647	21.1395	21.2354	21.0242	21.7534	20.9619	20.9319	21.5814	18.8148	20.8458	17.4211	20.7083	16.5707	21.0215	20.2286	20.9846	19.6775	20.2796	18.408	20.0503		2	2	2	51.8	51.8	51.8	11.514	71.283	36585000	97	1	0.142959	0.7624	1.7642	1.491	1.60199	20.3745	20.1807	19.5958	RPLP1	0.666806	0.563544
O75884	O75884	Putative hydrolase RBBP9	RBBP9	sp|O75884|RBBP9_HUMAN Putative hydrolase RBBP9 OS=Homo sapiens GN=RBBP9 PE=1 SV=2	17.2662	17.5814	20.3394	20.3978	20.4769	20.387	20.2366	19.8817	19.5651	20.2673	19.7319	20.9166	20.3838	19.5039	21.5366	20.7498	19.3559	20.3055	20.4113	21.9361	19.7069	20.0447		4	4	4	38.2	38.2	38.2	21	35.407	27062000	93	1	0.42042	0.883593	1.44108	0.511713	0.926203	19.5265	20.0358	20.5717	RBBP9	0.544677	0.19341
Q14376	Q14376	UDP-glucose 4-epimerase	GALE	sp|Q14376|GALE_HUMAN UDP-glucose 4-epimerase OS=Homo sapiens GN=GALE PE=1 SV=2	20.3325	22.0989	21.1648	20.4815	18.6872	19.9499	20.7884	21.8917	21.449	21.1591	16.8056	20.915	16.6651	20.347	19.9793	21.0105	20.0473	20.8077	16.2376	21.3956	18.5879	20.0382		12	12	12	58	58	58	38.281	323.31	49796000	223	1	0.184528	0.702626	1.05664	2.20684	1.79069	20.5005	19.8904	19.7237	GALE	0.399373	0.834107
Q12905	Q12905	Interleukin enhancer-binding factor 2	ILF2	sp|Q12905|ILF2_HUMAN Interleukin enhancer-binding factor 2 OS=Homo sapiens GN=ILF2 PE=1 SV=2	17.2375	20.0979	20.6678	17.2251	18.6238	15.9728	20.6632	17.9903	18.4448	16.7629	18.1217	20.8165	23.8187	22.4633	21.3076	21.6281	21.0772	21.1143	22.4689	20.8323	23.4414	20.0369		13	13	13	59	59	59	43.062	87.442	62370000	180	1	0.456955	0.845307	1.88916	2.62755	0.936894	18.6412	19.774	21.6957	ILF2	0.714037	0.99312
Q04917	Q04917	14-3-3 protein eta	YWHAH	sp|Q04917|1433F_HUMAN 14-3-3 protein eta OS=Homo sapiens GN=YWHAH PE=1 SV=4	20.65	20.6928	20.9135	21.1388	17.7598	21.1903	21.455	21.0835	20.5479	20.5875	18.1156	21.3779	17.2439	20.4798	20.7503	20.9446	21.7372	21.1659	16.1178	21.1625	15.6563	20.0367		9	7	7	42.7	35.4	35.4	28.218	227.95	33935000	88	1	0.954016	0.991016	1.25983	1.58377	2.59019	20.5429	19.9194	19.6478	YWHAH	0.476172	0.598609
Q96S96	Q96S96	Phosphatidylethanolamine-binding protein 4	PEBP4	sp|Q96S96|PEBP4_HUMAN Phosphatidylethanolamine-binding protein 4 OS=Homo sapiens GN=PEBP4 PE=1 SV=3	17.0702	20.8266	20.3638	21.0231	19.8656	20.4766	20.764	20.8483	20.849	20.4177	17.9719	20.3926	19.2555	20.0407	19.0304	20.7297	20.5127	20.7631	19.1575	20.809	19.4328	20.0286		7	7	7	47.1	47.1	47.1	25.733	22.973	30958000	76	1	0.590133	0.867762	1.36953	1.03529	0.814114	20.0557	19.968	20.0622	PEBP4	0.517633	0.391302
Q9BRF8	Q9BRF8	Serine/threonine-protein phosphatase CPPED1	CPPED1	sp|Q9BRF8|CPPED_HUMAN Serine/threonine-protein phosphatase CPPED1 OS=Homo sapiens GN=CPPED1 PE=1 SV=3	20.8802	21.0793	20.434	20.7305	20.4611	20.5347	20.9513	21.6603	21.157	21.1935	19.7834	20.9433	16.011	20.3196	16.6022	20.6927	20.0382	20.8411	15.6892	20.4958	19.9993	20.0237		6	6	6	27.7	27.7	27.7	35.548	115.09	29767000	62	1	0.906976	0.971666	0.255386	1.92819	2.12194	20.7244	20.1526	19.1941	CPPED1	0.0965268	0.728789
Q15907;P62491	Q15907;P62491	Ras-related protein Rab-11B;Ras-related protein Rab-11A	RAB11B;RAB11A	sp|Q15907|RB11B_HUMAN Ras-related protein Rab-11B OS=Homo sapiens GN=RAB11B PE=1 SV=4;sp|P62491|RB11A_HUMAN Ras-related protein Rab-11A OS=Homo sapiens GN=RAB11A PE=1 SV=3	19.214	19.9893	21.2446	16.4224	19.5807	19.8285	20.6707	18.9855	18.6032	17.9088	20.5443	19.5463	20.897	20.9813	21.8774	20.459	18.6992	20.274	22.3588	20.8939	21.0451	20.0011		10	10	10	52.8	52.8	52.8	24.488	139.15	25822000	72	2	0.717877	0.90608	1.5434	1.20459	1.18785	19.5643	19.638	20.8011	RAB11B;RAB11A	0.583352	0.455293
Q13561	Q13561	Dynactin subunit 2	DCTN2	sp|Q13561|DCTN2_HUMAN Dynactin subunit 2 OS=Homo sapiens GN=DCTN2 PE=1 SV=4	20.6646	20.6503	20.4642	20.5262	19.8673	20.7311	20.4719	21.0925	20.7161	20.4899	16.1115	20.4822	17.7704	19.9925	19.533	20.3456	19.8486	20.4286	19.6129	20.0136	19.9456	19.9885		10	10	10	34.2	34.2	34.2	44.23	161.87	23605000	59	1	0.181442	0.845004	0.289821	1.85618	0.33828	20.4822	19.5221	19.9611	DCTN2	0.109542	0.701569
P01743	P01743	Ig heavy chain V-I region HG3	IGHV1-46	sp|P01743|HV146_HUMAN Immunoglobulin heavy variable 1-46 OS=Homo sapiens GN=IGHV1-46 PE=1 SV=2	20.4266	20.407	20.2449	20.5014	20.0714	20.0297	20.776	20.4705	20.4763	19.5224	19.39	19.7218	19.0686	19.8772	18.6525	19.7714	20.5214	20.3235	19.0868	20.3431	19.9545	19.9827		2	2	1	22.2	22.2	12.8	12.933	16.027	33302000	43	1	0.583383	0.89153	0.259737	0.53203	0.699899	20.351	19.7895	19.8076	IGHV1-46	0.0981715	0.201088
Q92499	Q92499	ATP-dependent RNA helicase DDX1	DDX1	sp|Q92499|DDX1_HUMAN ATP-dependent RNA helicase DDX1 OS=Homo sapiens GN=DDX1 PE=1 SV=2	19.8832	20.4716	20.0563	19.251	20.082	20.5587	20.4527	20.7255	20.2982	20.108	15.6498	20.5901	18.839	20.3894	19.8465	20.7067	20.458	21.1068	19.8243	20.4489	19.7419	19.9756		17	17	17	29.2	29.2	29.2	82.431	32.86	27698000	84	1	0.393381	0.836391	0.455053	1.81419	0.517481	20.1079	19.5143	20.3047	DDX1	0.171994	0.685701
Q9NUQ9;Q9H0Q0	Q9NUQ9	Protein FAM49B	FAM49B	sp|Q9NUQ9|FA49B_HUMAN Protein FAM49B OS=Homo sapiens GN=FAM49B PE=1 SV=1	20.1952	19.811	17.051	21.2438	20.0651	19.9482	21.2348	20.3543	20.9046	20.6063	19.7565	20.703	18.7758	20.0612	19.3571	21.3531	21.3221	20.4453	19.1052	20.1224	16.7794	19.9617		12	12	12	54.9	54.9	54.9	36.748	74.672	32401000	69	2	0.0570808	0.672043	1.40359	0.727375	1.58379	19.9356	20.1659	19.7835	FAM49B	0.530505	0.274922
P00918	P00918	Carbonic anhydrase 2	CA2	sp|P00918|CAH2_HUMAN Carbonic anhydrase 2 OS=Homo sapiens GN=CA2 PE=1 SV=2	17.6516	20.9268	19.9734	20.7261	19.808	20.3934	20.5252	20.0173	20.0398	20.9583	17.4232	20.601	17.6601	20.301	19.8818	20.4427	20.5198	20.539	19.7694	20.8661	20.0649	19.9566		10	10	10	49.6	49.6	49.6	29.246	33.665	37561000	60	1	0.695072	0.89506	1.10826	1.42604	0.399555	20.0006	19.5715	20.2977	CA2	0.418882	0.538992
Q15691	Q15691	Microtubule-associated protein RP/EB family member 1	MAPRE1	sp|Q15691|MARE1_HUMAN Microtubule-associated protein RP/EB family member 1 OS=Homo sapiens GN=MAPRE1 PE=1 SV=3	20.464	20.1964	19.9991	20.4072	19.9649	20.573	19.9444	20.6769	20.5954	20.513	17.1906	20.3985	18.3859	19.7351	19.5266	20.4321	20.2819	20.175	19.5664	20.0976	19.8546	19.9514		5	5	4	25.4	25.4	22	29.999	151.56	19443000	67	1	0.433346	0.885093	0.26128	1.34824	0.350935	20.2213	19.6422	19.9906	MAPRE1	0.0987547	0.509588
P01037	P01037	Cystatin-SN	CST1	sp|P01037|CYTN_HUMAN Cystatin-SN OS=Homo sapiens GN=CST1 PE=1 SV=3	21.4708	22.0366	21.4812	21.2766	19.733	16.9241	19.2947	21.8007	22.435	22.0957	18.8862	22.2016	17.6132	20.7437	17.2598	18.509	20.2363	20.176	16.4689	20.2813	17.9361	19.9457		6	4	4	56.7	36.2	36.2	16.387	44.045	96482000	100	1	0.387619	0.823037	1.80104	1.87682	1.56583	20.3167	20.8251	18.6953	CST1	0.68073	0.709372
P36578	P36578	60S ribosomal protein L4	RPL4	sp|P36578|RL4_HUMAN 60S ribosomal protein L4 OS=Homo sapiens GN=RPL4 PE=1 SV=5	19.7786	21.1555	19.9399	19.4265	17.0708	20.4159	20.6395	21.4085	21.3278	20.7583	17.6907	20.9787	17.8636	20.21	18.7265	21.0659	20.037	21.4806	18.9022	20.6726	19.039	19.9328		13	13	13	37.5	37.5	37.5	47.697	35.634	29537000	79	1	0.845642	0.936638	1.32447	1.59232	1.12037	19.7752	20.034	19.9891	RPL4	0.500603	0.601842
Q99832	Q99832	T-complex protein 1 subunit eta	CCT7	sp|Q99832|TCPH_HUMAN T-complex protein 1 subunit eta OS=Homo sapiens GN=CCT7 PE=1 SV=2	17.969	17.0022	17.5243	20.6546	22.086	17.0444	21.8419	17.6949	17.081	17.1397	17.0624	21.3386	23.6239	21.7089	20.6594	21.5092	21.8414	19.6192	21.3518	20.9809	22.6429	19.9227		23	23	23	59.7	59.7	59.7	59.366	256.66	85978000	259	1	0.215543	0.827277	2.28085	2.76242	0.952662	19.1603	19.3785	21.2293	CCT7	0.862081	1.0441
P57737	P57737	Coronin-7	CORO7	sp|P57737|CORO7_HUMAN Coronin-7 OS=Homo sapiens GN=CORO7 PE=1 SV=2	16.527	20.7226	19.5858	20.754	20.1721	20.4143	20.7937	20.3874	20.6128	19.9872	19.271	20.4252	17.39	19.9795	19.901	20.6999	20.5831	20.6529	18.9767	20.7268	19.7967	19.9219		13	13	13	27.4	27.4	27.4	100.6	42.456	28147000	100	1	0.603131	0.894429	1.52771	1.11872	0.661713	19.8528	19.7219	20.191	CORO7	0.577421	0.422836
Q15847	Q15847	Adipogenesis regulatory factor	ADIRF	sp|Q15847|ADIRF_HUMAN Adipogenesis regulatory factor OS=Homo sapiens GN=ADIRF PE=1 SV=1	20.4782	21.1633	21.0558	20.8653	20.458	20.7989	20.7635	21.3364	20.8073	21.496	15.8924	20.5923	16.7731	20.6304	17.8874	20.5684	21.2005	20.8814	17.2647	20.3027	17.1229	19.9209		2	2	2	59.2	59.2	59.2	7.8547	48.086	36736000	78	1	0.684769	0.890306	0.265656	2.30348	1.8075	20.7976	19.6468	19.3183	ADIRF	0.100408	0.870635
P56537	P56537	Eukaryotic translation initiation factor 6	EIF6	sp|P56537|IF6_HUMAN Eukaryotic translation initiation factor 6 OS=Homo sapiens GN=EIF6 PE=1 SV=1	19.8261	20.3444	20.4417	20.4185	19.9971	20.4229	19.9675	20.416	20.7631	19.9479	18.514	20.3598	16.608	19.5236	20.8532	20.2528	19.3512	20.1066	20.2804	20.7231	19.2119	19.9205		6	6	6	42	42	42	26.599	35.502	23373000	81	1	0.841395	0.943854	0.261935	1.45437	0.62718	20.2026	19.4475	20.1113	EIF6	0.0990021	0.549701
P20042	P20042	Eukaryotic translation initiation factor 2 subunit 2	EIF2S2	sp|P20042|IF2B_HUMAN Eukaryotic translation initiation factor 2 subunit 2 OS=Homo sapiens GN=EIF2S2 PE=1 SV=2	19.548	19.8603	19.7873	19.6258	19.7551	20.3051	20.0851	20.6737	20.1856	20.4428	20.2016	20.5735	17.6909	19.565	19.7289	21.1599	19.8264	20.6765	19.3813	19.8174	19.3439	19.9159		5	5	5	20.4	20.4	20.4	38.388	171.64	17988000	44	1	0.764723	0.950602	0.263592	1.04176	0.677333	19.8524	19.9047	19.9906	EIF2S2	0.0996285	0.393749
P35573	P35573	Glycogen debranching enzyme;4-alpha-glucanotransferase;Amylo-alpha-1,6-glucosidase	AGL	sp|P35573|GDE_HUMAN Glycogen debranching enzyme OS=Homo sapiens GN=AGL PE=1 SV=3	17.773	19.9093	21.1304	17.3508	19.7733	22.2862	21.9151	21.643	20.216	21.4691	16.2778	21.1727	17.7524	20.6898	19.4961	21.0254	21.1908	21.4832	17.7477	21.0596	16.8426	19.9145		27	27	27	26	26	26	174.76	108.99	39331000	90	1	0.968325	0.99193	1.92383	2.06457	1.86626	20.0197	19.8887	19.835	AGL	0.727139	0.780333
Q07960	Q07960	Rho GTPase-activating protein 1	ARHGAP1	sp|Q07960|RHG01_HUMAN Rho GTPase-activating protein 1 OS=Homo sapiens GN=ARHGAP1 PE=1 SV=1	17.5605	20.9599	19.6803	20.5327	19.7715	20.6089	20.0858	21.1247	21.4233	21.0616	17.6175	20.6556	15.3178	20.5678	19.4064	20.2113	20.825	21.5173	19.529	20.0178	19.6222	19.9094		8	8	8	30.1	30.1	30.1	50.435	60.868	23853000	69	1	0.69919	0.928531	1.12528	2.31148	0.770565	19.8857	19.6812	20.1613	ARHGAP1	0.425316	0.873657
P50225;P50226	P50225;P50226	Sulfotransferase 1A1;Sulfotransferase 1A2	SULT1A1;SULT1A2	sp|P50225|ST1A1_HUMAN Sulfotransferase 1A1 OS=Homo sapiens GN=SULT1A1 PE=1 SV=3;sp|P50226|ST1A2_HUMAN Sulfotransferase 1A2 OS=Homo sapiens GN=SULT1A2 PE=1 SV=2	20.7447	20.3032	20.0864	20.7801	19.9214	20.1505	20.194	20.6823	20.9153	20.1939	19.6175	20.3619	16.4151	19.7134	19.368	20.3796	20.4957	19.6726	19.0376	20.0247	19.0332	19.9091		11	11	6	49.2	49.2	33.2	34.165	15.105	29431000	45	2	0.582827	0.890267	0.329108	1.52324	0.60457	20.3115	19.6999	19.7159	SULT1A1;SULT1A2	0.124391	0.575731
Q9ULA0	Q9ULA0	Aspartyl aminopeptidase	DNPEP	sp|Q9ULA0|DNPEP_HUMAN Aspartyl aminopeptidase OS=Homo sapiens GN=DNPEP PE=1 SV=1	18.556	21.3261	20.4974	21.9283	20.0383	19.5665	19.4302	19.9239	20.8986	20.5015	20.2535	20.1381	19.3447	20.8948	19.409	19.4472	20.8281	19.5739	19.5082	19.4112	16.5722	19.907		10	10	10	38.7	38.7	38.7	52.428	41.292	23873000	75	1	0.593911	0.88921	1.15944	0.552596	1.28601	20.1918	20.2793	19.25	DNPEP	0.438227	0.208862
P22352	P22352	Glutathione peroxidase 3	GPX3	sp|P22352|GPX3_HUMAN Glutathione peroxidase 3 OS=Homo sapiens GN=GPX3 PE=1 SV=2	20.023	20.2266	20.6023	20.2646	19.8726	20.2707	20.6371	20.9815	20.5506	20.8225	19.4158	20.9951	16.3179	19.8548	20.089	20.2634	20.0789	20.4205	15.5947	20.6915	20.072	19.9069		4	4	4	24.3	24.3	24.3	25.552	16.183	18029000	60	1	0.14477	0.833507	0.278704	1.66794	1.7813	20.271	19.8483	19.6014	GPX3	0.10534	0.630423
P53999	P53999	Activated RNA polymerase II transcriptional coactivator p15	SUB1	sp|P53999|TCP4_HUMAN Activated RNA polymerase II transcriptional coactivator p15 OS=Homo sapiens GN=SUB1 PE=1 SV=3	20.4977	21.3302	20.3625	20.397	19.5642	20.4077	20.2924	20.8402	21.1454	20.5406	19.4962	20.5322	18.8523	20.007	19.5162	20.6397	20.0109	19.7588	16.5739	20.5723	16.4392	19.8941		3	3	3	26	26	26	14.395	67.172	29094000	55	1	0.362108	0.844448	0.514136	0.804037	1.79958	20.4074	20.202	19.073	SUB1	0.194325	0.303897
P50995	P50995	Annexin A11	ANXA11	sp|P50995|ANX11_HUMAN Annexin A11 OS=Homo sapiens GN=ANXA11 PE=1 SV=1	20.5917	19.6366	19.7676	19.8882	20.0276	20.2506	20.6056	20.0433	19.99	18.9569	20.1774	19.8274	19.9762	19.8839	18.9081	19.8552	20.4148	19.8403	19.4351	19.7688	19.9215	19.8937		7	7	7	17.2	17.2	17.2	54.389	46.602	15339000	48	1	0.167907	0.899779	0.386152	0.403754	0.465017	20.1097	19.8364	19.7348	ANXA11	0.145952	0.152605
O75531	O75531	Barrier-to-autointegration factor;Barrier-to-autointegration factor, N-terminally processed	BANF1	sp|O75531|BAF_HUMAN Barrier-to-autointegration factor OS=Homo sapiens GN=BANF1 PE=1 SV=1	18.5124	19.7163	21.7982	16.826	19.0099	19.3968	19.8393	19.8391	20.039	19.0062	19.4662	20.2228	18.8917	19.1315	22.6953	20.2453	18.9724	19.9893	21.3677	22.3206	20.2862	19.8844		2	2	2	40.4	40.4	40.4	10.058	15.484	31135000	67	1	0.857138	0.950956	1.50221	0.528764	1.34069	19.2998	19.5138	20.8396	BANF1	0.567781	0.199854
O00231	O00231	26S proteasome non-ATPase regulatory subunit 11	PSMD11	sp|O00231|PSD11_HUMAN 26S proteasome non-ATPase regulatory subunit 11 OS=Homo sapiens GN=PSMD11 PE=1 SV=3	20.3147	21.4096	21.3697	20.9606	19.7592	19.5017	19.7144	21.4176	21.5204	22.0847	16.9225	21.6001	17.336	20.4733	17.0503	19.5183	20.1879	20.5029	17.0112	20.279	18.4157	19.8738		12	12	12	33.2	33.2	33.2	47.463	60.983	28888000	52	1	0.984036	0.997309	0.812507	2.15086	1.50952	20.4328	20.1935	18.995	PSMD11	0.307099	0.81295
P28325	P28325	Cystatin-D	CST5	sp|P28325|CYTD_HUMAN Cystatin-D OS=Homo sapiens GN=CST5 PE=1 SV=1	17.1361	20.3317	21.8379	17.4979	17.1106	21.1848	21.2033	17.4641	17.8385	17.0823	20.5561	20.1468	17.7156	20.2208	23.1474	20.5775	20.6782	20.3346	22.0172	22.1206	20.9236	19.8631		7	7	7	64.8	64.8	64.8	16.08	29.362	50767000	74	1	0.729615	0.893583	2.12906	1.51133	1.04188	19.4718	18.7177	21.3999	CST5	0.804709	0.571228
P17987	P17987	T-complex protein 1 subunit alpha	TCP1	sp|P17987|TCPA_HUMAN T-complex protein 1 subunit alpha OS=Homo sapiens GN=TCP1 PE=1 SV=1	18.7448	17.2589	22.8191	18.2155	20.745	18.2845	19.7599	17.0695	15.9976	17.9892	21.3505	20.2906	21.2212	19.5972	24.2926	18.9718	20.2101	17.0223	22.7902	22.0237	22.4138	19.8604		25	25	25	58.6	58.6	58.6	60.343	227.75	85167000	227	1	0.435451	0.838241	1.8837	2.08988	2.50259	19.404	19.0737	21.1035	TCP1	0.71197	0.7899
Q8WWI1	Q8WWI1	LIM domain only protein 7	LMO7	sp|Q8WWI1|LMO7_HUMAN LIM domain only protein 7 OS=Homo sapiens GN=LMO7 PE=1 SV=3	19.7145	20.817	21.1289	20.4787	20.0889	20.036	19.9171	20.5775	20.342	20.5671	19.6501	20.2855	15.5385	19.3637	20.4743	19.9891	20.4245	20.263	16.9477	20.9652	19.4586	19.8585		13	13	13	12.7	12.7	12.7	192.69	131.65	22738000	68	1	0.958271	0.9919	0.51464	1.79611	1.33565	20.3116	19.4749	19.7889	LMO7	0.194516	0.678865
Q9Y2V2	Q9Y2V2	Calcium-regulated heat stable protein 1	CARHSP1	sp|Q9Y2V2|CHSP1_HUMAN Calcium-regulated heat-stable protein 1 OS=Homo sapiens GN=CARHSP1 PE=1 SV=2	19.8077	20.7854	17.9057	20.4714	19.955	20.1927	19.9678	20.3372	19.5507	21.413	19.3074	20.1765	18.5386	19.9823	20.1041	19.4566	20.6578	19.5335	19.4647	20.2784	19.1243	19.8577		3	3	3	42.9	42.9	42.9	15.892	4.9299	23940000	44	1	0.623378	0.888674	0.929407	0.902807	0.55	19.8694	19.9008	19.8028	CARHSP1	0.351283	0.341229
O15511	O15511	Actin-related protein 2/3 complex subunit 5	ARPC5	sp|O15511|ARPC5_HUMAN Actin-related protein 2/3 complex subunit 5 OS=Homo sapiens GN=ARPC5 PE=1 SV=3	17.8072	21.4309	20.547	20.211	18.7452	20.3946	20.9811	21.3763	20.8516	20.4916	16.6686	20.4725	16.8151	19.8298	19.9876	20.6122	20.0066	20.2984	19.3514	20.6587	19.2914	19.849		5	5	5	48.3	48.3	48.3	16.32	51.993	42189000	74	1	0.0177631	0.676444	1.28389	1.94125	0.549943	20.0167	19.5008	20.0295	ARPC5	0.485264	0.733724
Q16629	Q16629	Serine/arginine-rich splicing factor 7	SRSF7	sp|Q16629|SRSF7_HUMAN Serine/arginine-rich splicing factor 7 OS=Homo sapiens GN=SRSF7 PE=1 SV=1	19.52	20.6532	20.3729	19.2581	19.5684	20.5427	19.9424	21.4329	20.5788	20.8311	18.2384	20.4288	17.587	19.689	18.68	20.3069	19.3722	20.7251	19.4117	20.2285	19.4328	19.8477		5	5	4	21.4	21.4	21.4	27.366	39.751	28540000	61	1	0.723388	0.895687	0.551932	1.41861	0.706091	19.9797	19.8266	19.7367	SRSF7	0.208611	0.536185
P51993;P21217;Q11128	P51993;P21217;Q11128	Alpha-(1,3)-fucosyltransferase 6;Galactoside 3(4)-L-fucosyltransferase;Alpha-(1,3)-fucosyltransferase 5	FUT6;FUT3;FUT5	sp|P51993|FUT6_HUMAN Alpha-(1,3)-fucosyltransferase 6 OS=Homo sapiens GN=FUT6 PE=1 SV=1;sp|P21217|FUT3_HUMAN Galactoside 3(4)-L-fucosyltransferase OS=Homo sapiens GN=FUT3 PE=2 SV=1;sp|Q11128|FUT5_HUMAN Alpha-(1,3)-fucosyltransferase 5 OS=Homo sapiens GN=FU	20.9874	20.6009	19.7522	20.9306	20.1003	19.6796	20.291	20.97	20.4651	21.1423	19.1943	20.8317	16.4894	20.0022	19.1092	19.9187	20.2598	19.7254	19.1422	20.3636	16.6878	19.8402		3	3	3	13.9	13.9	13.9	41.859	3.8624	18583000	24	3	0.569107	0.891155	0.528718	1.63351	1.25829	20.3346	19.8707	19.3152	FUT6;FUT3;FUT5	0.199837	0.61741
P08708	P08708	40S ribosomal protein S17	RPS17	sp|P08708|RS17_HUMAN 40S ribosomal protein S17 OS=Homo sapiens GN=RPS17 PE=1 SV=2	18.3063	21.2039	20.5274	19.9059	20.1092	20.2092	20.617	20.4163	20.2808	20.3322	18.2979	20.9222	16.4846	20.7403	16.8453	21.1459	21.4472	21.6171	17.3252	21.6203	18.166	19.8343		5	5	5	48.9	48.9	48.9	15.55	55.271	23888000	106	1	0.938769	0.99091	0.906558	1.63835	2.18473	20.1255	19.6392	19.7381	RPS17	0.342647	0.619236
P14866;Q8WVV9	P14866	Heterogeneous nuclear ribonucleoprotein L	HNRNPL	sp|P14866|HNRPL_HUMAN Heterogeneous nuclear ribonucleoprotein L OS=Homo sapiens GN=HNRNPL PE=1 SV=2	17.7736	21.7822	17.5551	21.6598	16.3802	17.9818	21.4459	22.5619	22.5794	21.4442	16.5766	21.7455	15.9175	22.2725	17.7181	22.2483	21.7592	22.3422	16.775	21.8217	16.1623	19.8335		15	15	15	38	38	38	64.132	109.2	102910000	256	2	0.490832	0.887516	2.30702	2.90197	2.80159	19.2255	20.4425	19.8324	HNRNPL	0.871971	1.09684
Q9BTT0	Q9BTT0	Acidic leucine-rich nuclear phosphoprotein 32 family member E	ANP32E	sp|Q9BTT0|AN32E_HUMAN Acidic leucine-rich nuclear phosphoprotein 32 family member E OS=Homo sapiens GN=ANP32E PE=1 SV=1	16.5897	19.4899	20.5252	19.7923	19.93	20.7738	20.2344	20.3801	20.4273	18.5653	19.5683	20.6249	19.3237	19.6823	20.9613	20.5012	19.0517	20.2029	19.8799	20.7203	19.2151	19.8304		7	7	7	29.5	29.5	29.5	30.692	138.22	20298000	56	1	0.894095	0.97171	1.40554	0.733614	0.733094	19.6193	19.796	20.076	ANP32E	0.531244	0.27728
P15880	P15880	40S ribosomal protein S2	RPS2	sp|P15880|RS2_HUMAN 40S ribosomal protein S2 OS=Homo sapiens GN=RPS2 PE=1 SV=2	21.0619	21.4538	20.9888	20.8453	17.5195	20.2407	20.6101	21.3632	21.4303	21.3232	16.1128	21.4594	18.7785	20.5774	16.0059	20.5492	20.9785	20.9136	16.4131	21.0074	16.7878	19.8295		8	8	8	30.4	30.4	30.4	31.324	65.387	31460000	109	1	0.930432	0.973608	1.3203	2.02338	2.39928	20.3886	20.1492	18.9508	RPS2	0.499028	0.764765
Q16674	Q16674	Melanoma-derived growth regulatory protein	MIA	sp|Q16674|MIA_HUMAN Melanoma-derived growth regulatory protein OS=Homo sapiens GN=MIA PE=1 SV=1	18.1399	20.085	20.2646	20.1578	19.9365	20.6352	20.6397	20.8276	20.5977	20.5896	17.8203	21.0383	15.501	19.9219	19.0992	21.0626	19.8592	20.8897	19.4931	20.2886	19.5703	19.8294		5	5	5	55	55	55	14.509	14.104	17086000	42	1	0.666534	0.909432	0.854028	2.0618	0.737897	19.9798	19.4709	20.0375	MIA	0.322792	0.779286
Q01844	Q01844	RNA-binding protein EWS	EWSR1	sp|Q01844|EWS_HUMAN RNA-binding protein EWS OS=Homo sapiens GN=EWSR1 PE=1 SV=1	18.2644	20.1255	21.2915	21.4294	16.9603	16.796	19.9284	19.373	19.2977	19.4417	21.8583	19.4006	19.0983	18.3662	23.9414	19.8766	20.592	21.0037	20.3235	21.2855	17.6983	19.8263		5	5	5	11	11	11	68.477	157.94	43882000	92	1	0.64695	0.899979	1.93134	1.08497	1.86095	19.2565	19.548	20.6744	EWSR1	0.729979	0.410078
P05090	P05090	Apolipoprotein D	APOD	sp|P05090|APOD_HUMAN Apolipoprotein D OS=Homo sapiens GN=APOD PE=1 SV=1	17.5182	20.2825	20.9251	16.0445	20.4862	20.6764	20.5195	18.9942	17.3358	16.9901	20.9152	19.9774	20.8882	20.8227	20.9849	20.1357	19.3612	19.9922	22.1773	20.1027	20.9971	19.8156		5	5	5	30.7	30.7	30.7	21.275	55.36	17972000	42	1	0.0459558	0.803823	1.91081	1.68815	0.924832	19.4932	19.4177	20.5358	APOD	0.722217	0.638061
P01768	P01768	Ig heavy chain V-III region CAM	IGHV3-30	sp|P01768|HV330_HUMAN Immunoglobulin heavy variable 3-30 OS=Homo sapiens GN=IGHV3-30 PE=1 SV=2	17.8311	19.4754	19.744	19.902	19.9125	20.3927	19.9655	19.4661	18.9147	18.5217	20.1711	20.2617	22.2361	21.7445	18.7318	20.2634	17.3771	21.4588	19.7867	18.1647	21.7686	19.8138		3	2	1	31.6	22.2	12.8	12.947	32.559	47068000	38	1	0.031718	0.6836	0.828255	1.38699	1.65181	19.6033	20.188	19.6501	IGHV3-30	0.313051	0.524233
P35221;Q9UI47	P35221	Catenin alpha-1	CTNNA1	sp|P35221|CTNA1_HUMAN Catenin alpha-1 OS=Homo sapiens GN=CTNNA1 PE=1 SV=1	18.2932	18.1988	18.2578	19.263	22.8721	21.366	20.4912	19.6191	20.0057	17.1791	21.6436	20.3887	20.2314	21.0817	21.3643	18.6192	18.7295	18.866	19.923	19.0444	20.4407	19.8037		19	19	16	29.7	29.7	25.5	100.07	136.15	31763000	86	2	0.772311	0.900755	1.81961	1.42452	1.03959	19.8203	20.0213	19.5696	CTNNA1	0.68775	0.538416
P43353;P48448	P43353	Aldehyde dehydrogenase family 3 member B1	ALDH3B1	sp|P43353|AL3B1_HUMAN Aldehyde dehydrogenase family 3 member B1 OS=Homo sapiens GN=ALDH3B1 PE=1 SV=1	20.0309	21.6346	19.3356	20.9264	19.873	20.8177	21.0245	20.9826	21.0653	21.5307	17.6205	20.5853	16.0451	20.1164	15.9825	20.8374	20.2817	20.6009	16.6227	20.1739	19.6939	19.7991		9	8	8	26.9	24.4	24.4	51.839	271.57	25735000	44	2	0.155123	0.846219	0.796992	2.06154	1.99979	20.5204	19.7065	19.1704	ALDH3B1	0.301234	0.779189
P42167;P42166	P42167;P42166	Lamina-associated polypeptide 2, isoforms beta/gamma;Thymopoietin;Thymopentin;Lamina-associated polypeptide 2, isoform alpha;Thymopoietin;Thymopentin	TMPO	sp|P42167|LAP2B_HUMAN Lamina-associated polypeptide 2, isoforms beta/gamma OS=Homo sapiens GN=TMPO PE=1 SV=2;sp|P42166|LAP2A_HUMAN Lamina-associated polypeptide 2, isoform alpha OS=Homo sapiens GN=TMPO PE=1 SV=2	20.9678	17.0862	17.1821	16.6665	22.2342	20.3153	19.6902	17.2203	18.3695	20.8899	20.8064	19.4416	23.1003	22.1427	16.4626	21.4151	21.8235	20.8581	19.6601	18.672	20.4529	19.7837		6	6	6	23.3	23.3	23.3	50.67	68.589	27780000	62	2	0.504347	0.889408	2.18954	2.07314	1.85292	19.1632	20.2815	19.9063	TMPO	0.827569	0.783573
P63220	P63220	40S ribosomal protein S21	RPS21	sp|P63220|RS21_HUMAN 40S ribosomal protein S21 OS=Homo sapiens GN=RPS21 PE=1 SV=1	21.1449	21.9052	19.7357	21.3087	17.3797	19.522	20.705	21.4447	21.7273	20.5165	17.9432	19.8601	17.5486	19.9309	17.5556	19.7784	20.6227	19.8508	18.3125	19.7706	18.6538	19.7722		4	4	4	44.6	44.6	44.6	9.1113	43.111	34051000	64	1	0.257133	0.809441	1.52211	1.6047	1.07198	20.243	19.853	19.2206	RPS21	0.575305	0.606518
P04066	P04066	Tissue alpha-L-fucosidase	FUCA1	sp|P04066|FUCO_HUMAN Tissue alpha-L-fucosidase OS=Homo sapiens GN=FUCA1 PE=1 SV=4	18.3749	20.6826	21.1502	16.3393	20.0926	20.6427	20.7819	16.5303	17.9579	17.9328	18.2583	20.2383	17.6049	21.0104	22.2368	20.8393	17.5511	21.41	22.5464	21.1655	21.7142	19.7648		8	8	8	27	27	27	53.688	28.555	21105000	51	1	0.251044	0.926906	1.74779	1.56411	1.65917	19.7235	18.5047	21.0662	FUCA1	0.660601	0.591178
P49788	P49788	Retinoic acid receptor responder protein 1	RARRES1	sp|P49788|TIG1_HUMAN Retinoic acid receptor responder protein 1 OS=Homo sapiens GN=RARRES1 PE=1 SV=2	19.9454	17.0392	20.8718	20.0145	15.7214	21.1993	20.8879	20.8851	20.8002	20.6215	17.8246	20.5713	17.5916	17.7802	19.9749	20.6413	20.6534	20.7774	19.9641	20.7198	20.5268	19.7625		3	3	3	14.3	14.3	14.3	33.285	19.694	23578000	39	1	0.66637	0.902776	2.13681	1.60184	0.34738	19.3828	19.4392	20.4654	RARRES1	0.807638	0.605438
P35606	P35606	Coatomer subunit beta	COPB2	sp|P35606|COPB2_HUMAN Coatomer subunit beta OS=Homo sapiens GN=COPB2 PE=1 SV=2	20.3301	20.5549	20.25	20.2932	20.1279	20.5138	20.16	20.5919	20.4686	20.3018	19.7056	20.2927	16.68	20.0333	19.8057	20.0025	20.0838	19.7342	18.022	19.9129	16.7614	19.7441		19	19	19	36.1	36.1	36.1	102.49	205.26	23176000	92	1	0.628356	0.897288	0.163767	1.37397	1.28579	20.3186	19.7249	19.1889	COPB2	0.0618982	0.519313
Q16543	Q16543	Hsp90 co-chaperone Cdc37;Hsp90 co-chaperone Cdc37, N-terminally processed	CDC37	sp|Q16543|CDC37_HUMAN Hsp90 co-chaperone Cdc37 OS=Homo sapiens GN=CDC37 PE=1 SV=1	19.5787	20.4926	21.1469	18.76	15.9286	20.3241	19.8283	20.4175	20.9308	21.1311	17.7403	20.6596	17.7609	19.579	21.4954	19.342	19.9393	19.8977	19.5236	20.501	19.567	19.7402		4	4	4	15.3	15.3	15.3	44.468	60.016	20936000	74	1	0.217892	0.877769	1.72072	1.44909	0.745955	19.437	19.7456	20.038	CDC37	0.65037	0.547706
Q6P996;Q6P474	Q6P996	Pyridoxal-dependent decarboxylase domain-containing protein 1	PDXDC1	sp|Q6P996|PDXD1_HUMAN Pyridoxal-dependent decarboxylase domain-containing protein 1 OS=Homo sapiens GN=PDXDC1 PE=1 SV=2	20.2968	20.6305	20.0837	20.3907	20.3647	20.9016	20.464	20.6432	20.1027	20.1447	17.6474	20.3909	16.4346	20.1891	17.0329	20.9712	20.3703	20.4858	20.0731	19.9847	16.9329	19.7398		16	16	16	34.4	34.4	34.4	86.706	165.59	28893000	79	2	0.763541	0.902103	0.259846	1.6358	1.68688	20.4474	19.3646	19.4073	PDXDC1	0.0982126	0.618274
P09758	P09758	Tumor-associated calcium signal transducer 2	TACSTD2	sp|P09758|TACD2_HUMAN Tumor-associated calcium signal transducer 2 OS=Homo sapiens GN=TACSTD2 PE=1 SV=3	20.0469	19.2153	17.6978	19.3459	20.5773	18.3517	19.2309	19.2014	19.3509	20.4088	20.5071	19.4701	21.2968	20.4789	20.1489	19.7066	19.3535	20.1024	20.7355	18.5565	20.7515	19.7397		6	6	6	26.9	26.9	26.9	35.709	36.659	19101000	42	1	0.561799	0.889313	0.967145	0.774846	0.78175	19.2094	20.102	19.9078	TACSTD2	0.365546	0.292864
P06865	P06865	Beta-hexosaminidase subunit alpha	HEXA	sp|P06865|HEXA_HUMAN Beta-hexosaminidase subunit alpha OS=Homo sapiens GN=HEXA PE=1 SV=2	20.5831	21.2682	19.8222	20.5203	19.484	19.9575	20.4445	20.9051	20.8851	20.1386	17.2481	20.568	17.2625	20.2096	18.829	20.5768	20.4071	20.4159	18.6907	20.3845	15.8033	19.7335		9	9	9	16.6	16.6	16.6	60.702	14.211	19365000	45	1	0.327637	0.893309	0.591387	1.63039	1.73671	20.2971	19.6024	19.301	HEXA	0.223523	0.61623
Q99733	Q99733	Nucleosome assembly protein 1-like 4	NAP1L4	sp|Q99733|NP1L4_HUMAN Nucleosome assembly protein 1-like 4 OS=Homo sapiens GN=NAP1L4 PE=1 SV=1	20.421	21.0218	20.5516	17.264	20.4087	20.0583	20.3055	21.265	20.8435	20.906	16.9597	21.0107	16.419	20.4248	19.2816	19.7418	19.4282	20.3478	17.4684	20.427	19.8212	19.7322		9	9	8	33.9	33.9	31.2	42.823	142.2	21268000	102	1	0.290532	0.883834	1.24331	2.07073	0.993278	20.0044	19.6898	19.5023	NAP1L4	0.469928	0.782661
Q9Y4L1	Q9Y4L1	Hypoxia up-regulated protein 1	HYOU1	sp|Q9Y4L1|HYOU1_HUMAN Hypoxia up-regulated protein 1 OS=Homo sapiens GN=HYOU1 PE=1 SV=1	16.3377	20.0491	19.409	19.675	20.2559	21.1789	21.1165	20.2079	20.1732	20.7131	18.1943	19.984	19.2228	20.2615	18.2571	20.2804	20.4031	19.9235	18.9654	19.7869	19.8882	19.7278		18	18	18	24.9	24.9	24.9	111.33	26.288	22864000	65	1	0.0074964	0.683273	1.63362	0.845988	0.766313	19.7175	19.8224	19.6435	HYOU1	0.617452	0.319754
P62191	P62191	26S protease regulatory subunit 4	PSMC1	sp|P62191|PRS4_HUMAN 26S protease regulatory subunit 4 OS=Homo sapiens GN=PSMC1 PE=1 SV=1	16.9957	21.1603	21.0658	20.0494	19.9668	18.0494	19.9493	20.8076	21.3586	20.5985	18.9638	21.1641	18.5307	19.6451	20.0915	18.9025	20.0535	19.8738	19.3123	21.2516	16.4629	19.7263		10	10	10	30	30	30	49.184	258.98	25863000	70	1	0.269172	0.849324	1.53992	1.11107	1.49647	19.6052	20.1526	19.4211	PSMC1	0.582034	0.419946
Q14914	Q14914	Prostaglandin reductase 1	PTGR1	sp|Q14914|PTGR1_HUMAN Prostaglandin reductase 1 OS=Homo sapiens GN=PTGR1 PE=1 SV=2	20.4277	20.1427	19.7027	20.014	19.354	20.4325	20.1886	20.23	20.0072	20.7167	19.2087	20.2048	16.1072	19.7654	19.7726	20.2629	20.519	20.3428	19.1855	20.1089	17.488	19.7229		12	12	12	48.3	48.3	48.3	35.869	102.58	26031000	94	1	0.747261	0.906056	0.391988	1.55048	1.05862	20.0374	19.4628	19.6685	PTGR1	0.148158	0.586028
P32320	P32320	Cytidine deaminase	CDA	sp|P32320|CDD_HUMAN Cytidine deaminase OS=Homo sapiens GN=CDA PE=1 SV=2	16.8127	20.3352	19.8919	20.4811	20.5574	20.1027	20.6526	20.6689	20.5466	19.576	19.4256	20.0439	17.7412	19.7798	19.2916	20.4552	20.4324	20.3317	18.076	20.5213	18.1745	19.7094		4	4	4	54.8	54.8	54.8	16.185	169.97	48800000	57	1	0.268591	0.764926	1.35812	0.975173	1.09979	19.8334	19.6832	19.6118	CDA	0.513321	0.368581
P35268	P35268	60S ribosomal protein L22	RPL22	sp|P35268|RL22_HUMAN 60S ribosomal protein L22 OS=Homo sapiens GN=RPL22 PE=1 SV=2	20.8224	19.5245	20.8227	20.9179	20.0526	20.1224	19.7805	20.8876	20.861	21.67	16.9475	21.039	17.0697	19.6435	18.8703	19.8006	20.4135	19.6421	18.2232	19.9598	16.7496	19.7057		4	4	4	50.8	50.8	50.8	14.787	46.739	24761000	80	1	0.692197	0.898037	0.561491	1.95462	1.2646	20.2919	19.7312	19.0942	RPL22	0.212223	0.738777
P48444	P48444	Coatomer subunit delta	ARCN1	sp|P48444|COPD_HUMAN Coatomer subunit delta OS=Homo sapiens GN=ARCN1 PE=1 SV=1	21.2011	22.0767	20.325	21.3317	19.7144	18.5031	18.0292	21.8384	22.5285	21.4774	16.9724	21.678	17.0825	20.2241	16.2063	19.8593	18.7645	20.5752	18.4078	20.3479	16.6431	19.7041		13	13	13	29	29	29	57.21	195.43	32294000	130	1	0.306988	0.865629	1.50784	2.31071	1.7375	20.1687	20.2573	18.6863	ARCN1	0.569909	0.873365
P05455	P05455	Lupus La protein	SSB	sp|P05455|LA_HUMAN Lupus La protein OS=Homo sapiens GN=SSB PE=1 SV=2	17.4039	17.4083	23.8556	16.7451	19.877	18.0166	19.0961	17.926	17.4836	17.8302	22.7422	19.6471	21.6004	18.2705	25.1542	18.5759	16.2455	16.6072	23.2901	23.641	22.3407	19.7027		17	17	17	43.1	43.1	43.1	46.836	238.3	96471000	215	1	0.531078	0.866086	2.43025	2.06743	3.6255	18.9146	19.3571	20.8364	SSB	0.91855	0.781414
P28070	P28070	Proteasome subunit beta type-4	PSMB4	sp|P28070|PSB4_HUMAN Proteasome subunit beta type-4 OS=Homo sapiens GN=PSMB4 PE=1 SV=4	16.5663	21.1285	21.2396	19.9085	16.8668	20.4582	20.9132	21.1592	20.9324	20.825	16.3827	20.9232	16.2289	20.1408	20.2436	20.769	19.8147	20.6608	19.0647	21.0368	18.0184	19.6801		7	7	7	39.4	39.4	39.4	29.204	125.78	28016000	77	1	0.67671	0.899669	2.01049	2.21408	1.0783	19.583	19.5132	19.944	PSMB4	0.759895	0.836844
P54578	P54578	Ubiquitin carboxyl-terminal hydrolase 14	USP14	sp|P54578|UBP14_HUMAN Ubiquitin carboxyl-terminal hydrolase 14 OS=Homo sapiens GN=USP14 PE=1 SV=3	20.3665	21.2855	21.4478	20.5606	18.2839	20.6034	20.1621	21.3539	21.2678	20.4545	16.5075	20.8996	17.7349	20.6673	17.3569	19.7179	20.7729	20.5645	15.1685	20.8615	16.7236	19.6553		9	9	9	28.7	28.7	28.7	56.068	36.418	24736000	87	1	0.428619	0.895962	1.0395	1.91714	2.29684	20.3871	19.8408	18.738	USP14	0.392893	0.72461
P27816	P27816	Microtubule-associated protein 4	MAP4	sp|P27816|MAP4_HUMAN Microtubule-associated protein 4 OS=Homo sapiens GN=MAP4 PE=1 SV=3	20.4905	19.9516	20.1771	20.4578	19.6988	19.7893	19.8723	20.547	20.4815	20.6457	19.1672	20.4991	16.7878	19.789	18.8462	20.2214	20.0136	20.0099	17.6427	19.4638	18.1134	19.6507		13	13	13	19	19	19	121	33.362	18198000	65	1	0.845124	0.951408	0.31833	1.39244	1.0133	20.0625	19.7025	19.1873	MAP4	0.120318	0.526294
Q9UKK9	Q9UKK9	ADP-sugar pyrophosphatase	NUDT5	sp|Q9UKK9|NUDT5_HUMAN ADP-sugar pyrophosphatase OS=Homo sapiens GN=NUDT5 PE=1 SV=1	19.723	19.9894	19.3	19.9607	19.9245	19.8432	19.8032	20.1402	19.4105	19.3426	16.8015	19.5712	20.0159	19.8211	19.3109	19.3135	20.3445	20.2253	19.8868	19.5562	20.1971	19.642		8	8	8	39.7	39.7	39.7	24.327	26.564	19027000	43	1	0.695057	0.910323	0.236137	1.14164	0.441612	19.792	19.3004	19.8335	NUDT5	0.0892513	0.431499
Q9UK76	Q9UK76	Hematological and neurological expressed 1 protein;Hematological and neurological expressed 1 protein, N-terminally processed	HN1	sp|Q9UK76|HN1_HUMAN Hematological and neurological expressed 1 protein OS=Homo sapiens GN=HN1 PE=1 SV=3	16.8383	19.4113	17.0893	20.3285	20.9943	20.2117	19.9502	17.8573	17.8209	19.455	20.4746	19.4837	21.6983	20.7442	19.9313	19.521	20.4383	19.8263	20.693	19.2096	20.4658	19.6401		3	3	3	54.5	54.5	54.5	16.014	49.131	27778000	53	1	0.956344	0.97366	1.63968	1.45474	0.544268	19.2605	19.6477	20.0122	HN1	0.619741	0.549842
P52597	P52597	Heterogeneous nuclear ribonucleoprotein F;Heterogeneous nuclear ribonucleoprotein F, N-terminally processed	HNRNPF	sp|P52597|HNRPF_HUMAN Heterogeneous nuclear ribonucleoprotein F OS=Homo sapiens GN=HNRNPF PE=1 SV=3	16.7913	19.3498	17.153	21.1096	16.1799	24.4607	19.568	20.6067	20.3568	18.4309	19.0988	20.2019	19.393	19.2097	19.7105	21.6017	18.836	19.4602	20.5333	19.7295	20.5868	19.6366		10	8	8	41	34.5	34.5	45.671	76.796	40433000	100	1	0.485552	0.864505	2.90363	0.791643	0.909881	19.2303	19.614	20.0654	HNRNPF	1.09747	0.299213
P55263	P55263	Adenosine kinase	ADK	sp|P55263|ADK_HUMAN Adenosine kinase OS=Homo sapiens GN=ADK PE=1 SV=2	18.2567	19.6573	19.5365	20.08	19.9844	20.8358	20.7867	19.854	20.364	20.1306	16.3445	20.3929	19.9421	19.7747	19.9864	20.6903	19.4876	20.6433	19.1984	20.3556	15.9903	19.633		10	10	10	45	45	45	40.545	32.069	18068000	39	1	0.601342	0.928816	0.874571	1.43072	1.63802	19.8768	19.5432	19.4788	ADK	0.330557	0.540762
Q9H223	Q9H223	EH domain-containing protein 4	EHD4	sp|Q9H223|EHD4_HUMAN EH domain-containing protein 4 OS=Homo sapiens GN=EHD4 PE=1 SV=1	17.9787	19.0796	17.7722	20.1828	20.6048	19.6154	19.7147	18.535	17.789	20.4649	20.5691	20.4159	20.9404	20.2712	16.7135	19.9728	19.7369	20.604	20.486	19.4867	21.0787	19.6196		6	6	5	15	15	13.5	61.174	9.5348	14499000	22	1	0.563915	0.892784	1.07071	1.19432	1.43595	19.2783	19.8551	19.7255	EHD4	0.40469	0.45141
P06731;P40198;P13688	P06731	Carcinoembryonic antigen-related cell adhesion molecule 5	CEACAM5	sp|P06731|CEAM5_HUMAN Carcinoembryonic antigen-related cell adhesion molecule 5 OS=Homo sapiens GN=CEACAM5 PE=1 SV=3	16.7626	17.5359	21.1324	16.9219	15.6988	15.7181	21.2631	17.7951	19.3101	16.2642	22.0287	17.9973	23.7755	22.3082	22.0208	22.4467	21.8057	15.7494	22.3498	21.1307	21.8905	19.6146		8	8	7	20.9	20.9	19.7	76.794	171.84	41440000	98	3	0.56235	0.88952	2.37126	2.79774	2.37917	17.8618	19.9256	21.0562	CEACAM5	0.89625	1.05745
P41218	P41218	Myeloid cell nuclear differentiation antigen	MNDA	sp|P41218|MNDA_HUMAN Myeloid cell nuclear differentiation antigen OS=Homo sapiens GN=MNDA PE=1 SV=1	16.4137	20.8883	16.3463	19.9988	19.5523	20.7853	20.5797	21.1857	20.5794	20.6608	17.7461	20.2192	15.9092	20.1774	18.8885	21.0109	20.3809	20.7092	19.7425	20.3001	19.7905	19.6126		15	15	15	39.1	39.1	39.1	45.836	323.31	90654000	84	1	0.419539	0.812291	1.99719	1.92789	0.708181	19.2235	19.4968	20.1175	MNDA	0.754869	0.728673
P02760	P02760	Protein AMBP;Alpha-1-microglobulin;Inter-alpha-trypsin inhibitor light chain;Trypstatin	AMBP	sp|P02760|AMBP_HUMAN Protein AMBP OS=Homo sapiens GN=AMBP PE=1 SV=1	21.0632	21.6233	20.1398	20.36	19.521	19.3853	20.5403	20.9576	21.2689	20.4698	17.2471	19.9472	16.3567	19.8648	15.619	19.7012	21.6491	19.7808	18.5066	19.49	18.3497	19.6115		7	7	7	27.3	27.3	27.3	38.999	37.606	25347000	61	1	0.349586	0.845916	0.798287	1.89127	1.84639	20.3761	19.4446	19.0138	AMBP	0.301724	0.714832
Q9NP97	Q9NP97	Dynein light chain roadblock-type 1	DYNLRB1	sp|Q9NP97|DLRB1_HUMAN Dynein light chain roadblock-type 1 OS=Homo sapiens GN=DYNLRB1 PE=1 SV=3	19.6475	21.0279	20.1489	19.7872	19.4063	19.8337	20.5929	21.205	21.0924	20.5908	16.9426	20.6756	18.2108	19.8901	18.5424	20.449	20.2179	20.3825	16.7509	20.7099	15.6915	19.6093		3	3	2	51	51	38.5	10.921	17.403	25706000	47	1	0.293073	0.841046	0.570354	1.61942	2.02577	20.0635	19.801	18.9634	DYNLRB1	0.215573	0.612084
P12081;P49590	P12081	Histidine--tRNA ligase, cytoplasmic	HARS	sp|P12081|SYHC_HUMAN Histidine--tRNA ligase, cytoplasmic OS=Homo sapiens GN=HARS PE=1 SV=2	18.6944	18.6607	20.3862	21.2054	19.0354	20.2032	20.7031	20.1857	19.3703	20.1078	18.9499	20.8477	16.7815	19.3218	19.3545	19.6115	21.3865	20.6812	18.1674	19.6201	18.4265	19.6048		11	11	11	26.9	26.9	26.9	57.41	35.931	20398000	45	2	0.419376	0.883802	1.032	1.30844	1.14387	19.8412	19.3664	19.6068	HARS	0.390061	0.494545
Q96HN2	Q96HN2	Putative adenosylhomocysteinase 3	AHCYL2	sp|Q96HN2|SAHH3_HUMAN Adenosylhomocysteinase 3 OS=Homo sapiens GN=AHCYL2 PE=1 SV=1	20.4413	21.3209	20.3237	18.487	17.9121	19.8494	19.8927	20.7977	20.7183	20.0575	17.6759	19.7786	17.544	19.4666	19.0823	20.614	19.7299	19.8536	18.303	20.4215	19.27	19.5971		9	9	2	17.5	17.5	4.9	66.72	25.441	21539000	67	1	0.694635	0.906339	1.17458	1.33418	0.800275	19.7467	19.4341	19.6106	AHCYL2	0.443951	0.504273
Q04637	Q04637	Eukaryotic translation initiation factor 4 gamma 1	EIF4G1	sp|Q04637|IF4G1_HUMAN Eukaryotic translation initiation factor 4 gamma 1 OS=Homo sapiens GN=EIF4G1 PE=1 SV=4	19.6072	17.265	17.5211	19.9027	20.649	19.6844	19.115	18.7078	18.9555	19.8263	20.165	19.1442	21.0852	20.6522	19.6068	20.0947	19.2719	20.55	20.3671	18.5503	20.8121	19.5968		10	10	10	10.4	10.4	10.4	175.49	26.4	15623000	56	1	0.782331	0.931935	1.25849	0.898821	0.797125	19.1064	19.7909	19.8933	EIF4G1	0.475664	0.339722
P52943	P52943	Cysteine-rich protein 2	CRIP2	sp|P52943|CRIP2_HUMAN Cysteine-rich protein 2 OS=Homo sapiens GN=CRIP2 PE=1 SV=1	20.1502	20.4138	17.9878	19.9661	19.1177	20.3133	20.2618	20.1655	20.1976	20.4112	17.7789	20.5437	17.6043	19.4207	19.2382	20.3385	19.9104	20.3752	17.0556	20.3646	19.8048	19.5914		4	4	4	32.2	32.2	32.2	22.492	74.486	27621000	60	1	0.263115	0.777036	0.888036	1.25104	1.1883	19.7444	19.446	19.5839	CRIP2	0.335646	0.472848
O14979	O14979	Heterogeneous nuclear ribonucleoprotein D-like	HNRNPDL	sp|O14979|HNRDL_HUMAN Heterogeneous nuclear ribonucleoprotein D-like OS=Homo sapiens GN=HNRNPDL PE=1 SV=3	20.0628	19.7758	20.3253	16.7364	20.4628	21.2134	21.1823	21.0927	19.9804	20.3244	17.4704	20.8126	17.2032	20.1478	15.8785	20.901	20.893	21.234	15.7223	20.2103	19.7349	19.5888		8	7	7	18.8	16.9	16.9	46.437	135.96	31310000	77	1	0.356733	0.848174	1.52135	1.57821	2.39186	19.9655	19.5759	19.2248	HNRNPDL	0.575017	0.596506
Q07955	Q07955	Serine/arginine-rich splicing factor 1	SRSF1	sp|Q07955|SRSF1_HUMAN Serine/arginine-rich splicing factor 1 OS=Homo sapiens GN=SRSF1 PE=1 SV=2	19.7129	19.655	20.0713	20.1839	19.794	20.7202	20.3972	20.4154	20.3418	17.4592	18.9466	20.4976	17.4743	19.4102	19.2238	20.2989	18.0435	19.8751	19.3232	20.1102	19.2536	19.5813		7	7	7	32.3	32.3	32.3	27.744	23.522	24280000	78	1	0.38886	0.846292	0.391226	1.32778	0.755134	20.0763	19.2207	19.4469	SRSF1	0.147869	0.501855
P09455	P09455	Retinol-binding protein 1	RBP1	sp|P09455|RET1_HUMAN Retinol-binding protein 1 OS=Homo sapiens GN=RBP1 PE=1 SV=2	20.4166	20.9067	20.3792	20.2353	17.0423	20.4538	20.7278	20.4102	20.2173	20.2922	17.8368	20.4076	15.9301	19.717	18.231	19.7815	20.6497	20.1126	17.4589	20.2885	19.7087	19.5811		6	6	6	45.2	45.2	45.2	15.85	19.74	20702000	47	1	0.611056	0.890921	1.33385	1.72936	1.1696	20.0231	19.2587	19.4616	RBP1	0.504146	0.653637
Q8N163	Q8N163	Cell cycle and apoptosis regulator protein 2	CCAR2	sp|Q8N163|CCAR2_HUMAN Cell cycle and apoptosis regulator protein 2 OS=Homo sapiens GN=CCAR2 PE=1 SV=2	17.5223	20.9645	20.1756	19.5067	19.8268	20.2956	20.534	21.3096	20.2809	20.6193	16.58	20.4678	15.8317	19.2245	18.5308	20.8506	19.6538	20.6195	18.7925	20.2499	19.3437	19.58		14	14	14	27.6	27.6	27.6	102.9	96.758	30495000	98	1	0.576826	0.874364	1.12168	2.13892	0.893363	19.8322	19.1877	19.7201	CCAR2	0.423956	0.808435
P04155	P04155	Trefoil factor 1	TFF1	sp|P04155|TFF1_HUMAN Trefoil factor 1 OS=Homo sapiens GN=TFF1 PE=1 SV=1	18.481	20.7232	20.4886	18.0551	19.7501	20.0065	20.1933	20.9531	20.8379	20.6172	17.0367	20.6511	17.0181	19.2877	18.8428	20.0421	19.539	20.2391	19.1588	19.9511	19.2668	19.5781		4	4	4	57.1	57.1	57.1	9.1494	20.506	26015000	21	1	0.137564	0.68237	1.01607	1.76757	0.517409	19.6711	19.486	19.5771	TFF1	0.384039	0.66808
P61247	P61247	40S ribosomal protein S3a	RPS3A	sp|P61247|RS3A_HUMAN 40S ribosomal protein S3a OS=Homo sapiens GN=RPS3A PE=1 SV=2	20.896	21.078	20.7601	21.1311	20.1986	16.9483	19.7861	21.3559	21.1238	22.2665	17.9615	21.8808	17.8521	20.2624	16.4372	15.3093	20.7197	19.7124	16.8701	20.2971	18.1587	19.5717		7	7	7	30.7	30.7	30.7	29.945	36.662	26251000	73	1	0.407447	0.890221	1.47924	1.80601	2.09231	20.114	20.3861	18.2149	RPS3A	0.559099	0.682607
Q9UHB6	Q9UHB6	LIM domain and actin-binding protein 1	LIMA1	sp|Q9UHB6|LIMA1_HUMAN LIM domain and actin-binding protein 1 OS=Homo sapiens GN=LIMA1 PE=1 SV=1	19.5921	20.2652	20.2657	17.5462	18.4613	20.5327	18.8572	18.3747	19.0091	19.4662	17.7717	19.0391	19.622	20.1515	20.3313	20.109	20.5205	19.5922	21.1821	19.9818	19.9401	19.5529		11	11	11	22.8	22.8	22.8	85.225	18.922	15998000	42	1	0.589491	0.884384	1.11198	0.796308	0.511195	19.3601	19.0621	20.2367	LIMA1	0.42029	0.300976
P28482	P28482	Mitogen-activated protein kinase 1	MAPK1	sp|P28482|MK01_HUMAN Mitogen-activated protein kinase 1 OS=Homo sapiens GN=MAPK1 PE=1 SV=3	16.3525	21.292	20.7735	20.6537	16.9273	21.0509	20.3956	21.3466	21.3452	20.698	17.4585	21.0099	16.7854	20.5091	16.1009	20.7905	20.3702	20.7318	18.8811	20.3569	16.6236	19.5454		10	10	8	36.7	36.7	30	41.389	47.476	26535000	98	1	0.275963	0.86824	2.07241	1.91831	1.99523	19.6351	19.879	19.1221	MAPK1	0.783298	0.725055
P08697;CON__P28800	P08697	Alpha-2-antiplasmin	SERPINF2	sp|P08697|A2AP_HUMAN Alpha-2-antiplasmin OS=Homo sapiens GN=SERPINF2 PE=1 SV=3	23.1393	17.6457	20.8749	17.3189	21.5431	19.2381	19.5405	17.6046	17.3148	17.4564	18.5256	19.117	22.0344	20.9668	18.3685	20.19	19.7253	19.5318	20.6083	18.9272	20.7552	19.5441		9	9	9	24	24	24	54.565	77.855	28423000	79	2	0.174417	0.813792	2.09978	1.84771	0.872874	19.9001	19.0028	19.7295	SERPINF2	0.793643	0.69837
P30084	P30084	Enoyl-CoA hydratase, mitochondrial	ECHS1	sp|P30084|ECHM_HUMAN Enoyl-CoA hydratase, mitochondrial OS=Homo sapiens GN=ECHS1 PE=1 SV=4	20.3862	21.0348	20.2388	19.835	19.5681	19.9044	20.3769	20.366	20.5851	20.4415	17.2601	20.7258	16.5689	20.3254	17.2206	19.5493	20.2739	20.7591	14.5785	20.1028	20.3013	19.543		9	9	9	44.5	44.5	44.5	31.387	87.265	26298000	80	1	0.403657	0.840591	0.480232	1.76064	2.25971	20.192	19.4675	18.9694	ECHS1	0.181511	0.665461
Q8N392	Q8N392	Rho GTPase-activating protein 18	ARHGAP18	sp|Q8N392|RHG18_HUMAN Rho GTPase-activating protein 18 OS=Homo sapiens GN=ARHGAP18 PE=1 SV=3	17.0988	21.1323	17.5104	21.5466	17.8115	20.2283	20.1672	21.5746	21.3943	21.9254	19.1179	21.2636	16.8184	20.2272	17.7801	19.7103	20.9428	20.0786	16.4822	19.7199	17.5674	19.5285		20	20	20	35.1	35.1	35.1	74.976	122.89	44369000	157	1	0.0861178	0.678222	1.83756	1.82163	1.62105	19.3564	20.3316	18.8974	ARHGAP18	0.694532	0.68851
P46782	P46782	40S ribosomal protein S5;40S ribosomal protein S5, N-terminally processed	RPS5	sp|P46782|RS5_HUMAN 40S ribosomal protein S5 OS=Homo sapiens GN=RPS5 PE=1 SV=4	18.7007	20.2835	19.8198	20.7357	17.8781	20.2787	18.4284	20.4076	22.7996	20.2093	17.8776	22.1602	16.1181	20.5012	19.777	20.0596	19.2831	17.5802	19.5735	19.9019	17.6189	19.5235		4	4	4	27.9	27.9	27.9	22.876	141.12	26442000	85	1	0.69617	0.909439	1.09904	2.32872	1.06318	19.4464	20.0105	19.1135	RPS5	0.415399	0.880174
P60866	P60866	40S ribosomal protein S20	RPS20	sp|P60866|RS20_HUMAN 40S ribosomal protein S20 OS=Homo sapiens GN=RPS20 PE=1 SV=1	19.6478	20.8398	18.8783	21.053	19.901	19.7251	21.3562	20.8463	21.2693	19.4647	15.9555	20.0814	16.3624	19.8875	18.7379	20.0592	20.6887	20.1524	18.5547	20.2264	15.9397	19.5061		2	2	2	19.3	19.3	19.3	13.373	16.065	27562000	55	1	0.593562	0.886609	0.898205	2.11542	1.64187	20.2002	19.1239	19.1941	RPS20	0.33949	0.799554
Q15233	Q15233	Non-POU domain-containing octamer-binding protein	NONO	sp|Q15233|NONO_HUMAN Non-POU domain-containing octamer-binding protein OS=Homo sapiens GN=NONO PE=1 SV=4	17.5933	20.0773	17.1057	20.671	19.9466	20.2922	20.4229	20.7252	21.2814	21.1301	19.1332	20.6553	17.2647	20.0387	18.8253	20.2087	19.3537	20.1368	15.6155	20.4002	18.7032	19.5039		14	13	13	33.8	32.1	32.1	54.231	82.997	24850000	69	1	0.256302	0.850846	1.45658	1.4202	1.65347	19.4441	20.0326	19.0348	NONO	0.550534	0.536784
P55884	P55884	Eukaryotic translation initiation factor 3 subunit B	EIF3B	sp|P55884|EIF3B_HUMAN Eukaryotic translation initiation factor 3 subunit B OS=Homo sapiens GN=EIF3B PE=1 SV=3	20.1568	21.3611	20.7237	20.5273	15.7148	20.6459	20.7648	21.0705	21.3685	20.4873	16.0948	20.3779	18.0393	20.1495	15.5987	20.7503	20.199	20.4548	17.306	20.912	16.8688	19.5034		15	15	15	22.9	22.9	22.9	92.48	24.722	30998000	72	1	0.720391	0.908179	1.9167	1.90109	2.20361	19.9849	19.6554	18.87	EIF3B	0.724445	0.718546
Q14019	Q14019	Coactosin-like protein	COTL1	sp|Q14019|COTL1_HUMAN Coactosin-like protein OS=Homo sapiens GN=COTL1 PE=1 SV=3	17.152	19.7685	20.442	19.3105	19.4828	20.2772	19.5306	20.1085	19.9971	19.8203	16.1475	19.9039	18.8265	19.3511	20.7856	20.3715	19.2412	19.8699	19.5488	19.9301	19.6175	19.4992		7	7	7	55.6	55.6	55.6	15.945	23.536	27414000	63	1	0.0102034	0.784667	1.08571	1.40315	0.523601	19.4234	19.165	19.9092	COTL1	0.410361	0.53034
A0A0B4J1U7	A0A0B4J1U7	Immunoglobulin heavy variable 6-1	IGHV6-1	sp|A0A0B4J1U7|HV601_HUMAN Immunoglobulin heavy variable 6-1 OS=Homo sapiens GN=IGHV6-1 PE=3 SV=1	17.2439	17.8752	21.4327	17.2709	17.0607	20.8389	20.5546	21.3897	21.0001	21.025	16.8073	21.0149	17.0061	20.3065	20.3827	21.9284	20.077	20.8708	15.5549	20.5168	19.2644	19.4963		4	4	4	39.7	39.7	39.7	13.481	6.8636	75189000	91	1	0.167716	0.682687	1.94686	1.99844	2.03775	18.8967	19.7928	19.7993	IGHV6-1	0.735844	0.755338
P19827;CON__Q0VCM5	P19827	Inter-alpha-trypsin inhibitor heavy chain H1	ITIH1	sp|P19827|ITIH1_HUMAN Inter-alpha-trypsin inhibitor heavy chain H1 OS=Homo sapiens GN=ITIH1 PE=1 SV=3	18.5824	21.3946	19.8889	20.9401	17.2723	20.4337	21.1891	21.0515	21.0179	20.7115	15.7857	20.2011	16.8201	19.7468	19.7817	20.2093	20.3697	20.4073	16.3147	20.7483	16.4987	19.4936		9	9	9	17	17	17	101.39	269.58	31148000	60	2	0.0323564	0.6955	1.52099	2.14148	1.92359	19.9573	19.3335	19.19	ITIH1	0.57488	0.809404
P02144	P02144	Myoglobin	MB	sp|P02144|MYG_HUMAN Myoglobin OS=Homo sapiens GN=MB PE=1 SV=2	20.4351	20.9137	20.5242	19.5619	20.1845	20.4005	20.1561	20.8727	20.6221	20.1125	16.9391	20.3991	16.3494	17.2484	19.9806	20.5448	19.5633	20.1181	16.319	20.751	17.3318	19.4918		4	4	4	39	39	39	17.184	52.898	32422000	66	1	0.0756683	0.646111	0.414975	1.98514	1.71184	20.3109	18.9347	19.2298	MB	0.156846	0.750312
Q15008	Q15008	26S proteasome non-ATPase regulatory subunit 6	PSMD6	sp|Q15008|PSMD6_HUMAN 26S proteasome non-ATPase regulatory subunit 6 OS=Homo sapiens GN=PSMD6 PE=1 SV=1	17.6405	20.7632	19.5178	20.7997	19.3594	19.9618	20.2566	20.697	20.5247	19.7906	18.864	20.1392	17.0283	18.9918	18.1384	20.1909	19.8969	19.8104	18.2772	19.8548	18.8224	19.4917		11	11	11	32.1	32.1	32.1	45.531	22.732	16412000	46	1	0.208865	0.881973	1.08676	1.27259	0.850501	19.757	19.4337	19.2844	PSMD6	0.410756	0.480994
P22234	P22234	Multifunctional protein ADE2;Phosphoribosylaminoimidazole-succinocarboxamide synthase;Phosphoribosylaminoimidazole carboxylase	PAICS	sp|P22234|PUR6_HUMAN Multifunctional protein ADE2 OS=Homo sapiens GN=PAICS PE=1 SV=3	18.881	19.8833	20.9211	18.4764	19.4841	19.6438	18.7033	19.4683	20.0258	19.2013	18.9119	19.6272	15.9287	19.6209	21.2949	19.6006	19.275	19.3941	19.9845	21.0214	19.8619	19.4862		11	11	11	34.1	34.1	34.1	47.079	128.41	18081000	71	1	0.573203	0.898178	0.838289	1.38593	0.792149	19.4276	18.9692	20.0618	PAICS	0.316843	0.523833
O75608	O75608	Acyl-protein thioesterase 1	LYPLA1	sp|O75608|LYPA1_HUMAN Acyl-protein thioesterase 1 OS=Homo sapiens GN=LYPLA1 PE=1 SV=1	17.4993	19.8659	20.1915	19.7153	19.3868	20.1235	19.7553	20.2966	19.6036	20.4176	19.1234	19.8736	18.5173	19.5468	19.0897	20.0591	19.514	19.6901	17.9193	19.5611	19.4443	19.4854		6	6	6	41.3	41.3	41.3	24.669	20.9	14772000	46	1	0.959344	0.991308	0.92444	0.661591	0.684249	19.5054	19.6256	19.3254	LYPLA1	0.349406	0.250058
Q92743	Q92743	Serine protease HTRA1	HTRA1	sp|Q92743|HTRA1_HUMAN Serine protease HTRA1 OS=Homo sapiens GN=HTRA1 PE=1 SV=1	17.55	17.5844	22.5586	17.277	20.1421	18.3463	19.1946	18.5065	18.2705	16.9867	21.3743	18.0714	20.7721	18.0509	23.9476	18.6949	17.4686	16.8711	23.2581	23.1676	21.0545	19.4832		9	9	9	31.9	31.9	31.9	51.286	47.572	33400000	103	1	0.192484	0.861387	1.89258	1.59355	2.95525	18.9504	18.8618	20.6375	HTRA1	0.71533	0.602305
P53004	P53004	Biliverdin reductase A	BLVRA	sp|P53004|BIEA_HUMAN Biliverdin reductase A OS=Homo sapiens GN=BLVRA PE=1 SV=2	20.9895	20.0825	16.9459	20.8984	19.7241	19.8986	19.8292	19.5875	20.735	20.1025	17.8466	19.3738	18.38	21.2896	18.773	19.641	20.6615	20.0426	16.1657	20.0303	18.1415	19.4828		8	8	8	30.7	30.7	30.7	33.428	30.633	19161000	46	1	0.311024	0.860582	1.34512	1.22527	1.53362	19.7669	19.6164	19.0651	BLVRA	0.508406	0.46311
Q99714	Q99714	3-hydroxyacyl-CoA dehydrogenase type-2	HSD17B10	sp|Q99714|HCD2_HUMAN 3-hydroxyacyl-CoA dehydrogenase type-2 OS=Homo sapiens GN=HSD17B10 PE=1 SV=3	18.0899	20.499	20.6086	20.0048	19.1767	18.6993	19.7383	20.4926	20.6729	20.0769	16.7686	20.0455	17.617	19.5626	19.7313	19.3197	19.6909	19.7571	18.8276	20.8599	18.843	19.4801		12	12	12	69	69	69	26.923	110.43	21575000	56	1	0.151101	0.788	0.936158	1.5151	0.693015	19.5452	19.3195	19.5757	HSD17B10	0.353834	0.572654
P31153;Q00266	P31153	S-adenosylmethionine synthase isoform type-2	MAT2A	sp|P31153|METK2_HUMAN S-adenosylmethionine synthase isoform type-2 OS=Homo sapiens GN=MAT2A PE=1 SV=1	18.3089	20.6224	20.5357	20.4096	17.1218	17.9642	20.3784	21.2747	20.5839	21.0185	17.9571	20.7298	17.0724	20.5942	17.475	20.4011	19.5388	20.4959	19.1996	20.6042	16.7615	19.4785		6	6	6	29.4	29.4	29.4	43.66	21.518	22085000	39	2	0.883813	0.964272	1.48171	1.66075	1.53457	19.3344	19.8901	19.2109	MAT2A	0.560032	0.627706
P68402	P68402	Platelet-activating factor acetylhydrolase IB subunit beta	PAFAH1B2	sp|P68402|PA1B2_HUMAN Platelet-activating factor acetylhydrolase IB subunit beta OS=Homo sapiens GN=PAFAH1B2 PE=1 SV=1	19.2154	21.4904	20.1717	20.6245	18.3491	19.9797	20.254	21.5241	21.235	20.4835	17.0681	19.7614	17.9147	19.3612	19.9577	19.9204	17.2838	19.0838	16.9507	20.1933	18.1531	19.475		3	3	3	28.8	28.8	28.8	25.569	8.558	23777000	65	1	0.47819	0.868592	1.00382	1.65765	1.33878	20.0121	19.6211	18.7918	PAFAH1B2	0.379406	0.626532
P11310	P11310	Medium-chain specific acyl-CoA dehydrogenase, mitochondrial	ACADM	sp|P11310|ACADM_HUMAN Medium-chain specific acyl-CoA dehydrogenase, mitochondrial OS=Homo sapiens GN=ACADM PE=1 SV=1	20.1843	20.2209	19.4809	19.0595	19.5378	20.2121	20.0499	21.8797	20.3989	20.3524	17.9592	20.1403	16.336	19.3297	19.1924	19.5414	19.8817	20.2442	16.1203	20.254	18.4931	19.4699		10	10	10	31.6	31.6	31.6	46.588	84.706	26291000	67	1	0.10385	0.689208	0.460632	1.82668	1.45502	19.8208	19.4852	19.1039	ACADM	0.174103	0.69042
Q5TD94	Q5TD94	Radial spoke head protein 4 homolog A	RSPH4A	sp|Q5TD94|RSH4A_HUMAN Radial spoke head protein 4 homolog A OS=Homo sapiens GN=RSPH4A PE=1 SV=1	16.7935	18.7172	17.0385	19.8089	20.6446	19.8198	16.7238	17.7978	16.6623	16.2203	22.9303	20.153	21.0364	16.5307	20.3805	20.5361	20.7663	23.1469	21.4155	20.5509	21.1698	19.4687		16	16	16	36.3	36.3	36.3	80.732	229.56	67950000	176	1	0.18564	0.691163	1.64844	2.62236	0.960263	18.5066	18.7615	21.138	RSPH4A	0.623051	0.991159
P04899;P63096;P08754;P11488;P19087;P09471;A8MTJ3;P38405;P63092	P04899	Guanine nucleotide-binding protein G(i) subunit alpha-2	GNAI2	sp|P04899|GNAI2_HUMAN Guanine nucleotide-binding protein G(i) subunit alpha-2 OS=Homo sapiens GN=GNAI2 PE=1 SV=3	18.8927	19.123	17.1121	20.7228	20.58	20.1868	20.8992	20.1477	19.9245	20.2358	20.0117	20.7801	17.7309	19.4276	19.3671	20.2173	20.3401	20.3484	16.322	20.648	15.7944	19.4672		7	7	6	27.9	27.9	24.8	40.45	114.48	20414000	50	9	0.171962	0.839108	1.36359	0.977665	2.05726	19.6452	19.7512	19.0053	GNAI2	0.515388	0.369523
Q1KMD3	Q1KMD3	Heterogeneous nuclear ribonucleoprotein U-like protein 2	HNRNPUL2	sp|Q1KMD3|HNRL2_HUMAN Heterogeneous nuclear ribonucleoprotein U-like protein 2 OS=Homo sapiens GN=HNRNPUL2 PE=1 SV=1	20.4235	17.6595	19.0378	18.2548	20.4405	18.9903	18.5687	18.2162	17.6776	18.2136	20.8543	17.9188	21.4577	20.9071	18.9669	20.7565	21.0735	18.7983	21.7439	18.035	20.742	19.4636		12	12	12	21	21	21	85.104	77.11	24672000	71	1	0.967783	0.987541	1.05048	1.66064	1.39565	19.0536	19.3208	20.0166	HNRNPUL2	0.397042	0.627662
P09382	P09382	Galectin-1	LGALS1	sp|P09382|LEG1_HUMAN Galectin-1 OS=Homo sapiens GN=LGALS1 PE=1 SV=2	19.5903	19.7058	19.8589	19.5507	18.0333	20.1631	20.1211	19.8598	20.035	20.0312	18.0889	19.5506	17.7293	19.1849	19.8476	20.1773	19.6478	19.9615	19.485	19.9324	18.1269	19.461		5	5	5	43.7	43.7	43.7	14.716	12.75	19253000	44	1	0.944272	0.975444	0.721065	0.943675	0.685732	19.5747	19.2114	19.5969	LGALS1	0.272537	0.356676
Q9BX68	Q9BX68	Histidine triad nucleotide-binding protein 2, mitochondrial	HINT2	sp|Q9BX68|HINT2_HUMAN Histidine triad nucleotide-binding protein 2, mitochondrial OS=Homo sapiens GN=HINT2 PE=1 SV=1	21.0094	21.7921	19.18	21.7732	18.9145	19.015	20.4387	21.0419	21.2072	20.4863	17.007	18.6884	17.9994	19.6336	16.7784	19.0629	20.9918	18.5429	17.4353	19.1188	18.1491	19.4412		4	4	4	41.7	41.7	41.7	17.162	45.102	29216000	61	1	0.287804	0.796952	1.27439	1.6011	1.35914	20.3033	19.4377	18.5827	HINT2	0.481674	0.605158
Q96EK6	Q96EK6	Glucosamine 6-phosphate N-acetyltransferase	GNPNAT1	sp|Q96EK6|GNA1_HUMAN Glucosamine 6-phosphate N-acetyltransferase OS=Homo sapiens GN=GNPNAT1 PE=1 SV=1	20.0121	19.9686	16.5667	19.51	19.4527	20.4708	20.2151	20.2427	19.9213	19.6136	16.9528	19.6672	17.8735	19.533	19.3253	20.1536	19.3435	20.0022	19.6483	20.0887	19.5305	19.433		6	6	6	57.1	57.1	57.1	20.749	58.972	17948000	60	1	0.822422	0.934049	1.32471	1.21563	0.351631	19.4566	19.1149	19.7275	GNPNAT1	0.500692	0.459464
P61106	P61106	Ras-related protein Rab-14	RAB14	sp|P61106|RAB14_HUMAN Ras-related protein Rab-14 OS=Homo sapiens GN=RAB14 PE=1 SV=4	19.8375	20.6433	20.0059	18.262	18.7155	20.1235	20.1066	20.6127	20.7788	20.084	17.0431	20.3682	17.9724	19.8413	19.7847	20.0755	19.9697	20.0632	16.154	19.7831	17.8198	19.4307		6	6	6	45.1	45.1	45.1	23.897	106.75	21393000	60	1	0.819608	0.944143	0.854237	1.44043	1.52142	19.6706	19.5286	19.0929	RAB14	0.322871	0.544431
O75351;Q9UN37;Q6PIW4	O75351	Vacuolar protein sorting-associated protein 4B	VPS4B	sp|O75351|VPS4B_HUMAN Vacuolar protein sorting-associated protein 4B OS=Homo sapiens GN=VPS4B PE=1 SV=2	19.136	21.0046	19.3594	17.3236	19.2382	20.1578	19.2595	21.0371	20.9053	20.6686	16.932	20.0988	16.6087	20.045	19.0564	19.9002	19.8397	20.8926	19.151	19.7794	17.615	19.429		10	10	10	35.6	35.6	35.6	49.301	11.879	15357000	43	3	0.798188	0.975171	1.12271	1.88446	1.01281	19.3542	19.4708	19.462	VPS4B	0.424345	0.712258
P49591	P49591	Serine--tRNA ligase, cytoplasmic	SARS	sp|P49591|SYSC_HUMAN Serine--tRNA ligase, cytoplasmic OS=Homo sapiens GN=SARS PE=1 SV=3	18.3108	20.476	20.6764	17.0331	17.472	19.997	20.0482	20.6791	20.3141	20.4714	16.7736	20.3526	17.6396	20.0659	19.9819	20.5403	19.9415	20.3402	19.5739	20.5151	16.7626	19.4269		12	12	12	34.6	34.6	34.6	58.777	22.788	18415000	42	1	0.564903	0.899974	1.50628	1.57758	1.32625	19.1448	19.4709	19.6651	SARS	0.569322	0.596269
P14868	P14868	Aspartate--tRNA ligase, cytoplasmic	DARS	sp|P14868|SYDC_HUMAN Aspartate--tRNA ligase, cytoplasmic OS=Homo sapiens GN=DARS PE=1 SV=2	17.2928	19.6055	20.245	16.511	20.3596	19.3304	20.2036	17.9145	18.4043	16.504	19.7471	19.4969	19.8381	19.0583	21.6719	19.2534	20.981	19.453	20.3649	21.3221	20.355	19.4244		12	12	12	30.3	30.3	30.3	57.136	52.05	19683000	54	1	0.985101	0.997635	1.54866	1.20286	0.91003	19.0783	18.709	20.4859	DARS	0.585339	0.454637
Q07020	Q07020	60S ribosomal protein L18	RPL18	sp|Q07020|RL18_HUMAN 60S ribosomal protein L18 OS=Homo sapiens GN=RPL18 PE=1 SV=2	17.7251	19.859	18.9727	19.7634	20.3606	20.7168	19.6711	21.8195	20.9203	22.9561	19.9984	20.7703	18.7287	18.6824	19.0333	18.1187	16.4523	19.8639	17.058	18.6241	17.8075	19.4239		5	5	5	30.9	30.9	30.9	21.634	84.874	21719000	63	1	0.98495	0.997818	0.985817	1.56502	1.16435	19.5812	20.5537	18.1368	RPL18	0.372604	0.591522
Q15459	Q15459	Splicing factor 3A subunit 1	SF3A1	sp|Q15459|SF3A1_HUMAN Splicing factor 3A subunit 1 OS=Homo sapiens GN=SF3A1 PE=1 SV=1	16.4614	17.6031	17.7511	16.7691	20.6743	20.871	21.4593	19.6656	19.3176	20.1983	22.4168	20.3968	20.2295	20.9565	16.6814	19.2155	19.5333	19.8368	17.6211	18.918	21.2047	19.4181		12	12	12	22.7	22.7	22.7	88.885	37.62	22888000	70	1	0.873909	0.959042	2.12132	1.01137	1.48187	18.7985	20.4544	19.0015	SF3A1	0.801783	0.382263
P62269	P62269	40S ribosomal protein S18	RPS18	sp|P62269|RS18_HUMAN 40S ribosomal protein S18 OS=Homo sapiens GN=RPS18 PE=1 SV=3	20.0615	21.0009	19.9129	20.1229	17.2558	19.5381	19.3577	20.7743	20.8834	21.6171	18.5867	20.3458	18.6047	19.6671	17.7812	19.5582	19.8072	20.1269	16.2549	19.6297	16.87	19.417		6	6	6	38.2	38.2	38.2	17.718	15.832	20699000	47	1	0.97072	0.992795	1.16219	1.16453	1.57722	19.6071	20.0684	18.5755	RPS18	0.439266	0.440152
P43243	P43243	Matrin-3	MATR3	sp|P43243|MATR3_HUMAN Matrin-3 OS=Homo sapiens GN=MATR3 PE=1 SV=2	20.0281	20.043	20.0281	19.744	19.8653	19.7252	20.346	20.3806	20.3977	20.0997	16.1447	20.0151	16.2284	19.7763	19.5357	19.6153	20.0612	20.0855	16.1753	19.8432	19.5357	19.4131		13	13	13	22.3	22.3	22.3	94.622	67.518	25976000	94	1	0.880868	0.941084	0.214256	1.93803	1.38184	19.9685	19.0061	19.2645	MATR3	0.0809811	0.732508
O43175	O43175	D-3-phosphoglycerate dehydrogenase	PHGDH	sp|O43175|SERA_HUMAN D-3-phosphoglycerate dehydrogenase OS=Homo sapiens GN=PHGDH PE=1 SV=4	17.4699	20.6518	20.1903	20.3644	16.8616	17.4142	20.8435	20.9567	21.5244	21.5233	17.937	20.5766	19.1401	20.0695	18.0438	20.79	20.1863	16.8861	16.4957	20.1771	19.5428	19.4117		13	13	13	31	31	31	56.65	232.03	38631000	105	1	0.241635	0.792314	1.76746	1.32072	1.72412	19.1137	20.2468	18.8745	PHGDH	0.668037	0.499186
P40306	P40306	Proteasome subunit beta type-10	PSMB10	sp|P40306|PSB10_HUMAN Proteasome subunit beta type-10 OS=Homo sapiens GN=PSMB10 PE=1 SV=1	18.5994	21.4402	19.5291	18.4924	18.4805	18.4969	20.0777	21.1013	21.9892	20.5682	16.734	20.992	17.5225	19.4029	16.7203	19.3711	19.7277	20.163	17.6579	20.5272	19.8698	19.403		2	2	2	13.6	13.6	13.6	28.936	39.548	22275000	63	1	0.751871	0.929613	1.13265	1.96764	1.41146	19.3023	19.7586	19.1481	PSMB10	0.428102	0.743699
Q9NYL9	Q9NYL9	Tropomodulin-3	TMOD3	sp|Q9NYL9|TMOD3_HUMAN Tropomodulin-3 OS=Homo sapiens GN=TMOD3 PE=1 SV=1	18.2399	18.6096	17.6395	19.6232	19.5803	19.3217	20.0481	19.5634	18.9125	19.1151	20.286	19.5626	19.8404	21.1498	18.8453	18.8467	20.068	19.4737	19.5616	18.7249	20.3941	19.4003		9	9	9	30.1	30.1	30.1	39.594	25.127	11605000	28	1	0.221968	0.833068	0.866777	0.755497	0.649853	19.0089	19.7757	19.4163	TMOD3	0.327611	0.285551
Q6PCE3	Q6PCE3	Glucose 1,6-bisphosphate synthase	PGM2L1	sp|Q6PCE3|PGM2L_HUMAN Glucose 1,6-bisphosphate synthase OS=Homo sapiens GN=PGM2L1 PE=1 SV=3	17.6289	19.5391	19.7381	19.7349	19.6065	19.376	19.3513	19.9592	19.7143	19.3066	18.9736	19.8976	18.8441	19.1663	18.9287	20.16	19.0632	19.7306	19.2901	19.8388	19.3732	19.3915		12	12	12	23.2	23.2	23.2	70.441	27.654	16688000	52	1	0.642555	0.89581	0.745089	0.449557	0.443299	19.2821	19.4088	19.4835	PGM2L1	0.281617	0.169917
Q9H910	Q9H910	Hematological and neurological expressed 1-like protein	HN1L	sp|Q9H910|HN1L_HUMAN Hematological and neurological expressed 1-like protein OS=Homo sapiens GN=HN1L PE=1 SV=1	16.6386	20.6673	20.0646	19.7284	19.5538	20.1903	20.1875	20.4964	20.4845	20.1751	18.115	20.4154	16.3803	19.6303	19.5463	20.0439	19.8538	20.1935	17.5588	19.9422	17.1501	19.3817		4	4	4	30	30	30	20.063	82.362	21439000	47	1	0.122731	0.786832	1.3437	1.57226	1.27092	19.5758	19.3853	19.1841	HN1L	0.507869	0.594258
Q96I99	Q96I99	Succinyl-CoA ligase [GDP-forming] subunit beta, mitochondrial	SUCLG2	sp|Q96I99|SUCB2_HUMAN Succinate--CoA ligase [GDP-forming] subunit beta, mitochondrial OS=Homo sapiens GN=SUCLG2 PE=1 SV=2	20.0573	20.5689	20.5864	19.4922	16.5288	20.0506	19.679	20.836	20.4704	19.7995	17.2202	19.8084	18.1752	17.6939	19.8531	19.9925	20.481	18.2986	19.3908	19.7874	18.1054	19.375		13	13	13	42.1	42.1	42.1	46.51	49.846	22860000	55	1	0.4296	0.884835	1.40034	1.42803	0.890919	19.5662	19.1434	19.4155	SUCLG2	0.529278	0.539745
Q16719	Q16719	Kynureninase	KYNU	sp|Q16719|KYNU_HUMAN Kynureninase OS=Homo sapiens GN=KYNU PE=1 SV=1	18.1971	20.5239	19.4976	19.8726	17.193	19.5968	20.3994	20.5755	20.7181	19.8594	18.1575	20.5248	16.5139	20.0188	18.2748	20.5673	19.3944	20.7408	16.5724	20.1651	19.4902	19.374		14	14	14	43.7	43.7	43.7	52.351	147	25648000	40	1	0.0368045	0.644121	1.21194	1.57086	1.46995	19.3258	19.4811	19.315	KYNU	0.45807	0.593731
P41091;Q2VIR3	P41091;Q2VIR3	Eukaryotic translation initiation factor 2 subunit 3;Putative eukaryotic translation initiation factor 2 subunit 3-like protein	EIF2S3;EIF2S3L	sp|P41091|IF2G_HUMAN Eukaryotic translation initiation factor 2 subunit 3 OS=Homo sapiens GN=EIF2S3 PE=1 SV=3;sp|Q2VIR3|IF2GL_HUMAN Putative eukaryotic translation initiation factor 2 subunit 3-like protein OS=Homo sapiens GN=EIF2S3L PE=5 SV=2	19.5916	21.4159	18.2594	20.626	19.1796	19.8075	20.8621	20.6146	20.6669	19.6766	16.6706	19.2647	16.8929	19.7737	19.1279	20.2755	20.5533	20.1557	17.7343	19.2953	16.2794	19.3678		9	9	9	26.9	26.9	26.9	51.109	17.474	23166000	60	2	0.802483	0.927769	1.08299	1.64991	1.55226	19.9632	19.08	19.0602	EIF2S3;EIF2S3L	0.409333	0.623608
P49748	P49748	Very long-chain specific acyl-CoA dehydrogenase, mitochondrial	ACADVL	sp|P49748|ACADV_HUMAN Very long-chain specific acyl-CoA dehydrogenase, mitochondrial OS=Homo sapiens GN=ACADVL PE=1 SV=1	19.2798	20.2732	19.3857	20.0781	17.4165	20.0752	20.1515	19.994	20.2677	20.8667	16.4581	20.1104	18.4743	19.7521	17.3402	20.0375	20.8149	19.5281	18.472	19.2754	18.5891	19.3638		12	12	12	29.5	29.5	29.5	70.389	105.29	19269000	56	1	0.0787471	0.743145	1.00718	1.49417	1.13782	19.5229	19.4176	19.151	ACADVL	0.380679	0.564744
P25788	P25788	Proteasome subunit alpha type-3	PSMA3	sp|P25788|PSA3_HUMAN Proteasome subunit alpha type-3 OS=Homo sapiens GN=PSMA3 PE=1 SV=2	16.3601	20.9915	20.4098	20.0647	16.4123	19.8965	20.7835	20.8383	20.2198	20.3703	17.9554	20.0378	17.079	19.9783	20.4444	20.1406	15.5349	20.0182	19.1685	20.956	18.8837	19.3592		4	4	4	18	18	18	28.433	9.6883	32006000	40	1	0.629854	0.892103	2.00877	1.40423	1.80926	19.2741	19.497	19.3066	PSMA3	0.759246	0.530749
O14980	O14980	Exportin-1	XPO1	sp|O14980|XPO1_HUMAN Exportin-1 OS=Homo sapiens GN=XPO1 PE=1 SV=1	19.9958	19.3318	19.0051	20.2781	19.3913	19.5532	19.9546	18.8774	19.7797	18.9224	19.1068	19.1865	19.2106	19.2348	18.6734	19.3347	20.5115	19.1391	18.9864	19.2728	18.7784	19.3583		15	15	15	19.3	19.3	19.3	123.38	128.71	17041000	55	1	0.823623	0.92931	0.447232	0.296224	0.610381	19.6443	19.1883	19.2423	XPO1	0.169038	0.111962
P63208	P63208	S-phase kinase-associated protein 1	SKP1	sp|P63208|SKP1_HUMAN S-phase kinase-associated protein 1 OS=Homo sapiens GN=SKP1 PE=1 SV=2	20.2756	20.9683	20.5161	16.8314	16.9155	17.0845	20.597	20.8758	20.6009	20.54	17.6128	20.2381	18.0822	20.0624	20.5009	19.6006	19.7556	20.3041	16.0817	21.1262	17.9538	19.3583		6	6	6	48.5	48.5	48.5	18.658	68.349	32119000	54	1	0.321767	0.796889	1.96055	1.30973	1.74383	19.0269	19.716	19.3318	SKP1	0.741018	0.495032
Q6P4A8	Q6P4A8	Phospholipase B-like 1;Phospholipase B-like 1 chain A;Phospholipase B-like 1 chain B;Phospholipase B-like 1 chain C	PLBD1	sp|Q6P4A8|PLBL1_HUMAN Phospholipase B-like 1 OS=Homo sapiens GN=PLBD1 PE=1 SV=2	18.1383	19.9122	20.124	16.5318	20.002	20.0718	20.0987	20.3356	20.7094	20.2988	18.0911	21.1289	16.9136	19.6667	18.4829	21.4411	19.0361	21.1716	16.9403	20.5582	16.7724	19.3536		9	9	9	27.1	27.1	27.1	63.254	78.144	20438000	67	1	0.0378084	0.684963	1.40152	1.53273	1.92765	19.2684	19.592	19.2004	PLBD1	0.529724	0.579317
P25325	P25325	3-mercaptopyruvate sulfurtransferase	MPST	sp|P25325|THTM_HUMAN 3-mercaptopyruvate sulfurtransferase OS=Homo sapiens GN=MPST PE=1 SV=3	20.1162	21.4622	19.3604	20.8072	17.4636	19.6165	20.7016	20.7095	20.8849	20.68	17.0236	20.0811	16.7012	19.6281	16.609	19.9886	20.224	20.2409	16.9917	19.7307	17.3274	19.3499		7	7	7	38.4	38.4	38.4	33.178	54.849	20609000	83	1	0.710894	0.926772	1.30723	1.77969	1.66272	19.9325	19.3869	18.7303	MPST	0.494087	0.672658
P53618	P53618	Coatomer subunit beta	COPB1	sp|P53618|COPB_HUMAN Coatomer subunit beta OS=Homo sapiens GN=COPB1 PE=1 SV=3	18.5897	20.3857	18.3696	18.3865	17.4695	20.1504	20.3876	20.5315	19.9463	20.9094	16.3971	20.6223	18.7414	19.6515	19.2057	20.9439	19.2562	21.2368	15.8913	19.7765	19.4491	19.3475		16	16	16	26.7	26.7	26.7	107.14	113.75	21832000	75	1	0.85146	0.945272	1.18152	1.56645	1.74504	19.1056	19.5428	19.3942	COPB1	0.446572	0.592064
Q16531	Q16531	DNA damage-binding protein 1	DDB1	sp|Q16531|DDB1_HUMAN DNA damage-binding protein 1 OS=Homo sapiens GN=DDB1 PE=1 SV=1	19.1744	20.4942	20.1554	20.0117	19.6723	19.6294	19.9628	20.6357	20.4699	20.4145	17.6284	20.2759	17.8864	19.7327	16.077	19.8532	19.7222	20.0434	17.0504	19.9505	17.4406	19.3467		15	15	15	17.5	17.5	17.5	126.97	38.979	20864000	82	1	0.852596	0.948612	0.424398	1.2772	1.67569	19.8714	19.5777	18.591	DDB1	0.160407	0.482738
A0A075B6K4	A0A075B6K4	Immunoglobulin lambda variable 3-10	IGLV3-10	sp|A0A075B6K4|LV310_HUMAN Immunoglobulin lambda variable 3-10 OS=Homo sapiens GN=IGLV3-10 PE=3 SV=2	17.4463	19.6962	21.0964	16.3009	20.1293	20.9653	20.4414	17.5758	16.8133	18.0776	20.6004	19.5408	17.2071	19.2286	22.5985	19.7274	19.4744	19.539	21.4603	20.6928	17.5161	19.3394		4	4	1	28.7	28.7	12.2	12.441	13.348	47568000	41	1	0.082009	0.647714	1.84585	1.38715	1.63057	19.4394	18.4348	20.1441	IGLV3-10	0.697666	0.524294
P16083	P16083	Ribosyldihydronicotinamide dehydrogenase [quinone]	NQO2	sp|P16083|NQO2_HUMAN Ribosyldihydronicotinamide dehydrogenase [quinone] OS=Homo sapiens GN=NQO2 PE=1 SV=5	19.4613	20.3787	19.9251	19.3981	18.9855	19.9247	19.4161	20.987	20.6722	19.7519	17.6779	20.2964	18.0824	19.7157	19.3531	19.5759	19.0484	19.992	17.3747	20.0761	15.7443	19.3256		6	6	6	38.1	38.1	38.1	25.918	21.717	15656000	21	1	0.728455	0.922677	0.461309	1.26441	1.60003	19.6414	19.5976	18.7378	NQO2	0.174359	0.477902
P46777	P46777	60S ribosomal protein L5	RPL5	sp|P46777|RL5_HUMAN 60S ribosomal protein L5 OS=Homo sapiens GN=RPL5 PE=1 SV=3	18.6631	18.7308	18.2989	17.0146	20.1094	21.9853	22.9242	18.5041	18.1912	18.2851	17.2544	17.2247	16.6793	20.5862	19.6343	20.505	20.1279	20.4767	20.1471	20.5348	19.9583	19.3255		7	7	7	30.6	30.6	30.6	34.362	37.104	22589000	66	1	0.960239	0.99475	2.12016	1.28364	0.333691	19.6752	18.1036	20.1977	RPL5	0.801346	0.485172
P21291	P21291	Cysteine and glycine-rich protein 1	CSRP1	sp|P21291|CSRP1_HUMAN Cysteine and glycine-rich protein 1 OS=Homo sapiens GN=CSRP1 PE=1 SV=3	19.777	19.7969	19.6409	19.6158	19.6326	20.1578	19.8647	19.9389	19.7303	19.5498	18.5618	19.7844	17.4819	19.6709	18.9773	19.5601	19.9781	19.8013	17.5167	19.6924	17.0897	19.3247		5	5	5	45.6	45.6	45.6	20.567	6.6835	19012000	31	1	0.553814	0.884657	0.190684	0.899795	1.17054	19.7837	19.2454	18.9451	CSRP1	0.0720719	0.340091
P39019	P39019	40S ribosomal protein S19	RPS19	sp|P39019|RS19_HUMAN 40S ribosomal protein S19 OS=Homo sapiens GN=RPS19 PE=1 SV=2	17.7205	20.8306	20.203	19.3794	17.5573	19.2643	20.2194	20.9199	20.6235	20.1094	17.2115	19.9987	17.8901	20.0311	19.3134	20.341	19.7152	20.0335	16.938	20.3435	17.1747	19.3247		7	7	7	34.5	34.5	34.5	16.06	13.553	20261000	49	1	0.861328	0.944066	1.26107	1.41407	1.45827	19.3106	19.5406	19.1228	RPS19	0.476641	0.534468
P62241	P62241	40S ribosomal protein S8	RPS8	sp|P62241|RS8_HUMAN 40S ribosomal protein S8 OS=Homo sapiens GN=RPS8 PE=1 SV=2	17.5518	20.7929	19.9627	19.4093	17.9086	19.5693	20.2629	20.8124	20.3266	20.2993	17.9849	19.7182	16.8384	19.5291	17.6419	19.6563	19.9999	20.0228	17.7315	20.2219	19.5071	19.3213		7	7	7	41.3	41.3	41.3	24.205	100.35	17767000	32	1	0.384551	0.876086	1.20095	1.43367	1.09752	19.3511	19.3584	19.2545	RPS8	0.453916	0.541876
P30043	P30043	Flavin reductase (NADPH)	BLVRB	sp|P30043|BLVRB_HUMAN Flavin reductase (NADPH) OS=Homo sapiens GN=BLVRB PE=1 SV=3	18.1866	21.7672	23.558	18.2469	16.7037	18.236	18.868	19.0562	20.7489	17.3578	16.258	17.799	17.0187	17.7914	25.9519	19.3331	16.4247	17.1598	20.479	25.2239	19.5106	19.3181		9	9	9	63.6	63.6	63.6	22.119	115.25	135230000	313	1	0.539058	0.884354	2.4012	1.4813	3.69899	19.3667	18.0043	20.5833	BLVRB	0.907567	0.559881
Q9H977	Q9H977	WD repeat-containing protein 54	WDR54	sp|Q9H977|WDR54_HUMAN WD repeat-containing protein 54 OS=Homo sapiens GN=WDR54 PE=1 SV=1	19.7717	19.9438	19.5368	20.0708	19.1077	19.6593	19.4957	20.4877	20.3574	19.7871	16.6156	20.0521	17.1897	19.4116	19.1105	19.5617	18.9835	19.711	19.0006	20.1186	17.6121	19.3136		8	8	8	39.8	39.8	39.8	35.891	35.969	20264000	47	1	0.228028	0.803191	0.318542	1.57046	0.79987	19.6551	19.1287	19.1569	WDR54	0.120397	0.593579
Q14118	Q14118	Dystroglycan;Alpha-dystroglycan;Beta-dystroglycan	DAG1	sp|Q14118|DAG1_HUMAN Dystroglycan OS=Homo sapiens GN=DAG1 PE=1 SV=2	15.5134	20.884	19.9666	20.3427	18.7272	19.9313	20.5221	20.9594	21.1667	21.0591	16.8666	20.6768	16.5346	19.2159	18.9476	20.5119	19.2716	20.2888	16.6329	20.9734	16.4905	19.3087		2	2	2	4.1	4.1	4.1	97.44	14.155	16472000	47	1	0.304867	0.866873	1.84889	2.02204	1.81735	19.4125	19.497	19.0167	DAG1	0.698815	0.76426
Q9UBR2	Q9UBR2	Cathepsin Z	CTSZ	sp|Q9UBR2|CATZ_HUMAN Cathepsin Z OS=Homo sapiens GN=CTSZ PE=1 SV=1	18.6484	19.4041	19.9638	18.8655	19.4478	20.3708	20.041	20.3946	20.0185	19.5013	18.0474	20.3785	16.8018	19.175	18.8994	19.7476	19.2526	19.6517	18.7864	19.8396	18.2398	19.3084		4	4	4	18.2	18.2	18.2	33.868	18.324	12546000	39	1	0.482991	0.892404	0.63214	1.33265	0.591472	19.5345	19.1882	19.2024	CTSZ	0.238926	0.503696
P62195;Q8NB90	P62195	26S protease regulatory subunit 8	PSMC5	sp|P62195|PRS8_HUMAN 26S protease regulatory subunit 8 OS=Homo sapiens GN=PSMC5 PE=1 SV=1	19.6705	21.394	19.0791	20.6612	17.9786	19.3485	20.8626	21.2423	21.1121	19.4582	18.6758	19.1756	17.7965	18.8924	17.2747	19.4828	19.2591	19.8456	17.0941	19.2181	17.8746	19.3046		11	11	11	35	35	35	45.626	26.901	22379000	57	2	0.873112	0.947778	1.18651	1.27073	1.13244	19.8564	19.479	18.5784	PSMC5	0.44846	0.48029
P46459	P46459	Vesicle-fusing ATPase	NSF	sp|P46459|NSF_HUMAN Vesicle-fusing ATPase OS=Homo sapiens GN=NSF PE=1 SV=3	18.0139	18.0718	16.1549	18.4545	21.8875	17.8616	19.3973	17.742	17.4672	18.4759	16.5475	17.2815	23.423	22.1411	22.5976	17.4122	17.2761	21.4138	22.8977	18.8365	21.9672	19.301		16	16	16	25.5	25.5	25.5	82.593	48.881	28478000	84	1	0.288917	0.875824	1.76033	2.66471	2.43788	18.5488	19.0112	20.343	NSF	0.665341	1.00717
Q99102	Q99102	Mucin-4;Mucin-4 alpha chain;Mucin-4 beta chain	MUC4	sp|Q99102|MUC4_HUMAN Mucin-4 OS=Homo sapiens GN=MUC4 PE=1 SV=4	19.6631	20.1881	20.2932	19.6817	16.2023	20.2925	19.9552	21.5962	20.3581	19.9766	17.4984	20.8936	17.7153	17.644	17.897	19.7441	19.5106	20.0307	18.2762	20.3393	17.5409	19.2999		9	9	9	6.6	6.6	6.6	231.52	21.181	12840000	45	1	0.198407	0.878719	1.46431	1.72435	1.11979	19.468	19.3832	19.0484	MUC4	0.553456	0.651744
P04430	P04430	Ig kappa chain V-I region BAN	IGKV1-16	sp|P04430|KV116_HUMAN Immunoglobulin kappa variable 1-16 OS=Homo sapiens GN=IGKV1-16 PE=1 SV=2	19.8548	20.2382	19.9648	20.7966	20.2054	19.4467	20.3432	20.1378	21.1827	19.4688	17.92	20.9458	15.8084	19.378	18.921	19.9077	20.0522	19.9689	14.9244	20.0301	15.7579	19.2978		2	2	2	29.1	29.1	29.1	12.618	6.0473	21202000	33	1	0.426637	0.883689	0.423608	1.8742	2.2125	20.1214	19.2631	18.5089	IGKV1-16	0.160109	0.708383
Q9Y6U3	Q9Y6U3	Adseverin	SCIN	sp|Q9Y6U3|ADSV_HUMAN Adseverin OS=Homo sapiens GN=SCIN PE=1 SV=4	17.0065	17.9876	17.2941	17.4214	16.8871	16.8306	20.8294	18.5141	17.3774	17.852	22.9042	20.3636	21.6503	21.4782	20.8746	20.9344	16.7967	20.866	22.6502	16.2942	22.2349	19.288		15	15	15	36.9	36.9	36.9	80.488	223	41800000	129	1	0.322389	0.841468	1.41408	2.12808	2.52784	17.751	20.0199	20.093	SCIN	0.534473	0.804338
P62701;Q8TD47;P22090	P62701	40S ribosomal protein S4, X isoform	RPS4X	sp|P62701|RS4X_HUMAN 40S ribosomal protein S4, X isoform OS=Homo sapiens GN=RPS4X PE=1 SV=2	18.2464	20.4851	20.1666	20.3703	18.9055	19.2892	19.871	19.6569	20.0326	19.8706	16.6625	19.457	15.9669	19.1891	20.3278	19.3394	19.8985	18.7032	19.1373	20.3603	19.0971	19.2873		10	10	10	41.4	41.4	41.4	29.597	43.558	16027000	56	3	0.507946	0.910841	0.834635	1.65804	0.648032	19.6192	18.6908	19.552	RPS4X	0.315462	0.626681
O95433	O95433	Activator of 90 kDa heat shock protein ATPase homolog 1	AHSA1	sp|O95433|AHSA1_HUMAN Activator of 90 kDa heat shock protein ATPase homolog 1 OS=Homo sapiens GN=AHSA1 PE=1 SV=1	17.2741	20.6122	19.3226	19.0169	16.6342	19.7611	19.6515	20.0757	20.2522	19.9385	16.3231	20.0663	17.7041	19.7403	19.5664	19.5383	20.2413	20.7197	19.4397	19.6615	19.4911	19.2872		5	5	5	23.4	23.4	23.4	38.274	8.7325	16602000	33	1	0.399492	0.870345	1.42639	1.52551	0.484362	18.8961	19.1572	19.8083	AHSA1	0.539124	0.576589
P26885	P26885	Peptidyl-prolyl cis-trans isomerase FKBP2	FKBP2	sp|P26885|FKBP2_HUMAN Peptidyl-prolyl cis-trans isomerase FKBP2 OS=Homo sapiens GN=FKBP2 PE=1 SV=2	19.8282	19.9441	19.5923	19.7608	19.9476	19.7548	19.5953	19.9985	19.8195	20.9868	16.9736	20.4525	17.4873	19.7687	16.1938	19.6223	19.7781	19.8877	17.8728	19.8929	17.7706	19.2823		3	3	3	38	38	38	15.649	10.355	18611000	31	1	0.149787	0.757858	0.145758	1.5181	1.45337	19.7747	19.3553	18.7169	FKBP2	0.0550915	0.573787
P17858	P17858	ATP-dependent 6-phosphofructokinase, liver type	PFKL	sp|P17858|PFKAL_HUMAN ATP-dependent 6-phosphofructokinase, liver type OS=Homo sapiens GN=PFKL PE=1 SV=6	17.63	20.5152	20.3413	16.1876	17.2387	20.959	20.4081	20.7428	20.7801	20.2731	15.8093	20.5285	17.8716	20.482	19.5049	20.4938	20.6268	20.5739	16.7491	20.7922	16.4185	19.2822		14	12	12	27.6	24	24	85.018	64.983	25400000	71	1	0.236233	0.796522	1.94904	1.91818	1.90994	19.04	19.4982	19.3085	PFKL	0.736667	0.725003
Q10567	Q10567	AP-1 complex subunit beta-1	AP1B1	sp|Q10567|AP1B1_HUMAN AP-1 complex subunit beta-1 OS=Homo sapiens GN=AP1B1 PE=1 SV=2	17.902	17.2705	21.8123	17.211	16.7291	17.7474	20.1534	18.2256	18.4857	17.5295	18.5751	20.4822	20.1517	16.5329	22.5178	19.3189	20.27	19.9402	21.7658	21.5863	20.6963	19.2811		18	18	10	25	25	15.4	104.64	57.236	31310000	93	1	0.895456	0.949483	1.86516	1.3854	1.13221	18.4037	18.569	20.8708	AP1B1	0.704965	0.523632
Q9UNM6	Q9UNM6	26S proteasome non-ATPase regulatory subunit 13	PSMD13	sp|Q9UNM6|PSD13_HUMAN 26S proteasome non-ATPase regulatory subunit 13 OS=Homo sapiens GN=PSMD13 PE=1 SV=2	19.7655	20.5162	20.1498	19.9535	16.4721	19.7382	19.3978	20.4359	20.0743	20.6442	17.2335	20.2959	18.1452	19.6689	19.4292	19.7209	19.8702	19.8697	16.1303	19.9014	17.4768	19.2805		12	12	12	39.6	39.6	39.6	42.945	29.614	19286000	54	1	0.507727	0.890567	1.34969	1.30061	1.50186	19.4276	19.4997	18.9141	PSMD13	0.510134	0.491585
P05156;CON__Q32PI4	P05156	Complement factor I;Complement factor I heavy chain;Complement factor I light chain	CFI	sp|P05156|CFAI_HUMAN Complement factor I OS=Homo sapiens GN=CFI PE=1 SV=2	19.9632	19.7763	19.6828	19.9577	16.6853	20.0379	20.1106	20.6887	20.1823	19.9559	17.3586	19.8765	17.0182	19.2568	18.4918	19.7307	20.0017	20.1062	19.2316	19.9542	16.8179	19.2802		8	8	8	19	19	19	65.75	293.06	13207000	36	2	0.209485	0.884023	1.23198	1.43549	1.1896	19.4591	19.191	19.1906	CFI	0.465643	0.542564
Q13526	Q13526	Peptidyl-prolyl cis-trans isomerase NIMA-interacting 1	PIN1	sp|Q13526|PIN1_HUMAN Peptidyl-prolyl cis-trans isomerase NIMA-interacting 1 OS=Homo sapiens GN=PIN1 PE=1 SV=1	20.0965	20.4384	19.6437	20.6804	19.5055	18.8268	19.4164	20.123	20.6902	20.8467	17.7867	20.696	17.0827	19.7245	17.002	19.4354	20.7023	19.3809	17.335	19.1065	16.3484	19.2794		4	4	4	42.3	42.3	42.3	18.243	302.41	17759000	63	1	0.286098	0.833489	0.642377	1.51926	1.58613	19.8011	19.5643	18.4729	PIN1	0.242796	0.574226
Q9HC35	Q9HC35	Echinoderm microtubule-associated protein-like 4	EML4	sp|Q9HC35|EMAL4_HUMAN Echinoderm microtubule-associated protein-like 4 OS=Homo sapiens GN=EML4 PE=1 SV=3	18.2049	18.7372	16.1564	19.531	16.9064	19.9466	20.4275	19.5826	19.3758	20.3062	17.7236	20.5316	17.0328	19.9247	19.2025	20.9702	19.2432	21.0227	19.0834	20.2969	20.2817	19.2613		11	11	11	13.7	13.7	13.7	108.91	15.446	17857000	54	1	0.857808	0.951005	1.5823	1.32759	0.836873	18.5586	19.2111	20.0144	EML4	0.598054	0.501784
P30711	P30711	Glutathione S-transferase theta-1	GSTT1	sp|P30711|GSTT1_HUMAN Glutathione S-transferase theta-1 OS=Homo sapiens GN=GSTT1 PE=1 SV=4	20.3376	18.8703	19.6293	19.8617	16.3011	19.4764	19.6935	19.7676	19.2924	19.9343	19.7617	19.7819	18.7322	19.5761	20.774	19.4901	19.6108	19.8426	16.8444	19.9126	16.9388	19.2585		6	6	5	31.7	31.7	28.8	27.335	9.6032	15778000	44	1	0.234354	0.846993	1.33797	0.414242	1.537	19.1671	19.5495	19.059	GSTT1	0.505704	0.156569
P47897	P47897	Glutamine--tRNA ligase	QARS	sp|P47897|SYQ_HUMAN Glutamine--tRNA ligase OS=Homo sapiens GN=QARS PE=1 SV=1	19.8937	20.5811	19.6212	20.6123	19.7957	18.9013	19.7972	19.6455	20.2964	20.5051	16.5766	20.2006	16.8241	19.6755	17.5424	19.1859	20.726	19.6337	16.2391	19.6743	18.4897	19.258		10	10	10	17.2	17.2	17.2	87.798	21.421	16071000	50	1	0.664039	0.9136	0.586879	1.67297	1.50289	19.8861	19.1034	18.7844	QARS	0.221819	0.632322
Q8N335	Q8N335	Glycerol-3-phosphate dehydrogenase 1-like protein	GPD1L	sp|Q8N335|GPD1L_HUMAN Glycerol-3-phosphate dehydrogenase 1-like protein OS=Homo sapiens GN=GPD1L PE=1 SV=1	20.5118	20.2094	19.5905	20.0125	17.8691	20.0094	19.6457	20.3458	20.1562	19.9184	17.7283	20.381	18.9406	20.0005	16.2897	20.3478	19.3761	20.1411	16.5226	19.7943	16.6126	19.2573		11	11	11	40.5	40.5	40.5	38.418	22.304	19087000	46	1	0.159736	0.819432	0.863978	0.971661	1.86561	19.6926	19.6387	18.4406	GPD1L	0.326553	0.367253
P54136	P54136	Arginine--tRNA ligase, cytoplasmic	RARS	sp|P54136|SYRC_HUMAN Arginine--tRNA ligase, cytoplasmic OS=Homo sapiens GN=RARS PE=1 SV=2	19.7805	20.8844	20.0612	19.3621	16.4749	20.3559	20.0538	20.5831	20.1667	20.0255	17.7536	20.1087	17.7774	19.6596	17.3532	19.9114	19.2056	20.1789	16.5024	20.0362	18.1586	19.2568		13	13	13	25.2	25.2	25.2	75.378	57.38	18936000	51	1	0.904496	0.964508	1.44268	1.17481	1.44934	19.5675	19.4392	18.7638	RARS	0.545283	0.444037
P31937	P31937	3-hydroxyisobutyrate dehydrogenase, mitochondrial	HIBADH	sp|P31937|3HIDH_HUMAN 3-hydroxyisobutyrate dehydrogenase, mitochondrial OS=Homo sapiens GN=HIBADH PE=1 SV=2	18.9254	19.56	20.0954	19.2156	19.0336	19.4667	19.4001	19.6194	19.9825	19.7082	18.9577	19.7094	17.7893	19.5169	19.5053	19.2969	19.0953	19.2076	19.2223	19.9831	16.8633	19.2454		10	10	10	45.8	45.8	45.8	35.329	148.44	20134000	89	1	0.131722	0.69776	0.388527	0.746503	0.99774	19.3853	19.3262	19.0248	HIBADH	0.146849	0.282152
P83731	P83731	60S ribosomal protein L24	RPL24	sp|P83731|RL24_HUMAN 60S ribosomal protein L24 OS=Homo sapiens GN=RPL24 PE=1 SV=1	18.1788	19.2729	20.2983	18.7874	19.0606	18.969	18.9772	18.7322	18.2118	18.7259	18.4836	18.7092	19.3744	20.5975	20.6079	19.0907	18.917	18.857	21.0521	19.6411	19.5794	19.244		4	4	4	25.5	25.5	25.5	17.779	10.197	13137000	38	1	0.605762	0.893962	0.638017	0.796622	0.852648	19.0777	18.9764	19.6779	RPL24	0.241148	0.301095
P42126	P42126	Enoyl-CoA delta isomerase 1, mitochondrial	ECI1	sp|P42126|ECI1_HUMAN Enoyl-CoA delta isomerase 1, mitochondrial OS=Homo sapiens GN=ECI1 PE=1 SV=1	18.8347	19.6968	19.9886	17.6469	19.426	20.3192	19.8174	19.5804	19.2261	20.3233	17.619	19.4427	16.6731	19.4413	20.343	19.9556	19.292	20.0398	19.509	19.9555	16.9659	19.2427		5	5	5	23.2	23.2	23.2	32.816	41.851	17128000	44	1	0.319414	0.877405	0.898764	1.27688	1.14414	19.3899	18.9008	19.4372	ECI1	0.339701	0.482614
Q16651	Q16651	Prostasin;Prostasin light chain;Prostasin heavy chain	PRSS8	sp|Q16651|PRSS8_HUMAN Prostasin OS=Homo sapiens GN=PRSS8 PE=1 SV=1	17.058	22.5369	22.2075	15.5655	17.5213	15.4163	22.6921	16.8713	16.3851	16.2358	17.766	16.6431	18.3846	22.5891	22.6116	18.0381	21.5674	16.1538	23.2304	21.7007	22.7486	19.2344		5	5	5	29.7	29.7	29.7	36.431	24.114	42219000	94	1	0.541182	0.884551	3.34231	2.23299	2.69482	18.9997	17.8393	20.8644	PRSS8	1.26327	0.843992
P22570	P22570	NADPH:adrenodoxin oxidoreductase, mitochondrial	FDXR	sp|P22570|ADRO_HUMAN NADPH:adrenodoxin oxidoreductase, mitochondrial OS=Homo sapiens GN=FDXR PE=1 SV=3	18.3485	20.038	19.0474	18.8014	18.9657	19.0396	18.7857	20.5054	20.964	18.5643	18.8452	20.3601	17.9008	19.5504	18.7356	19.1861	18.8087	20.5584	18.5694	19.82	18.5158	19.2338		11	11	11	31.8	31.8	31.8	53.836	20.5	19463000	68	1	0.185487	0.753333	0.515139	1.13674	0.759204	19.0038	19.5272	19.1706	FDXR	0.194704	0.429646
O43399	O43399	Tumor protein D54	TPD52L2	sp|O43399|TPD54_HUMAN Tumor protein D54 OS=Homo sapiens GN=TPD52L2 PE=1 SV=2	19.6836	21.0613	19.333	20.2028	18.9253	19.1846	18.6025	20.6494	20.7827	19.6537	17.5431	19.8947	16.5349	19.248	17.7183	20.264	18.9489	19.2903	17.6421	19.7844	18.8964	19.2307		5	5	5	35.4	35.4	35.4	22.237	82.67	16281000	54	1	0.618074	0.908832	0.836044	1.58867	0.980431	19.5704	19.1866	18.9349	TPD52L2	0.315995	0.60046
Q12904	Q12904	Aminoacyl tRNA synthase complex-interacting multifunctional protein 1;Endothelial monocyte-activating polypeptide 2	AIMP1	sp|Q12904|AIMP1_HUMAN Aminoacyl tRNA synthase complex-interacting multifunctional protein 1 OS=Homo sapiens GN=AIMP1 PE=1 SV=2	17.9361	20.7604	20.4055	16.1416	17.8988	21.228	20.7421	20.2824	20.7084	21.5573	17.3813	20.6252	16.3103	16.3687	20.2728	21.1183	20.2847	20.6579	16.317	20.6969	16.0961	19.2281		8	8	8	43.6	43.6	43.6	34.352	17.555	21991000	64	1	0.624157	0.911299	1.9558	2.25519	2.16654	19.3018	19.0334	19.3491	AIMP1	0.739223	0.85238
O43252;O95340	O43252	Bifunctional 3-phosphoadenosine 5-phosphosulfate synthase 1;Sulfate adenylyltransferase;Adenylyl-sulfate kinase	PAPSS1	sp|O43252|PAPS1_HUMAN Bifunctional 3-phosphoadenosine 5-phosphosulfate synthase 1 OS=Homo sapiens GN=PAPSS1 PE=1 SV=2	20.2002	20.0239	19.6412	20.2932	19.1778	20.2535	20.5223	18.8301	18.6159	20.1422	17.9891	20.1672	16.8194	19.4018	16.4612	20.2097	20.6238	20.0477	17.1994	20.1839	16.9065	19.2243		10	10	10	22.4	22.4	22.4	70.832	26.044	18571000	56	2	0.170118	0.808694	0.459446	1.19922	1.84401	20.016	18.8522	18.8046	PAPSS1	0.173654	0.453262
Q14152	Q14152	Eukaryotic translation initiation factor 3 subunit A	EIF3A	sp|Q14152|EIF3A_HUMAN Eukaryotic translation initiation factor 3 subunit A OS=Homo sapiens GN=EIF3A PE=1 SV=1	19.6573	20.4754	19.8606	19.7051	16.8817	19.7131	19.7196	20.4017	20.2194	19.8705	17.8998	19.5234	17.1264	19.3759	19.2652	19.5702	19.7374	19.7171	15.5702	19.9508	19.4634	19.224		14	14	14	13	13	13	166.57	47.48	19854000	71	1	0.995449	0.996338	1.15928	1.22871	1.54517	19.4304	19.2024	19.0392	EIF3A	0.438166	0.46441
P53597	P53597	Succinyl-CoA ligase [ADP/GDP-forming] subunit alpha, mitochondrial	SUCLG1	sp|P53597|SUCA_HUMAN Succinate--CoA ligase [ADP/GDP-forming] subunit alpha, mitochondrial OS=Homo sapiens GN=SUCLG1 PE=1 SV=4	17.8758	19.6456	20.094	19.9212	19.8801	17.1579	19.9606	19.8774	20.1669	19.8417	17.6547	20.0915	16.0425	19.352	19.2285	19.4239	20.3967	19.5528	18.7576	19.9993	18.7222	19.2211		5	5	5	22.8	22.8	22.8	36.249	14.941	15864000	43	1	0.381751	0.863619	1.18885	1.56588	0.614625	19.2193	19.0038	19.4402	SUCLG1	0.449343	0.591847
Q16181;Q6ZU15	Q16181	Septin-7	2018-09-07	sp|Q16181|SEPT7_HUMAN Septin-7 OS=Homo sapiens GN=SEPT7 PE=1 SV=2	17.4126	17.0326	20.8829	18.9833	19.5459	19.0227	18.653	17.2718	18.3736	19.2942	19.7351	19.3847	19.6317	18.7305	21.594	19.5805	16.8661	18.7876	21.0426	21.5197	20.0329	19.2085		10	10	10	34.3	34.3	34.3	50.679	21.878	20960000	71	2	0.390382	0.881609	1.29406	0.873498	1.7009	18.7904	18.9174	19.9177	2018-09-07	0.489107	0.330151
Q9HB07	Q9HB07	UPF0160 protein MYG1, mitochondrial	C12orf10	sp|Q9HB07|MYG1_HUMAN UPF0160 protein MYG1, mitochondrial OS=Homo sapiens GN=C12orf10 PE=1 SV=2	18.8603	19.7479	19.5711	19.7431	18.992	19.7193	19.8301	20.4617	19.8618	19.8478	17.4866	19.7089	16.5231	19.4605	18.6793	19.7059	19.935	19.7911	17.3549	19.8351	17.9978	19.1959		8	8	8	26.9	26.9	26.9	42.449	29.596	16211000	34	1	0.57734	0.885712	0.397861	1.45605	1.04055	19.4948	19.05	19.0427	C12orf10	0.150377	0.550335
P08236	P08236	Beta-glucuronidase	GUSB	sp|P08236|BGLR_HUMAN Beta-glucuronidase OS=Homo sapiens GN=GUSB PE=1 SV=2	17.0519	19.5608	19.7357	19.8009	19.3165	20.3684	20.3668	20.8478	20.0039	19.7858	16.2042	20.5231	17.7241	18.8047	17.1788	20.2485	19.9025	20.6686	17.4127	18.9204	18.6678	19.1949		10	10	10	26.1	26.1	26.1	74.731	21.257	14131000	39	1	0.293835	0.89339	1.13057	1.66974	1.36077	19.4573	19.1276	18.9999	GUSB	0.427314	0.631103
P43034	P43034	Platelet-activating factor acetylhydrolase IB subunit alpha	PAFAH1B1	sp|P43034|LIS1_HUMAN Platelet-activating factor acetylhydrolase IB subunit alpha OS=Homo sapiens GN=PAFAH1B1 PE=1 SV=2	18.2602	20.4132	20.2579	19.8811	17.4036	19.7988	19.8752	20.3272	20.2523	19.777	19.291	20.1064	17.4752	19.5132	19.8546	19.6661	17.3642	19.8441	17.2562	20.3932	15.9787	19.19		11	11	11	34.1	34.1	34.1	46.637	27.603	25057000	51	1	0.750861	0.910451	1.13007	0.985727	1.71633	19.4129	19.5346	18.6225	PAFAH1B1	0.427128	0.37257
Q9BW83	Q9BW83	Intraflagellar transport protein 27 homolog	IFT27	sp|Q9BW83|IFT27_HUMAN Intraflagellar transport protein 27 homolog OS=Homo sapiens GN=IFT27 PE=1 SV=1	19.6855	20.4735	19.9301	20.532	19.2936	19.0179	20.4957	21.3308	20.1869	19.9207	17.9422	19.474	17.4392	18.6626	16.6791	19.3716	19.1365	19.6632	18.1694	19.4906	16.0874	19.1896		6	6	6	46.2	46.2	46.2	20.48	28.812	19500000	47	1	0.162622	0.815124	0.615579	1.35621	1.45077	19.9183	19.2795	18.3711	IFT27	0.232667	0.512599
Q8WWU7	Q8WWU7	Intelectin-2	ITLN2	sp|Q8WWU7|ITLN2_HUMAN Intelectin-2 OS=Homo sapiens GN=ITLN2 PE=2 SV=1	20.3938	20.3313	20.6076	20.2236	19.5021	17.1859	19.0925	20.509	20.7498	20.8487	17.7193	20.8213	16.8827	19.7908	15.6042	19.328	20.29	19.672	17.039	19.4638	16.8472	19.1858		7	3	3	31.1	20.9	20.9	36.211	32.459	32951000	76	1	0.345225	0.821276	1.20151	1.64083	1.78972	19.6196	19.6174	18.3206	ITLN2	0.454127	0.620175
P62851	P62851	40S ribosomal protein S25	RPS25	sp|P62851|RS25_HUMAN 40S ribosomal protein S25 OS=Homo sapiens GN=RPS25 PE=1 SV=1	19.2279	20.4848	19.5047	19.934	16.9584	20.1818	18.6309	20.0815	20.4291	21.2028	17.1287	20.3276	17.7072	16.3294	20.2553	16.5386	18.9845	19.6267	19.437	20.0227	19.9043	19.1856		4	4	4	24	24	24	13.742	9.8468	18541000	48	1	0.134395	0.825474	1.19419	1.92032	1.26722	19.2746	19.0295	19.2527	RPS25	0.451363	0.725811
O43598	O43598	2-deoxynucleoside 5-phosphate N-hydrolase 1	DNPH1	sp|O43598|DNPH1_HUMAN 2-deoxynucleoside 5-phosphate N-hydrolase 1 OS=Homo sapiens GN=DNPH1 PE=1 SV=1	17.2771	20.1484	19.6469	20.134	17.0724	19.712	20.8358	19.8576	19.2236	17.6342	18.3981	19.2135	17.4384	19.6307	18.9891	19.9272	21.8348	20.4787	17.973	19.7155	17.7506	19.1853		5	5	5	42.5	42.5	42.5	19.108	72.301	18426000	64	1	0.310465	0.834875	1.47804	0.959827	1.43102	19.2609	18.7709	19.5241	DNPH1	0.558648	0.362781
Q15782	Q15782	Chitinase-3-like protein 2	CHI3L2	sp|Q15782|CH3L2_HUMAN Chitinase-3-like protein 2 OS=Homo sapiens GN=CHI3L2 PE=1 SV=1	17.5376	18.671	19.7633	18.7406	19.4736	19.8572	19.6802	19.9149	19.8398	19.6381	19.3284	20.2186	16.9299	18.9867	19.3588	19.932	18.9852	19.8618	19.5069	19.9603	16.6317	19.1818		6	6	6	21.5	21.5	21.5	43.5	102.45	9701800	24	1	0.547017	0.889562	0.841008	1.1057	1.17683	19.1034	19.2652	19.1767	CHI3L2	0.317871	0.417915
Q15046	Q15046	Lysine--tRNA ligase	KARS	sp|Q15046|SYK_HUMAN Lysine--tRNA ligase OS=Homo sapiens GN=KARS PE=1 SV=3	18.6779	20.0534	18.5365	20.0181	20.3105	19.9445	20.0576	20.182	19.705	19.9711	17.9311	19.3418	15.628	20.3247	15.3971	20.0534	19.9288	20.1647	17.2911	19.3966	19.8845	19.1809		10	10	10	21.9	21.9	21.9	68.047	19.695	15761000	41	1	0.588033	0.888641	0.727072	1.69416	1.82838	19.6569	19.012	18.8737	KARS	0.274807	0.640334
P18283	P18283	Glutathione peroxidase 2	GPX2	sp|P18283|GPX2_HUMAN Glutathione peroxidase 2 OS=Homo sapiens GN=GPX2 PE=1 SV=3	17.3962	18.9211	19.4587	18.2959	19.0705	19.5047	20.2773	19.1294	18.8071	19.5902	19.2532	18.7832	18.9067	18.8426	19.8097	18.9834	20.2992	19.8576	18.9784	19.669	18.8938	19.1775		6	6	6	48.4	48.4	48.4	21.954	60.388	11123000	39	1	0.75191	0.944268	0.928699	0.298037	0.547334	18.9892	19.0446	19.4987	GPX2	0.351015	0.112647
Q14166	Q14166	Tubulin--tyrosine ligase-like protein 12	TTLL12	sp|Q14166|TTL12_HUMAN Tubulin--tyrosine ligase-like protein 12 OS=Homo sapiens GN=TTLL12 PE=1 SV=2	19.395	20.8016	19.7251	17.7315	16.7579	19.9312	20.4	19.3984	19.6683	20.569	18.2035	20.0274	18.1926	19.3862	19.3613	19.5676	19.3777	19.1731	17.0753	19.7586	17.9212	19.163		8	8	8	22.2	22.2	22.2	74.403	17.387	13835000	37	1	0.135866	0.80072	1.46952	0.885397	0.998805	19.2489	19.3493	18.8907	TTLL12	0.555428	0.334649
A0A0C4DH31	A0A0C4DH31	Immunoglobulin heavy variable 1-18	IGHV1-18	sp|A0A0C4DH31|HV118_HUMAN Immunoglobulin heavy variable 1-18 OS=Homo sapiens GN=IGHV1-18 PE=3 SV=1	17.5789	20.0242	20.1106	19.9254	16.4636	20.0776	20.2866	20.7406	20.5848	20.109	17.6029	19.9376	15.9487	19.0464	18.6207	20.4681	19.6303	20.1904	15.9288	20.4074	18.7035	19.1612		2	2	1	23.9	23.9	14.5	12.82	47.326	39938000	43	1	0.0820477	0.644923	1.533	1.76919	1.60653	19.2095	19.1386	19.1356	IGHV1-18	0.579421	0.668691
Q32MZ4;Q9Y608	Q32MZ4	Leucine-rich repeat flightless-interacting protein 1	LRRFIP1	sp|Q32MZ4|LRRF1_HUMAN Leucine-rich repeat flightless-interacting protein 1 OS=Homo sapiens GN=LRRFIP1 PE=1 SV=2	16.4692	20.4493	18.8507	18.2109	16.6525	19.3598	19.9036	20.5565	20.2274	20.0182	18.1871	20.7167	16.8086	19.5739	18.7195	20.2498	19.0393	20.7431	18.6779	20.038	18.9237	19.1607		16	16	16	32.1	32.1	32.1	89.252	170.69	16385000	47	2	0.737455	0.929897	1.54007	1.43425	0.839118	18.5566	19.4412	19.4845	LRRFIP1	0.582092	0.542097
Q8WYR4	Q8WYR4	Radial spoke head 1 homolog	RSPH1	sp|Q8WYR4|RSPH1_HUMAN Radial spoke head 1 homolog OS=Homo sapiens GN=RSPH1 PE=1 SV=1	17.4529	20.2496	20.2807	19.9277	18.8255	17.2466	18.9048	20.634	20.186	20.5735	17.0964	20.8532	19.3694	19.1291	18.3986	19.3618	19.2443	19.9031	19.4764	18.9642	16.2861	19.1602		5	5	5	22.7	22.7	22.7	35.123	78.885	17494000	68	1	0.381778	0.865333	1.26281	1.31752	1.20379	18.984	19.6916	18.8049	RSPH1	0.477297	0.497975
Q53EL6	Q53EL6	Programmed cell death protein 4	PDCD4	sp|Q53EL6|PDCD4_HUMAN Programmed cell death protein 4 OS=Homo sapiens GN=PDCD4 PE=1 SV=2	20.4028	20.08	19.4536	20.1744	19.6803	20.2869	20.1577	20.032	19.6981	21.0039	15.8878	19.3992	18.2523	19.1638	16.3941	19.569	20.7755	19.2344	18.7238	19.061	14.9205	19.1596		7	7	7	21.1	21.1	21.1	51.735	72.8	18927000	50	1	0.606579	0.901049	0.341348	1.63157	2.01562	20.0337	19.0625	18.3826	PDCD4	0.129018	0.616675
P61019	P61019	Ras-related protein Rab-2A	RAB2A	sp|P61019|RAB2A_HUMAN Ras-related protein Rab-2A OS=Homo sapiens GN=RAB2A PE=1 SV=1	19.6691	20.427	20.0859	17.5666	19.6951	19.7601	18.9143	20.7732	20.214	19.8807	17.0825	20.0676	16.2148	19.5932	20.2901	17.17	19.7703	19.8549	18.6451	19.5398	17.0368	19.1548		7	7	3	42.9	42.9	20.8	23.545	112.71	17539000	56	1	0.761156	0.924042	0.948437	1.74269	1.32543	19.4454	19.118	18.901	RAB2A	0.358475	0.658675
P42025	P42025	Beta-centractin	ACTR1B	sp|P42025|ACTY_HUMAN Beta-centractin OS=Homo sapiens GN=ACTR1B PE=1 SV=1	18.6618	20.3263	19.9214	19.8626	17.0383	19.4956	19.9717	20.1853	19.8998	20.2376	18.557	19.3377	18.7106	18.9644	18.5463	19.5934	19.5803	19.1041	16.933	19.6942	17.5087	19.1491		6	3	3	24.7	17.6	17.6	42.293	10.679	12619000	27	1	0.276424	0.890304	1.1375	0.700769	1.10221	19.3254	19.4132	18.7086	ACTR1B	0.429934	0.264866
P62837;P61077;Q9Y2X8;P51668	P62837;P61077;Q9Y2X8;P51668	Ubiquitin-conjugating enzyme E2 D2;Ubiquitin-conjugating enzyme E2 D3;Ubiquitin-conjugating enzyme E2 D4;Ubiquitin-conjugating enzyme E2 D1	UBE2D2;UBE2D3;UBE2D4;UBE2D1	sp|P62837|UB2D2_HUMAN Ubiquitin-conjugating enzyme E2 D2 OS=Homo sapiens GN=UBE2D2 PE=1 SV=1;sp|P61077|UB2D3_HUMAN Ubiquitin-conjugating enzyme E2 D3 OS=Homo sapiens GN=UBE2D3 PE=1 SV=1;sp|Q9Y2X8|UB2D4_HUMAN Ubiquitin-conjugating enzyme E2 D4 OS=Homo sapie	17.7383	19.3756	19.8047	20.1126	19.882	20.112	19.6502	20.1658	20.2565	20.0335	17.2734	20.3026	17.0865	19.6083	18.1398	20.0208	19.6561	19.8124	16.3239	19.434	17.0888	19.137		2	2	2	19.7	19.7	19.7	16.735	5.9549	20432000	33	4	0.991471	0.995415	0.82922	1.43117	1.46997	19.5251	19.2467	18.6394	UBE2D2;UBE2D3;UBE2D4;UBE2D1	0.313416	0.540931
Q9UMX0;Q9NRR5;Q9UHD9	Q9UMX0;Q9NRR5;Q9UHD9	Ubiquilin-1;Ubiquilin-4;Ubiquilin-2	UBQLN1;UBQLN4;UBQLN2	sp|Q9UMX0|UBQL1_HUMAN Ubiquilin-1 OS=Homo sapiens GN=UBQLN1 PE=1 SV=2;sp|Q9NRR5|UBQL4_HUMAN Ubiquilin-4 OS=Homo sapiens GN=UBQLN4 PE=1 SV=2;sp|Q9UHD9|UBQL2_HUMAN Ubiquilin-2 OS=Homo sapiens GN=UBQLN2 PE=1 SV=2	17.4268	19.8154	20.3569	19.7129	17.4803	18.9248	18.7914	19.9479	19.8553	20.6718	18.0289	19.3803	16.2713	19.1302	19.8254	19.5972	16.7055	19.5321	20.1246	20.5468	19.6865	19.1339		4	4	4	11.5	11.5	11.5	62.518	36.773	13592000	24	3	0.78396	0.93922	1.14116	1.4699	1.25253	18.9298	19.0408	19.4312	UBQLN1;UBQLN4;UBQLN2	0.431319	0.555572
Q03591;P36980;Q9BXR6	Q03591;P36980	Complement factor H-related protein 1;Complement factor H-related protein 2	CFHR1;CFHR2	sp|Q03591|FHR1_HUMAN Complement factor H-related protein 1 OS=Homo sapiens GN=CFHR1 PE=1 SV=2;sp|P36980|FHR2_HUMAN Complement factor H-related protein 2 OS=Homo sapiens GN=CFHR2 PE=1 SV=1	18.1805	20.394	19.7789	19.3779	19.3274	20.2053	19.9054	20.3826	19.8873	20.8629	18.7087	20.219	16.9285	19.4161	14.4062	20.364	18.889	19.9515	17.2361	20.0406	17.2084	19.1272		6	5	5	32.7	29.4	29.4	37.65	55.795	50371000	38	3	0.152874	0.677571	0.737177	1.3259	2.15443	19.5956	19.4864	18.2994	CFHR1;CFHR2	0.278627	0.501143
Q92841	Q92841	Probable ATP-dependent RNA helicase DDX17	DDX17	sp|Q92841|DDX17_HUMAN Probable ATP-dependent RNA helicase DDX17 OS=Homo sapiens GN=DDX17 PE=1 SV=2	21.6841	22.8457	17.7718	21.1932	19.3843	16.7566	19.2702	21.1208	22.0941	20.3287	18.2758	18.9338	16.1869	18.3766	17.1966	20.4106	17.3059	19.4396	16.924	20.8304	15.2645	19.1235		14	14	9	26.5	26.5	18.5	80.272	100.39	39901000	82	1	0.68789	0.891942	2.18262	1.99586	2.05725	19.8437	19.331	18.1959	DDX17	0.824951	0.754366
P21333	P21333	Filamin-A	FLNA	sp|P21333|FLNA_HUMAN Filamin-A OS=Homo sapiens GN=FLNA PE=1 SV=4	19.3322	20.4859	18.038	18.0076	17.7066	20.272	20.1412	20.39	20.0328	17.5662	16.888	20.4658	18.8072	19.9326	20.3594	20.2008	20.2944	20.02	15.8577	20.6703	15.9349	19.1145		72	72	69	45.1	45.1	44	280.74	323.31	138980000	286	1	0.226383	0.687875	1.20302	1.43778	2.1621	19.1405	19.1547	19.0482	FLNA	0.454699	0.543432
P05023;P13637;P50993;Q13733;P54707	P05023	Sodium/potassium-transporting ATPase subunit alpha-1	ATP1A1	sp|P05023|AT1A1_HUMAN Sodium/potassium-transporting ATPase subunit alpha-1 OS=Homo sapiens GN=ATP1A1 PE=1 SV=1	20.3248	20.136	20.1602	20.4568	19.5905	17.1914	18.8523	20.2684	20.2925	20.4876	19.0303	19.9061	17.4307	20.3811	16.7176	18.1583	20.5786	18.3542	16.3086	19.4127	17.2867	19.1107		15	15	14	20.5	20.5	19.1	112.89	136.15	20304000	44	5	0.261508	0.811597	1.16813	1.11037	1.51186	19.5303	19.6852	18.1167	ATP1A1	0.441511	0.419679
P41250	P41250	Glycine--tRNA ligase	GARS	sp|P41250|SYG_HUMAN Glycine--tRNA ligase OS=Homo sapiens GN=GARS PE=1 SV=3	19.3062	22.0751	19.2644	19.9548	18.9117	19.3289	20.0182	19.8837	20.1672	18.9341	17.1194	18.7679	16.7474	20.8537	16.3476	19.0579	20.5825	19.2191	19.3314	19.2492	16.1693	19.109		13	13	13	25.4	25.4	25.4	83.165	82.807	17058000	87	1	0.730681	0.940787	1.06298	1.53887	1.65594	19.837	18.9248	18.5653	GARS	0.401769	0.581638
P26639;A2RTX5	P26639	Threonine--tRNA ligase, cytoplasmic	TARS	sp|P26639|SYTC_HUMAN Threonine--tRNA ligase, cytoplasmic OS=Homo sapiens GN=TARS PE=1 SV=3	18.2317	19.9929	19.3029	19.5562	19.6519	19.7528	19.844	17.7789	19.1352	19.8388	17.1727	20.06	18.4301	20.0164	17.4353	16.4856	20.2488	19.1922	19.8869	19.1128	20.0326	19.1028		12	12	12	21.3	21.3	21.3	83.434	23.548	13569000	40	2	0.670636	0.923592	0.590854	1.15379	1.42479	19.4761	18.9189	18.9134	TARS	0.223322	0.43609
Q8N1G4	Q8N1G4	Leucine-rich repeat-containing protein 47	LRRC47	sp|Q8N1G4|LRC47_HUMAN Leucine-rich repeat-containing protein 47 OS=Homo sapiens GN=LRRC47 PE=1 SV=1	19.5504	17.7172	19.5177	17.7356	18.3394	19.3278	19.4091	18.5456	19.8721	19.5828	20.2249	19.4907	18.8088	19.4371	19.844	16.3398	19.1613	19.2815	20.2236	19.7682	18.9673	19.1021		7	7	7	18.2	18.2	18.2	63.472	17.771	12946000	35	1	0.185636	0.823816	0.841148	0.580547	1.28671	18.7996	19.4232	19.0837	LRRC47	0.317924	0.219426
Q13409	Q13409	Cytoplasmic dynein 1 intermediate chain 2	DYNC1I2	sp|Q13409|DC1I2_HUMAN Cytoplasmic dynein 1 intermediate chain 2 OS=Homo sapiens GN=DYNC1I2 PE=1 SV=3	17.5053	20.0983	20.1217	19.8171	19.3284	19.4152	19.6165	20.3606	20.3221	20.1396	16.6272	20.0523	16.7186	19.6068	18.9435	19.6971	19.5409	19.7652	17.4972	19.8487	16.0931	19.1007		7	7	7	19.6	19.6	19.6	71.456	34.501	16644000	49	1	0.792509	0.937265	0.896569	1.68871	1.43898	19.4147	19.1182	18.7694	DYNC1I2	0.338871	0.638274
P28161	P28161	Glutathione S-transferase Mu 2	GSTM2	sp|P28161|GSTM2_HUMAN Glutathione S-transferase Mu 2 OS=Homo sapiens GN=GSTM2 PE=1 SV=2	17.7347	18.8366	20.3503	18.3222	18.1896	19.831	18.8219	19.2294	18.8226	19.5837	16.7909	19.4196	18.8612	18.2676	21.5314	19.9882	17.3746	18.6436	20.0921	20.8314	19.5465	19.0985		7	7	3	39	39	21.6	25.744	68.885	15501000	41	1	0.220681	0.839016	0.928268	0.953132	1.37937	18.8695	18.7107	19.7154	GSTM2	0.350852	0.36025
P14324	P14324	Farnesyl pyrophosphate synthase	FDPS	sp|P14324|FPPS_HUMAN Farnesyl pyrophosphate synthase OS=Homo sapiens GN=FDPS PE=1 SV=4	16.8138	19.4765	20.3662	19.2309	16.7707	19.8822	20.283	20.2013	20.0705	19.7546	18.6047	19.9834	16.4507	19.4225	16.41	20.3022	19.0542	20.5817	18.6466	19.909	18.8313	19.0974		4	4	4	12.2	12.2	12.2	48.275	6.6016	15238000	30	1	0.459777	0.886484	1.54465	1.33188	1.40304	18.9748	19.2125	19.105	FDPS	0.583824	0.503403
P30046;A6NHG4	P30046;A6NHG4	D-dopachrome decarboxylase;D-dopachrome decarboxylase-like protein	DDT;DDTL	sp|P30046|DOPD_HUMAN D-dopachrome decarboxylase OS=Homo sapiens GN=DDT PE=1 SV=3;sp|A6NHG4|DDTL_HUMAN D-dopachrome decarboxylase-like protein OS=Homo sapiens GN=DDTL PE=2 SV=1	17.0969	17.7892	23.0221	18.1536	15.7842	18.5156	19.7721	18.5939	17.5213	16.9228	17.1942	21.4394	17.1379	16.2296	23.5373	18.1919	19.7848	16.4265	22.9853	22.7233	22.1257	19.0927		5	5	5	46.6	46.6	46.6	12.712	112.33	56119000	119	2	0.629996	0.911306	2.30868	1.73045	2.72889	18.5905	17.8627	20.825	DDT;DDTL	0.872599	0.65405
P16989;Q9Y2T7	P16989;Q9Y2T7	Y-box-binding protein 3;Y-box-binding protein 2	YBX3;YBX2	sp|P16989|YBOX3_HUMAN Y-box-binding protein 3 OS=Homo sapiens GN=YBX3 PE=1 SV=4;sp|Q9Y2T7|YBOX2_HUMAN Y-box-binding protein 2 OS=Homo sapiens GN=YBX2 PE=1 SV=2	19.7108	19.8074	19.3848	18.9536	19.1893	19.5205	19.9597	20.1463	19.888	19.4213	16.9267	18.9247	17.2939	19.821	19.2867	17.5198	19.6324	19.8924	16.7734	19.8482	19.033	19.0921		8	4	4	41.9	31.2	31.2	40.089	37.847	17428000	62	2	0.521803	0.888867	0.355666	1.29879	1.22481	19.5037	18.9174	18.8551	YBX3;YBX2	0.134429	0.490898
O00560	O00560	Syntenin-1	SDCBP	sp|O00560|SDCB1_HUMAN Syntenin-1 OS=Homo sapiens GN=SDCBP PE=1 SV=1	19.8272	19.884	19.834	18.4913	17.1394	19.9408	20.3973	20.3318	19.9061	18.8818	18.3036	19.5459	17.5443	19.613	16.5345	19.8584	20.1766	19.9806	17.6666	20.0005	16.7699	19.0775		4	4	4	28.5	28.5	28.5	32.444	56.648	13892000	29	1	0.65155	0.89421	1.14137	0.975134	1.65	19.3592	19.1609	18.7124	SDCBP	0.431398	0.368566
O00625	O00625	Pirin	PIR	sp|O00625|PIR_HUMAN Pirin OS=Homo sapiens GN=PIR PE=1 SV=1	19.8127	20.2521	18.8565	19.8336	19.1479	19.0953	20.0566	20.1826	20.0502	19.1871	17.8209	18.9267	16.5088	19.7262	16.1596	19.763	20.3715	19.834	18.1183	18.9656	17.8224	19.071		6	6	6	32.8	32.8	32.8	32.113	28.709	19756000	47	1	0.218226	0.827822	0.538891	1.33009	1.46289	19.5792	18.9147	18.7192	PIR	0.203682	0.502728
O75821	O75821	Eukaryotic translation initiation factor 3 subunit G	EIF3G	sp|O75821|EIF3G_HUMAN Eukaryotic translation initiation factor 3 subunit G OS=Homo sapiens GN=EIF3G PE=1 SV=2	19.7036	20.5209	19.3496	20.2796	19.3084	16.8361	18.2959	20.63	20.9019	20.9212	16.6818	20.6076	17.5404	19.4229	17.8077	18.4142	19.9813	19.1942	17.8756	19.3557	16.7589	19.0661		5	5	5	23.8	23.8	23.8	35.611	18.47	15200000	41	1	0.376382	0.892882	1.26504	1.74505	1.10413	19.1849	19.5294	18.484	EIF3G	0.47814	0.659567
O00592	O00592	Podocalyxin	PODXL	sp|O00592|PODXL_HUMAN Podocalyxin OS=Homo sapiens GN=PODXL PE=1 SV=2	18.761	19.8743	19.4522	18.824	18.507	20.2605	19.6378	20.0954	19.8893	20.2779	16.65	19.4935	16.9052	19.0628	18.699	20.1599	18.9689	19.7855	19.4347	19.5343	16.0391	19.0625		2	2	2	3.6	3.6	3.6	58.635	5.3934	14034000	26	1	0.287978	0.80497	0.649226	1.51252	1.3708	19.331	18.9106	18.9459	PODXL	0.245384	0.57168
P62249	P62249	40S ribosomal protein S16	RPS16	sp|P62249|RS16_HUMAN 40S ribosomal protein S16 OS=Homo sapiens GN=RPS16 PE=1 SV=2	19.961	20.1837	19.7255	19.4965	18.6934	16.2489	19.6013	20.6492	20.5956	17.6805	17.6203	20.2138	16.615	19.6512	18.9785	19.6767	19.4812	19.8101	16.4604	19.7964	19.1426	19.061		7	7	7	38.4	38.4	38.4	16.445	10.727	17894000	51	1	0.347362	0.862036	1.35421	1.6581	1.18557	19.13	19.0037	19.0494	RPS16	0.511842	0.626705
P41567;O60739	P41567;O60739	Eukaryotic translation initiation factor 1;Eukaryotic translation initiation factor 1b	EIF1;EIF1B	sp|P41567|EIF1_HUMAN Eukaryotic translation initiation factor 1 OS=Homo sapiens GN=EIF1 PE=1 SV=1;sp|O60739|EIF1B_HUMAN Eukaryotic translation initiation factor 1b OS=Homo sapiens GN=EIF1B PE=1 SV=2	19.8521	20.1879	17.551	17.3914	16.9412	19.732	20.3297	19.0931	20.0219	19.9352	17.3634	19.3793	17.3889	19.3433	19.5271	20.4127	19.4917	20.2182	16.6264	20.2732	19.2212	19.061		4	4	4	59.3	59.3	59.3	12.732	10.721	18692000	51	2	0.236578	0.779777	1.48435	1.11288	1.30426	18.855	18.9321	19.3958	EIF1;EIF1B	0.56103	0.420629
Q99828	Q99828	Calcium and integrin-binding protein 1	CIB1	sp|Q99828|CIB1_HUMAN Calcium and integrin-binding protein 1 OS=Homo sapiens GN=CIB1 PE=1 SV=4	19.1913	18.9551	19.3475	16.875	19.6565	16.8372	19.361	19.571	19.1881	18.8893	19.2605	17.1696	19.5904	19.2296	20.0087	19.09	19.5913	19.3199	19.785	19.5542	19.6977	19.0557		5	5	5	34.6	34.6	34.6	21.703	31.111	8583100	31	1	0.297361	0.887872	1.21194	0.835841	0.302258	18.6034	18.9855	19.5781	CIB1	0.458071	0.315918
Q13045	Q13045	Protein flightless-1 homolog	FLII	sp|Q13045|FLII_HUMAN Protein flightless-1 homolog OS=Homo sapiens GN=FLII PE=1 SV=2	19.4207	20.0155	19.5117	17.0395	16.9579	17.1515	19.9274	20.1332	20.5685	19.7183	17.4196	19.8372	17.151	19.5762	19.4685	20.3381	19.5394	19.9755	20.0068	20.3321	16.036	19.0536		11	11	11	12.7	12.7	12.7	144.75	28.312	15024000	44	1	0.638119	0.935125	1.44314	1.34956	1.51586	18.5749	19.2006	19.3852	FLII	0.545455	0.510087
O94979	O94979	Protein transport protein Sec31A	SEC31A	sp|O94979|SC31A_HUMAN Protein transport protein Sec31A OS=Homo sapiens GN=SEC31A PE=1 SV=3	19.8362	19.7832	20.3582	19.2028	19.0327	17.3116	19.068	20.168	20.0887	19.9275	19.2658	20.2164	16.8696	19.4853	19.7472	19.1249	16.8518	19.6586	16.4747	19.8466	17.7347	19.0501		15	15	15	20.4	20.4	20.4	133.01	86.122	16154000	63	1	0.710136	0.907119	0.974049	1.18534	1.44368	19.2275	19.4316	18.4912	SEC31A	0.368156	0.448015
Q16401	Q16401	26S proteasome non-ATPase regulatory subunit 5	PSMD5	sp|Q16401|PSMD5_HUMAN 26S proteasome non-ATPase regulatory subunit 5 OS=Homo sapiens GN=PSMD5 PE=1 SV=3	16.002	18.7418	19.0644	16.8398	17.1314	20.5859	20.0666	19.019	19.6827	19.9678	18.5216	19.7421	17.3005	19.7244	19.388	20.3918	19.3043	19.1582	19.739	19.8582	19.7342	19.0459		10	10	10	28.8	28.8	28.8	56.195	124.23	11763000	36	1	0.884322	0.971425	1.72668	0.954347	0.416063	18.3474	19.1369	19.6534	PSMD5	0.652623	0.360709
P46783;Q9NQ39	P46783;Q9NQ39	40S ribosomal protein S10;Putative 40S ribosomal protein S10-like	RPS10;RPS10P5	sp|P46783|RS10_HUMAN 40S ribosomal protein S10 OS=Homo sapiens GN=RPS10 PE=1 SV=1;sp|Q9NQ39|RS10L_HUMAN Putative 40S ribosomal protein S10-like OS=Homo sapiens GN=RPS10P5 PE=5 SV=1	18.0653	20.1217	18.7108	20.7002	16.8794	20.0457	19.6349	20.0838	20.9434	19.9788	17.6428	19.6356	17.4216	18.7553	17.0844	19.8868	20.6018	19.1601	17.9011	19.8214	16.843	19.0437		4	4	4	23.6	23.6	23.6	18.898	76.866	16769000	52	2	0.952713	0.984327	1.34833	1.31668	1.48146	19.1654	19.2088	18.7569	RPS10;RPS10P5	0.509619	0.497657
[truncated: 287 more rows]
[truncated: 1 more columns]

## Sheet: Parameters
Maxquant:							Perseus Statistics(Version 1.5.8.5):
Parameter	Value						Filter for Reverse and Contaminants
Version	1.5.8.3						Log(2)-Transformation
User name	Proteomics						Filter rows based on valid values (min. 5 valid in at least one group)
[truncated: 98 more rows]

## Sheet: Biological Process
Right-click and select 'Save Target As' to download results Download File
[truncated: 2,590 more rows]

[truncated: 2 more sheets: Molecular Function, Tabelle3]
