# Supplementary material for: Olfactory cleft proteome does not reflect olfactory performance in patients with idiopathic and postinfectious olfactory disorder: A pilot study
Source: Sci Rep. 2018 Dec 3;8:17554. doi: 10.1038/s41598-018-35776-8 (PMC6277379; doi:10.1038/s41598-018-35776-8)
Supplement: Supplementary file 3 — Supplementary Table ST3 [file 41598_2018_35776_MOESM3_ESM.xlsx]

## Sheet: Cellular processes
Subgroup analysis of 481 cellular processes-related proteins. Please note that not all proteins of this group have been assigned to sub-processes and some proteins have been assigned to various processes.
Process	Number of proteins	%
Cell communication	98	50.0%
Cell cycle	47	24.0%
Cellular component movement	19	9.7%
Cell recognition	18	9.2%
Cytokinesis	12	6.1%
Cell growth	1	0.5%
Cell proliferation	1	0.5%
Total	196	1

## Sheet: Metabolic processes
Subgroup analysis of 431 proteins related to metabolic processes. Please note that not all proteins of this group have been assigned to sub-processes and some proteins have been assigned to various processes.
Process	Number of proteins	%
Primary metabolic process	394	43.6%
Nitrogen compound metabolic process	156	17.3%
Catabolic process	114	12.6%
Biosynthetic process	104	11.5%
Phosphate-containing compound metabolic process	78	8.6%
Generation of precursor metabolites and energy	25	2.8%
Sulfur compound metabolic process	18	2.0%
Coenzyme metabolic process	13	1.4%
Vitamin metabolic process	1	0.1%
Total	903	1

## Sheet: Cellular component organization
Subgroup analysis of 185 proteins related to cellular component organization and biogenesis. Please note that not all proteins of this group have been assigned to sub-processes and some proteins have been assigned to various processes.
Process	Number of proteins	%
Cellular component organization	168	66.4%
Cellular component biogenesis	85	33.6%
Total	253	1
